# Supplementary material for: Group B Streptococcus Cas9 variants provide insight into programmable gene repression and CRISPR-Cas transcriptional effects
Source: Commun Biol. 2023 Jun 9;6:620. doi: 10.1038/s42003-023-04994-w (PMC10256743; doi:10.1038/s42003-023-04994-w)
Supplement: Supplementary file 4 — Supplemental Data 1 [file 42003_2023_4994_MOESM4_ESM.xlsx]

## Sheet: 1084 cyl KD vs Sham
ID	attributes	baseMean	log2FoldChange	lfcSE	stat	pvalue	padj	Significant
W903_RS00005	chromosomal_replication_initiator_protein_DnaA	4128.84	-0.25853	0.102398	-2.52475	0.011578	0.0413625	FALSE
W903_RS00010	DNA_polymerase_III_subunit_beta	5489.17	0.0866801	0.142609	0.607816	0.543309	0.712272	FALSE
W903_RS00015	hypothetical_protein	587.129	-0.245092	0.0672544	-3.64425	0.000268174	0.00162532	FALSE
W903_RS00020	DUF951_family_protein	290.707	-0.0486289	0.194625	-0.24986	0.802696	0.877645	FALSE
W903_RS00030	redox-regulated_ATPase_YchF	4023.99	0.117055	0.176518	0.663134	0.507245	0.686336	FALSE
W903_RS00035	aminoacyl-tRNA_hydrolase	214.061	0.324661	0.111125	2.92158	0.00348259	0.0147466	FALSE
W903_RS00040	transcription-repair_coupling_factor	3433.77	0.35642	0.0636843	5.59667	2.18509e-08	2.8587e-07	FALSE
W903_RS00045	RNA-binding_S4_domain-containing_protein	421.995	-0.147689	0.135515	-1.08984	0.275784	0.463386	FALSE
W903_RS00050	septum_formation_initiator_family_protein	375.51	-0.124185	0.122649	-1.01252	0.31129	0.502567	FALSE
W903_RS00055	SP_0009_family_protein	2.57817	-0.912659	0.830658	-1.09872	0.271891	0.458876	FALSE
W903_RS00060	serine_hydrolase	1338.75	-0.0751531	0.0560725	-1.34029	0.180153	0.353778	FALSE
W903_RS00065	tRNA_lysidine(34)_synthetase_TilS	904.928	0.122831	0.112504	1.09179	0.274925	0.462645	FALSE
W903_RS00070	hypoxanthine_phosphoribosyltransferase	2390.29	0.100976	0.0991501	1.01842	0.308479	0.500993	FALSE
W903_RS00075	ATP-dependent_zinc_metalloprotease_FtsH	21457.1	0.120425	0.12217	0.985717	0.324272	0.516493	FALSE
W903_RS00250	CHAP_domain-containing_protein	47116.2	-0.208704	0.0671488	-3.10809	0.00188302	0.00877663	FALSE
W903_RS00255	ribose-phosphate_diphosphokinase	11846	-0.168965	0.189429	-0.891971	0.372409	0.564819	FALSE
W903_RS00260	pyridoxal_phosphate-dependent_aminotransferase	3790.32	-0.15588	0.148155	-1.05214	0.292734	0.48457	FALSE
W903_RS00265	DNA_repair_protein_RecO	673.351	-0.23097	0.21855	-1.05683	0.290591	0.482706	FALSE
W903_RS00270	CPBP_family_intramembrane_metalloprotease	53.8705	0.225485	0.186092	1.21169	0.225633	0.408486	FALSE
W903_RS00275	phosphate_acyltransferase_PlsX	1868.65	0.0287921	0.123889	0.232402	0.816226	0.882771	FALSE
W903_RS00280	phosphopantetheine-binding_protein	445.368	-0.432348	0.483287	-0.894601	0.371001	0.564283	FALSE
W903_RS00285	phosphoribosylaminoimidazolesuccinocarboxamide_synthase	878.122	-1.04237	0.120919	-8.62039	6.67246e-18	2.14537e-16	TRUE
W903_RS00290	phosphoribosylformylglycinamidine_synthase	19782.2	-1.47553	0.115984	-12.7219	4.47074e-37	2.827e-35	TRUE
W903_RS00295	hypothetical_protein	700.302	-1.87113	0.108928	-17.1777	3.90232e-66	4.62669e-64	TRUE
W903_RS00300	amidophosphoribosyltransferase	5347.96	-1.53685	0.163076	-9.42408	4.33896e-21	1.71479e-19	TRUE
W903_RS00305	phosphoribosylformylglycinamidine_cyclo-ligase	5591.15	-1.65441	0.0886024	-18.6722	8.32791e-78	1.3165e-75	TRUE
W903_RS00310	phosphoribosylglycinamide_formyltransferase	3367.32	-1.31776	0.304147	-4.33265	1.47327e-05	0.000121512	TRUE
W903_RS00315	GNAT_family_N-acetyltransferase	2128.11	-0.968237	0.175489	-5.51737	3.44114e-08	4.32307e-07	FALSE
W903_RS00320	bifunctional_phosphoribosylaminoimidazolecarboxamide_formyltransferase/IMP_cyclohydrolase	11623.1	-0.945568	0.0757525	-12.4823	9.32189e-36	5.52614e-34	FALSE
W903_RS00325	peptidoglycan_DD-metalloendopeptidase_family_protein	402.462	0.291268	0.12778	2.27945	0.0226405	0.0711077	FALSE
W903_RS00330	LysM_peptidoglycan-binding_domain-containing_protein	7472.99	-0.224934	0.171253	-1.31346	0.189029	0.363311	FALSE
W903_RS00335	N-acetylmannosamine-6-phosphate_2-epimerase	25.6104	-0.106694	0.257771	-0.413909	0.678941	0.796506	FALSE
W903_RS00340	ABC_transporter_substrate-binding_protein	73.2877	0.225848	0.182262	1.23914	0.215294	0.397051	FALSE
W903_RS00345	sugar_ABC_transporter_permease	32.2495	0.370757	0.222209	1.66851	0.0952151	0.222373	FALSE
W903_RS00350	carbohydrate_ABC_transporter_permease	40.7875	0.465395	0.355492	1.30916	0.190481	0.364992	FALSE
W903_RS00355	YhcH/YjgK/YiaL_family_protein	8.58006	0.392345	0.595212	0.659168	0.509788	0.686838	FALSE
W903_RS00360	YesL_family_protein	23.9799	0.144062	0.276273	0.521448	0.602055	0.750478	FALSE
W903_RS00365	dihydrodipicolinate_synthase_family_protein	67.3433	-0.0301052	0.16278	-0.184945	0.853272	0.906303	FALSE
W903_RS00370	ROK_family_protein	73.1462	0.30326	0.166073	1.82606	0.0678406	0.171363	FALSE
W903_RS00375	alpha/beta_fold_hydrolase	143.464	-0.0871975	0.144585	-0.603087	0.54645	0.714383	FALSE
W903_RS00380	MurR/RpiR_family_transcriptional_regulator	338.406	-0.35584	0.156098	-2.27959	0.0226318	0.0711077	FALSE
W903_RS00385	phosphoribosylamine--glycine_ligase	4256.92	-0.553503	0.214624	-2.57894	0.00991051	0.036054	FALSE
W903_RS00390	5-(carboxyamino)imidazole_ribonucleotide_mutase	1734.14	-1.13139	0.192972	-5.86297	4.54664e-09	6.38887e-08	TRUE
W903_RS00395	5-(carboxyamino)imidazole_ribonucleotide_synthase	4083.57	-0.808764	0.135856	-5.9531	2.63108e-09	3.81004e-08	FALSE
W903_RS00400	hypothetical_protein	650.525	-0.635397	0.118139	-5.37838	7.5161e-08	9.02407e-07	FALSE
W903_RS00405	DUF6287_domain-containing_protein	2908.45	-0.481781	0.0637815	-7.55361	4.23357e-14	1.19867e-12	FALSE
W903_RS00410	adenylosuccinate_lyase	9343.75	-0.324177	0.102849	-3.15196	0.00162177	0.00780835	FALSE
W903_RS00415	helix-turn-helix_domain-containing_protein	910.373	0.111162	0.122958	0.904063	0.365962	0.560767	FALSE
W903_RS00420	Holliday_junction_branch_migration_DNA_helicase_RuvB	3388.29	-0.0461963	0.0849636	-0.543719	0.586635	0.742743	FALSE
W903_RS00425	low_molecular_weight_phosphotyrosine_protein_phosphatase	2030.23	0.0218061	0.173263	0.125855	0.899846	0.941538	FALSE
W903_RS00430	hypothetical_protein	349.094	-0.065819	0.141612	-0.464785	0.642086	0.77434	FALSE
W903_RS00435	acyltransferase	7618.48	-0.0770962	0.076202	-1.01174	0.311664	0.502744	FALSE
W903_RS00440	bifunctional_acetaldehyde-CoA/alcohol_dehydrogenase	12215.2	-1.16902	0.0706853	-16.5383	1.94349e-61	2.04822e-59	TRUE
W903_RS00445	alcohol_dehydrogenase_AdhP	960.308	-1.1436	0.159036	-7.19079	6.44161e-13	1.5468e-11	TRUE
W903_RS00450	threonine_synthase	1695.36	-0.261241	0.115637	-2.25915	0.0238742	0.0742447	FALSE
W903_RS00455	MATE_family_efflux_transporter	1371.26	-0.191122	0.167146	-1.14344	0.252856	0.437653	FALSE
W903_RS00460	30S_ribosomal_protein_S10	15797.4	0.269362	0.124716	2.1598	0.0307884	0.0915449	FALSE
W903_RS00465	50S_ribosomal_protein_L3	44081.7	0.352367	0.0815007	4.32349	1.5358e-05	0.000124505	FALSE
W903_RS00470	50S_ribosomal_protein_L4	57673	0.483546	0.136902	3.53207	0.000412319	0.00234183	FALSE
W903_RS00475	50S_ribosomal_protein_L23	10983.3	0.541851	0.117573	4.60864	4.05313e-06	3.71439e-05	FALSE
W903_RS00480	50S_ribosomal_protein_L2	63959.7	0.483171	0.0639946	7.55017	4.34686e-14	1.20872e-12	FALSE
W903_RS00485	30S_ribosomal_protein_S19	17245.4	0.149159	0.385287	0.387138	0.698654	0.81061	FALSE
W903_RS00490	50S_ribosomal_protein_L22	8375.06	0.238617	0.280158	0.851721	0.394369	0.587681	FALSE
W903_RS00495	30S_ribosomal_protein_S3	51729.2	0.482492	0.0765648	6.30175	2.94307e-10	4.94072e-09	FALSE
W903_RS00500	50S_ribosomal_protein_L16	26109	0.598577	0.0792954	7.54869	4.3965e-14	1.20872e-12	FALSE
W903_RS00505	50S_ribosomal_protein_L29	4724.67	0.930172	0.299473	3.10603	0.00189616	0.00881621	FALSE
W903_RS00510	30S_ribosomal_protein_S17	9639.96	0.806375	0.164869	4.89099	1.00328e-06	1.007e-05	FALSE
W903_RS00515	50S_ribosomal_protein_L14	42130.9	0.483248	0.0772742	6.25367	4.00905e-10	6.44506e-09	FALSE
W903_RS00520	50S_ribosomal_protein_L24	25194.6	0.273251	0.377728	0.723406	0.469431	0.656718	FALSE
W903_RS00525	50S_ribosomal_protein_L5	52185.4	0.844909	0.273876	3.085	0.00203552	0.009327	FALSE
W903_RS00530	type_Z_30S_ribosomal_protein_S14	6909.07	0.550524	0.0652122	8.44204	3.1184e-17	9.69772e-16	FALSE
W903_RS00535	30S_ribosomal_protein_S8	34258.8	0.562118	0.083232	6.75362	1.442e-11	2.91008e-10	FALSE
W903_RS00540	50S_ribosomal_protein_L6	38998.8	0.600582	0.0441982	13.5884	4.69236e-42	3.29682e-40	FALSE
W903_RS00545	50S_ribosomal_protein_L18	59001.7	0.660295	0.147287	4.48304	7.35874e-06	6.46274e-05	FALSE
W903_RS00550	30S_ribosomal_protein_S5	31662.8	0.333914	0.168364	1.98328	0.047336	0.129764	FALSE
W903_RS00555	50S_ribosomal_protein_L30	5433.17	0.632924	0.0846432	7.47755	7.57182e-14	2.02306e-12	FALSE
W903_RS00560	50S_ribosomal_protein_L15	25879.4	0.723768	0.153126	4.72662	2.2829e-06	2.18721e-05	FALSE
W903_RS00565	preprotein_translocase_subunit_SecY	71158	0.629196	0.127136	4.94899	7.45977e-07	7.73289e-06	FALSE
W903_RS00570	adenylate_kinase	5488.15	0.305645	0.0533919	5.72455	1.03706e-08	1.40522e-07	FALSE
W903_RS00575	translation_initiation_factor_IF-1	30312.4	0.0856064	0.0958897	0.892759	0.371986	0.564819	FALSE
W903_RS00580	30S_ribosomal_protein_S13	6828.72	0.16343	0.16683	0.979624	0.327272	0.519461	FALSE
W903_RS00585	30S_ribosomal_protein_S11	56393.9	-0.0363499	0.080786	-0.449953	0.652744	0.779702	FALSE
W903_RS00590	DNA-directed_RNA_polymerase_subunit_alpha	62398.4	0.466636	0.305769	1.52611	0.126983	0.276245	FALSE
W903_RS00595	50S_ribosomal_protein_L17	27092.9	0.121192	0.0546931	2.21585	0.0267019	0.0815677	FALSE
W903_RS00700	hypothetical_protein	5.35521	-0.486353	0.671511	-0.724266	0.468902	0.656463	FALSE
W903_RS00705	hypothetical_protein	55.1624	-0.477518	0.296678	-1.60955	0.107496	0.244226	FALSE
W903_RS00715	nucleotidyltransferase_family_protein	310.668	-0.24442	0.103051	-2.37184	0.0176997	0.0584954	FALSE
W903_RS00720	YjdF_family_protein	1138.39	0.155661	0.290557	0.535733	0.592143	0.74588	FALSE
W903_RS00725	sigma-70_family_RNA_polymerase_sigma_factor	14.3887	-0.0193961	0.351866	-0.0551236	0.95604	0.974534	FALSE
W903_RS00730	phosphoglycerate_mutase_family_protein	749.638	-0.208483	0.13612	-1.53162	0.125616	0.273902	FALSE
W903_RS00735	D-alanyl-D-alanine_carboxypeptidase_family_protein	1031.45	-0.30278	0.163645	-1.85023	0.064281	0.165376	FALSE
W903_RS00740	glucosaminidase_domain-containing_protein	612.295	0.00808092	0.112346	0.0719291	0.942658	0.96636	FALSE
W903_RS00745	heat-inducible_transcriptional_repressor_HrcA	7948.49	-0.399673	0.0999485	-3.99879	6.3668e-05	0.000450665	FALSE
W903_RS00750	nucleotide_exchange_factor_GrpE	6901.92	-0.531484	0.118028	-4.50304	6.69889e-06	5.9106e-05	FALSE
W903_RS00755	molecular_chaperone_DnaK	38074.6	-0.742606	0.0579084	-12.8238	1.20625e-37	7.89053e-36	FALSE
W903_RS00760	hypothetical_protein	1331.31	-0.76961	0.195071	-3.94528	7.97058e-05	0.000553853	FALSE
W903_RS00765	molecular_chaperone_DnaJ	6110.22	-0.789164	0.112676	-7.00385	2.49016e-12	5.55744e-11	FALSE
W903_RS00770	PLP-dependent_aminotransferase_family_protein	445.388	-0.346391	0.273005	-1.26881	0.20451	0.383355	FALSE
W903_RS00775	tRNA_pseudouridine(38-40)_synthase_TruA	1386.48	0.0273535	0.0820744	0.333277	0.738925	0.837861	FALSE
W903_RS00780	bifunctional_hydroxymethylpyrimidine_kinase/phosphomethylpyrimidine_kinase	1280.59	0.0603879	0.107745	0.560468	0.57516	0.73602	FALSE
W903_RS00785	ECF_transporter_S_component	58.524	-0.363979	0.240058	-1.51621	0.129466	0.280301	FALSE
W903_RS00790	TIGR01440_family_protein	771.302	0.0353144	0.16199	0.218004	0.827426	0.891327	FALSE
W903_RS00795	mechanosensitive_ion_channel_family_protein	776.676	-0.111509	0.0921209	-1.21047	0.226099	0.408486	FALSE
W903_RS00800	trigger_factor	33065.2	-0.185377	0.0405832	-4.56782	4.92813e-06	4.43064e-05	FALSE
W903_RS00805	DNA-directed_RNA_polymerase_subunit_delta	2754.8	0.0903716	0.1648	0.548371	0.583437	0.740321	FALSE
W903_RS00810	CTP_synthase	12671.9	-0.128865	0.0631412	-2.0409	0.0412608	0.116823	FALSE
W903_RS00815	alpha/beta_hydrolase	1967.43	0.468152	0.0632132	7.40592	1.30242e-13	3.3845e-12	FALSE
W903_RS00825	dUTP_diphosphatase	566.64	0.0751722	0.140671	0.534382	0.593078	0.746561	FALSE
W903_RS00830	DNA_repair_protein_RadA	2630.02	-0.0513759	0.14606	-0.351746	0.725029	0.829541	FALSE
W903_RS00835	carbonic_anhydrase	3671.94	-0.586335	0.264399	-2.21761	0.0265811	0.0813297	FALSE
W903_RS00840	FAD-containing_oxidoreductase	2062.35	-0.414126	0.119453	-3.46685	0.000526587	0.00291235	FALSE
W903_RS00845	glutamate--tRNA_ligase	7746.42	-0.166155	0.0499504	-3.32641	0.000879737	0.00459742	FALSE
W903_RS00850	substrate-binding_domain-containing_protein	520.89	-0.972148	0.0797635	-12.1879	3.60658e-34	2.07324e-32	FALSE
W903_RS00855	ribose_ABC_transporter_permease	462.255	-0.901946	0.0761967	-11.8371	2.51048e-32	1.36068e-30	FALSE
W903_RS00860	sugar_ABC_transporter_ATP-binding_protein	623.577	-0.603959	0.142546	-4.23694	2.26588e-05	0.000176163	FALSE
W903_RS00865	D-ribose_pyranase	66.0844	-0.871692	0.197559	-4.4123	1.02276e-05	8.70038e-05	FALSE
W903_RS00870	ribokinase	279.914	-0.691869	0.105885	-6.53414	6.3976e-11	1.23839e-09	FALSE
W903_RS00875	LacI_family_transcriptional_regulator	549.65	-0.823752	0.347005	-2.37389	0.0176016	0.0582727	FALSE
W903_RS00880	ABC_transporter_permease	67.2421	0.766289	0.177023	4.32875	1.49956e-05	0.000123146	FALSE
W903_RS00885	ABC_transporter_ATP-binding_protein	35.2751	0.347801	0.298238	1.16618	0.24354	0.42817	FALSE
W903_RS00890	response_regulator_transcription_factor	460.736	-0.162782	0.137561	-1.18334	0.236674	0.41999	FALSE
W903_RS00895	HAMP_domain-containing_histidine_kinase	834.653	-0.171093	0.127771	-1.33906	0.18055	0.354191	FALSE
W903_RS00900	argininosuccinate_synthase	412.01	-0.0780698	0.0813787	-0.95934	0.337387	0.532495	FALSE
W903_RS00905	argininosuccinate_lyase	396.38	-0.0539438	0.177905	-0.303217	0.761725	0.850495	FALSE
W903_RS00910	fructose-bisphosphate_aldolase	98239.5	-0.239177	0.0692564	-3.45351	0.000553347	0.00302507	FALSE
W903_RS00915	L-lactate_dehydrogenase	2456.66	-0.313244	0.0950627	-3.29513	0.000983772	0.00509895	FALSE
W903_RS00920	50S_ribosomal_protein_L28	3513.81	0.164567	0.210287	0.782585	0.433871	0.622564	FALSE
W903_RS00925	Asp23/Gls24_family_envelope_stress_response_protein	2750.31	-0.132888	0.084073	-1.58063	0.113962	0.255842	FALSE
W903_RS00930	DAK2_domain-containing_protein	23483.8	0.0462692	0.0910395	0.508232	0.611291	0.756931	FALSE
W903_RS00935	SPFH_domain-containing_protein	1775.04	0.153735	0.250919	0.612686	0.540084	0.709515	FALSE
W903_RS00940	putative_metal_homeostasis_protein	216.539	0.208607	0.465155	0.448468	0.653815	0.779803	FALSE
W903_RS00945	hypothetical_protein	4332.17	-0.500744	0.325286	-1.5394	0.123708	0.27005	FALSE
W903_RS00950	amino_acid_ABC_transporter_ATP-binding_protein	3035.82	-0.0152724	0.0883851	-0.172794	0.862813	0.912351	FALSE
W903_RS00955	ABC_transporter_substrate-binding_protein/permease	7107.37	-0.0994774	0.0519694	-1.91416	0.0556003	0.147516	FALSE
W903_RS00960	DUF2207_domain-containing_protein	2027.85	-0.131308	0.130592	-1.00548	0.314665	0.505447	FALSE
W903_RS00965	undecaprenyl-diphosphate_phosphatase	3799.86	0.026814	0.167663	0.159928	0.872938	0.91794	FALSE
W903_RS00970	adaptor_protein_MecA	1239.18	0.437378	0.301784	1.44931	0.147252	0.307301	FALSE
W903_RS00975	undecaprenyl/decaprenyl-phosphate_alpha-N-acetylglucosaminyl_1-phosphate_transferase	3463.33	0.213006	0.0806979	2.63955	0.00830163	0.0312464	FALSE
W903_RS00980	Fe-S_cluster_assembly_ATPase_SufC	2414.12	-0.122391	0.101337	-1.20776	0.227138	0.409194	FALSE
W903_RS00985	Fe-S_cluster_assembly_protein_SufD	4868.86	-0.218586	0.0434831	-5.02693	4.98406e-07	5.37203e-06	FALSE
W903_RS00990	cysteine_desulfurase	5453.89	-0.211273	0.0783457	-2.69668	0.00700356	0.0268399	FALSE
W903_RS00995	SUF_system_NifU_family_Fe-S_cluster_assembly_protein	1525.17	-0.234512	0.102635	-2.2849	0.0223187	0.0705703	FALSE
W903_RS01000	Fe-S_cluster_assembly_protein_SufB	7089.54	-0.224705	0.0624136	-3.60026	0.000317899	0.00188454	FALSE
W903_RS01005	serine_hydrolase	2862.8	0.0481444	0.0933752	0.515601	0.606133	0.753002	FALSE
W903_RS01010	D-alanyl-D-alanine_carboxypeptidase_PBP3	1234.07	0.128101	0.053191	2.40831	0.0160265	0.0541931	FALSE
W903_RS01015	peptide_ABC_transporter_substrate-binding_protein	20369.1	0.0843919	0.0446865	1.88853	0.0589543	0.154684	FALSE
W903_RS01020	ABC_transporter_permease	5094.11	0.300269	0.0770992	3.89458	9.8368e-05	0.000673661	FALSE
W903_RS01025	ABC_transporter_permease	4960.33	0.361455	0.176037	2.05329	0.0400449	0.114233	FALSE
W903_RS01030	ABC_transporter_ATP-binding_protein	3142.58	0.517013	0.0572893	9.02459	1.80372e-19	6.33641e-18	FALSE
W903_RS01035	ATP-binding_cassette_domain-containing_protein	5973.51	0.382548	0.106726	3.58441	0.000337843	0.00197555	FALSE
W903_RS01065	4-(cytidine_5'-diphospho)-2-C-methyl-D-erythritol_kinase	3769.67	0.0860095	0.173437	0.495912	0.619956	0.761211	FALSE
W903_RS01070	zinc-dependent_MarR_family_transcriptional_regulator	2206.71	0.0983255	0.191692	0.512934	0.607998	0.754331	FALSE
W903_RS01075	metal_ABC_transporter_ATP-binding_protein	1869.83	0.101866	0.097175	1.04827	0.294513	0.486241	FALSE
W903_RS01080	metal_ABC_transporter_permease	3561.34	0.218135	0.106847	2.04156	0.0411955	0.116813	FALSE
W903_RS01085	DNA/RNA_non-specific_endonuclease	138.907	0.0390392	0.140026	0.2788	0.780398	0.866247	FALSE
W903_RS01090	tyrosine--tRNA_ligase	4163.53	-0.0524658	0.1144	-0.458618	0.646508	0.775585	FALSE
W903_RS01095	penicillin-binding_protein_PBP1B	6154.35	0.16009	0.0322137	4.96962	6.70844e-07	6.99226e-06	FALSE
W903_RS01100	DNA-directed_RNA_polymerase_subunit_beta	69714.9	0.0888384	0.0572765	1.55104	0.120891	0.265836	FALSE
W903_RS01105	DNA-directed_RNA_polymerase_subunit_beta'	101000	0.246513	0.136305	1.80854	0.0705219	0.177663	FALSE
W903_RS01110	DUF1033_family_protein	829.539	0.0627605	0.205773	0.304999	0.760367	0.850052	FALSE
W903_RS01115	competence_type_IV_pilus_ATPase_ComGA	17.1857	-0.782362	0.342967	-2.28116	0.0225393	0.0710249	FALSE
W903_RS01120	competence_type_IV_pilus_assembly_protein_ComGB	15.4281	0.740391	0.42836	1.72843	0.0839113	0.203035	FALSE
W903_RS01125	competence_type_IV_pilus_major_pilin_ComGC	3.92475	-0.0358987	0.720927	-0.0497953	0.960286	0.977811	FALSE
W903_RS01130	competence_type_IV_pilus_minor_pilin_ComGD	3.5411	0.34626	0.826291	0.419054	0.675177	0.795134	FALSE
W903_RS01135	competence_type_IV_pilus_minor_pilin_ComGE	1.52212	1.72424	1.28886	1.33781	0.18096	0.354629	FALSE
W903_RS01140	competence_type_IV_pilus_minor_pilin_ComGF	7.69128	-0.544926	0.555584	-0.980816	0.326683	0.519027	FALSE
W903_RS01145	competence_type_IV_pilus_minor_pilin_ComGG	4.86685	0.112611	0.908733	0.123921	0.901378	0.942504	FALSE
W903_RS01150	class_I_SAM-dependent_methyltransferase	2381.14	-0.102242	0.0750439	-1.36242	0.173064	0.344494	FALSE
W903_RS01155	acetate_kinase	8491.61	-0.277711	0.130202	-2.13292	0.0329315	0.0970046	FALSE
W903_RS01165	CPBP_family_intramembrane_metalloprotease	1057.35	-0.209996	0.120781	-1.73865	0.0820957	0.19915	FALSE
W903_RS01170	pyrroline-5-carboxylate_reductase	1808.66	-0.0971596	0.0602349	-1.61301	0.106742	0.243626	FALSE
W903_RS01175	glutamyl_aminopeptidase	3327.83	-0.137953	0.0598501	-2.30498	0.0211675	0.0676007	FALSE
W903_RS01180	hypothetical_protein	149.727	0.0918404	0.215144	0.426878	0.669468	0.791552	FALSE
W903_RS01185	DUF4651_domain-containing_protein	31.9465	0.0633957	0.263327	0.240749	0.809749	0.879276	FALSE
W903_RS01190	thioredoxin_family_protein	422.964	-0.327474	0.136435	-2.40023	0.016385	0.0549157	FALSE
W903_RS01195	DUF4479_and_tRNA-binding_domain-containing_protein	1258.4	-0.189633	0.100179	-1.89295	0.0583652	0.153697	FALSE
W903_RS01205	single-stranded_DNA-binding_protein	113.589	0.236602	0.34496	0.685883	0.492787	0.675445	FALSE
W903_RS01210	HAD_family_hydrolase	237.922	-0.108821	0.160579	-0.677681	0.497974	0.678429	FALSE
W903_RS01215	histidine_kinase	1182.74	-0.128048	0.0845675	-1.51415	0.129987	0.280849	FALSE
W903_RS01220	LytTR_family_transcriptional_regulator_DNA-binding_domain-containing_protein	468.522	0.027928	0.080867	0.345357	0.729826	0.832519	FALSE
W903_RS01225	CidA/LrgA_family_protein	36.8241	-0.096707	0.236215	-0.409402	0.682244	0.797534	FALSE
W903_RS01230	antiholin-like_protein_LrgB	72.2612	-0.169039	0.188775	-0.895453	0.370545	0.564283	FALSE
W903_RS01235	ABC_transporter_substrate-binding_protein	281.206	-0.223554	0.0842429	-2.65368	0.00796182	0.0300868	FALSE
W903_RS01240	ABC_transporter_permease	76.5176	-0.137486	0.18771	-0.732439	0.463901	0.651384	FALSE
W903_RS01245	ABC_transporter_permease	71.9538	-0.0321061	0.158573	-0.202469	0.83955	0.89804	FALSE
W903_RS01250	ABC_transporter_ATP-binding_protein	85.7494	-0.0990873	0.191205	-0.518225	0.604301	0.751218	FALSE
W903_RS01255	ABC_transporter_ATP-binding_protein	65.8058	-0.10668	0.182443	-0.584731	0.558729	0.725468	FALSE
W903_RS01260	PTS_system_trehalose-specific_EIIBC_component	35074.6	-0.0343616	0.059984	-0.572846	0.566749	0.731874	FALSE
W903_RS01265	alpha%2Calpha-phosphotrehalase	17717.1	-0.196193	0.0969435	-2.02379	0.0429917	0.120823	FALSE
W903_RS01270	BglG_family_transcription_antiterminator	228.741	0.0341589	0.132425	0.257949	0.796446	0.87586	FALSE
W903_RS01275	PTS_sugar_transporter_subunit_IIB	4.17512	0.331456	0.644725	0.514105	0.607178	0.753807	FALSE
W903_RS01280	PTS_ascorbate_transporter_subunit_IIC	229.508	-0.259324	0.109903	-2.35957	0.0182959	0.0600473	FALSE
W903_RS01285	transketolase	136.658	-0.0815936	0.125279	-0.651295	0.514856	0.688774	FALSE
W903_RS01290	transketolase	155.175	-0.0398762	0.144682	-0.275612	0.782846	0.866487	FALSE
W903_RS01295	ferric_reductase-like_transmembrane_domain-containing_protein	4647.57	0.457904	0.0638905	7.16701	7.66528e-13	1.81763e-11	FALSE
W903_RS01300	30S_ribosomal_protein_S15	12109.6	-0.0803183	0.231348	-0.347175	0.728459	0.831461	FALSE
W903_RS01305	polyribonucleotide_nucleotidyltransferase	7528.18	0.201879	0.0546633	3.69314	0.000221504	0.00138135	FALSE
W903_RS01310	SseB_family_protein	2477.75	0.378981	0.177402	2.13628	0.0326562	0.0963434	FALSE
W903_RS01315	serine_O-acetyltransferase	3109.17	0.270722	0.076461	3.54066	0.000399132	0.00228747	FALSE
W903_RS01320	lipoprotein	79.0443	0.199489	0.31123	0.640969	0.521543	0.695268	FALSE
W903_RS01325	cysteine--tRNA_ligase	3828.47	0.494878	0.176182	2.8089	0.00497115	0.020116	FALSE
W903_RS01330	Mini-ribonuclease_3	708.759	0.446071	0.122046	3.65493	0.000257251	0.00156915	FALSE
W903_RS01335	23S_rRNA_(guanosine(2251)-2'-O)-methyltransferase_RlmB	1191.47	-0.141233	0.0833841	-1.69376	0.0903105	0.213615	FALSE
W903_RS01340	NYN_domain-containing_protein	666.893	-0.179969	0.16563	-1.08657	0.277226	0.465008	FALSE
W903_RS01345	DegV_family_protein	5772.13	0.166134	0.294133	0.564828	0.572191	0.73474	FALSE
W903_RS01355	50S_ribosomal_protein_L13	14956.6	0.100746	0.125525	0.802595	0.422209	0.614513	FALSE
W903_RS01360	30S_ribosomal_protein_S9	29347.5	-0.0846023	0.122926	-0.688235	0.491305	0.674877	FALSE
W903_RS01365	WXG100_family_type_VII_secretion_target	570.3	-0.301337	0.227154	-1.32658	0.184648	0.357296	FALSE
W903_RS01370	hypothetical_protein	297.04	-0.0827039	0.264033	-0.313233	0.754103	0.846971	FALSE
W903_RS01380	hypothetical_protein	1759.24	0.0673767	0.0609472	1.10549	0.268946	0.455715	FALSE
W903_RS01385	hypothetical_protein	348.404	0.217307	0.214242	1.01431	0.310435	0.501615	FALSE
W903_RS01390	hypothetical_protein	488.604	0.188693	0.141951	1.32929	0.183753	0.357055	FALSE
W903_RS01405	Rgg/GadR/MutR_family_transcriptional_regulator	196.301	-0.506969	0.164562	-3.08072	0.00206501	0.00941666	FALSE
W903_RS01410	MFS_transporter	127.691	0.0872951	0.178572	0.488851	0.624947	0.761211	FALSE
W903_RS01415	ABC_transporter_permease	3359.17	-0.0455669	0.093345	-0.488156	0.62544	0.761211	FALSE
W903_RS01420	osmoprotectant_ABC_transporter_substrate-binding_protein	3259.48	-0.0678094	0.12106	-0.560129	0.575391	0.73602	FALSE
W903_RS01425	ABC_transporter_permease	1322.61	-0.0754938	0.0752977	-1.0026	0.316052	0.507234	FALSE
W903_RS01430	ABC_transporter_ATP-binding_protein	3516.06	-0.176287	0.0410762	-4.29171	1.77301e-05	0.000141319	FALSE
W903_RS01515	GNAT_family_N-acetyltransferase	137.238	-0.523836	0.163318	-3.20747	0.00133908	0.00670245	FALSE
W903_RS01525	GNAT_family_N-acetyltransferase	496.648	-0.464206	0.109758	-4.22938	2.34336e-05	0.000180706	FALSE
W903_RS01530	sigma_factor_regulator_N-terminal_domain-containing_protein	316.102	0.246129	0.0939844	2.61883	0.00882327	0.0329483	FALSE
W903_RS01535	RNA_polymerase_sigma_factor	169.808	0.167933	0.138186	1.21527	0.224263	0.407497	FALSE
W903_RS01540	lipoprotein	37.6995	0.119699	0.284593	0.420595	0.674051	0.795134	FALSE
W903_RS01545	TetR/AcrR_family_transcriptional_regulator	96.0448	0.0729792	0.184795	0.39492	0.692902	0.806402	FALSE
W903_RS01550	ABC_transporter_permease	176.866	0.366551	0.126831	2.89006	0.00385167	0.0160233	FALSE
W903_RS01555	ABC_transporter_ATP-binding_protein	140.274	0.218564	0.149013	1.46674	0.142447	0.30058	FALSE
W903_RS01560	hypothetical_protein	368.957	-0.511465	0.321069	-1.59301	0.111158	0.251032	FALSE
W903_RS01565	PadR_family_transcriptional_regulator	24.66	-0.265388	0.46192	-0.574531	0.565608	0.731397	FALSE
W903_RS01570	hypothetical_protein	4042.67	0.00151115	0.0754291	0.0200341	0.984016	0.993285	FALSE
W903_RS01575	N-acetylglucosamine-6-phosphate_deacetylase	2251.79	-0.331674	0.107434	-3.08725	0.0020202	0.00927923	FALSE
W903_RS01580	isoprenylcysteine_carboxyl_methyltransferase_family_protein	4715.66	0.515065	0.0812234	6.34133	2.27788e-10	3.96435e-09	FALSE
W903_RS01585	glycine--tRNA_ligase_subunit_alpha	5456.54	-0.109622	0.125853	-0.871038	0.383733	0.576359	FALSE
W903_RS01590	NAD(P)H-dependent_oxidoreductase	1792.46	-0.130724	0.0725203	-1.80259	0.0714527	0.179531	FALSE
W903_RS01595	glycine--tRNA_ligase_subunit_beta	12794.8	0.0248743	0.0754983	0.329468	0.741802	0.839073	FALSE
W903_RS01600	DUF896_family_protein	430.887	-0.15117	0.231297	-0.653577	0.513384	0.688774	FALSE
W903_RS01605	DUF1294_domain-containing_protein	36.3315	-0.232625	0.327637	-0.710007	0.4777	0.662542	FALSE
W903_RS01610	glycerol_kinase_GlpK	517.451	-0.0878336	0.100704	-0.872198	0.3831	0.576359	FALSE
W903_RS01615	type_1_glycerol-3-phosphate_oxidase	743.488	-0.239611	0.0812549	-2.94888	0.00318923	0.0136568	FALSE
W903_RS01620	aquaporin_family_protein	206.575	-0.336744	0.111524	-3.01947	0.00253222	0.0112234	FALSE
W903_RS01625	NAD(P)/FAD-dependent_oxidoreductase	582.406	0.374724	0.126805	2.95512	0.00312548	0.0134751	FALSE
W903_RS01630	helix-turn-helix_domain-containing_protein	553.742	0.293545	0.0796527	3.68531	0.000228426	0.00141148	FALSE
W903_RS01635	transketolase	17697.4	-0.228263	0.0729018	-3.1311	0.00174151	0.00823853	FALSE
W903_RS01640	bacteriocin_immunity_protein	964.17	0.103625	0.234263	0.442346	0.658239	0.781535	FALSE
W903_RS01645	ABC_transporter_ATP-binding_protein	2809.11	-0.118994	0.0540694	-2.20077	0.0277521	0.0845036	FALSE
W903_RS01650	hypothetical_protein	4704.62	-0.086332	0.0556359	-1.55173	0.120726	0.265836	FALSE
W903_RS01655	PTS_transporter_subunit_EIIC	1296.6	-0.497379	0.219712	-2.26377	0.023588	0.0737173	FALSE
W903_RS01660	glutamate_5-kinase	760.153	-0.0459035	0.0765157	-0.599923	0.548557	0.71569	FALSE
W903_RS01665	glutamate-5-semialdehyde_dehydrogenase	1889.1	0.0171996	0.159983	0.107509	0.914385	0.950731	FALSE
W903_RS01670	16S_rRNA_(cytosine(1402)-N(4))-methyltransferase_RsmH	2419.65	-0.0280875	0.0903123	-0.311004	0.755798	0.847964	FALSE
W903_RS01675	cell_division_protein_FtsL	525.533	0.0767596	0.133358	0.57559	0.564892	0.730969	FALSE
W903_RS01680	penicillin-binding_protein_PBP2X	6576.28	0.0922746	0.0372358	2.47811	0.013208	0.0458054	FALSE
W903_RS01685	phospho-N-acetylmuramoyl-pentapeptide-_transferase	2230.08	0.564606	0.207661	2.71888	0.00655037	0.0253593	FALSE
W903_RS01690	DEAD/DEAH_box_helicase	4487.17	0.0649779	0.0501188	1.29648	0.194811	0.369927	FALSE
W903_RS01695	amino_acid_ABC_transporter_substrate-binding_protein	4661.51	-0.174485	0.0495133	-3.524	0.000425086	0.00240713	FALSE
W903_RS01700	amino_acid_ABC_transporter_permease	6191.22	0.00328606	0.0501971	0.0654633	0.947805	0.969265	FALSE
W903_RS01705	amino_acid_ABC_transporter_ATP-binding_protein	8573.09	-0.0120606	0.0485634	-0.248348	0.803865	0.877911	FALSE
W903_RS01710	DUF4059_family_protein	330.275	0.0353592	0.0890777	0.396948	0.691406	0.805649	FALSE
W903_RS01715	thioredoxin-disulfide_reductase	2630.58	0.0455069	0.180257	0.252455	0.800689	0.877589	FALSE
W903_RS01720	nicotinate_phosphoribosyltransferase	3566.67	-0.206014	0.0369684	-5.57271	2.50809e-08	3.21476e-07	FALSE
W903_RS01725	ammonia-dependent_NAD(+)_synthetase	1543.92	-0.0311127	0.133111	-0.233734	0.815191	0.882157	FALSE
W903_RS01730	aminopeptidase_C	917.716	0.40005	0.0593233	6.74355	1.54561e-11	3.08633e-10	FALSE
W903_RS01735	penicillin-binding_protein_PBP1A	10070.5	-0.0806152	0.0484617	-1.66348	0.0962163	0.223954	FALSE
W903_RS01740	Holliday_junction_resolvase_RecU	1879.22	0.0537445	0.0618128	0.869471	0.38459	0.577189	FALSE
W903_RS01745	DUF1273_domain-containing_protein	101.671	0.231045	0.173658	1.33046	0.183367	0.356766	FALSE
W903_RS01750	cell_division_regulator_GpsB	2087.68	0.309238	0.255375	1.21092	0.225927	0.408486	FALSE
W903_RS01755	class_I_SAM-dependent_RNA_methyltransferase	2250.37	0.266461	0.145229	1.83476	0.0665417	0.168982	FALSE
W903_RS01760	cell_division_site-positioning_protein_MapZ_family_protein	7397.94	0.117311	0.0807999	1.45187	0.146537	0.306483	FALSE
W903_RS01765	S-ribosylhomocysteine_lyase	4543.22	-0.181448	0.116877	-1.55247	0.12055	0.265836	FALSE
W903_RS01770	ribonuclease_Y	7314.95	0.390711	0.115389	3.38604	0.000709086	0.00385426	FALSE
W903_RS01775	ABC_transporter_ATP-binding_protein	135.532	0.327638	0.178639	1.83407	0.066643	0.169013	FALSE
W903_RS01780	ABC_transporter_permease	113.303	0.334885	0.146607	2.28423	0.0223578	0.0705703	FALSE
W903_RS01785	sensor_histidine_kinase	401.398	0.138156	0.0954847	1.44689	0.147928	0.307698	FALSE
W903_RS01790	response_regulator_transcription_factor	383.307	0.113786	0.111972	1.01621	0.30953	0.501006	FALSE
W903_RS01795	TMEM175_family_protein	559.717	0.130237	0.114774	1.13473	0.25649	0.440341	FALSE
W903_RS01800	guanylate_kinase	4477.96	-0.0783786	0.168916	-0.46401	0.642641	0.77449	FALSE
W903_RS01805	DNA-directed_RNA_polymerase_subunit_omega	2922.44	-0.219583	0.18488	-1.1877	0.23495	0.418166	FALSE
W903_RS01810	primosomal_protein_N'	2864.28	0.123465	0.0521563	2.36722	0.0179222	0.0591277	FALSE
W903_RS01815	methionyl-tRNA_formyltransferase	1568.03	0.0278228	0.0611054	0.455324	0.648876	0.776114	FALSE
W903_RS01820	16S_rRNA_(cytosine(967)-C(5))-methyltransferase_RsmB	3402.8	0.317461	0.128437	2.47173	0.0134462	0.046377	FALSE
W903_RS01825	Stp1/IreP_family_PP2C-type_Ser/Thr_phosphatase	1390.03	-0.0378585	0.161529	-0.234376	0.814693	0.882157	FALSE
W903_RS01830	Stk1_family_PASTA_domain-containing_Ser/Thr_kinase	11965.5	0.00770338	0.060324	0.1277	0.898386	0.94075	FALSE
W903_RS01835	cell_wall-active_antibiotics_response_protein_LiaF	161.313	0.360128	0.25026	1.43902	0.150146	0.310269	FALSE
W903_RS01840	sensor_histidine_kinase	996.079	0.182961	0.216212	0.846209	0.397436	0.589935	FALSE
W903_RS01845	response_regulator_transcription_factor	550.7	0.0737127	0.160532	0.459178	0.646106	0.775585	FALSE
W903_RS01850	bifunctional_Cof-type_HAD-IIB_family_hydrolase/peptidylprolyl_isomerase	6353.31	-0.137597	0.0485463	-2.83435	0.00459183	0.0187327	FALSE
W903_RS01855	S1_RNA-binding_domain-containing_protein	1635.06	-0.304755	0.242821	-1.25506	0.209458	0.390062	FALSE
W903_RS01860	glycyl-radical_enzyme_activating_protein	233.166	0.233851	0.134194	1.74263	0.0813978	0.197964	FALSE
W903_RS01865	DeoR/GlpR_family_DNA-binding_transcription_regulator	1037.55	-0.0571832	0.0678178	-0.843188	0.399124	0.591514	FALSE
W903_RS01870	sugar-binding_transcriptional_regulator	1305.42	-0.00434213	0.0738151	-0.0588244	0.953092	0.972051	FALSE
W903_RS01875	PTS_lactose/cellobiose_transporter_subunit_IIA	10.2231	-0.35272	0.445241	-0.7922	0.428244	0.619152	FALSE
W903_RS01880	PTS_sugar_transporter_subunit_IIB	10.8962	-0.0968756	0.479148	-0.202183	0.839774	0.89804	FALSE
W903_RS01885	PTS_sugar_transporter_subunit_IIC	240.668	0.00273791	0.150344	0.018211	0.98547	0.993325	FALSE
W903_RS01890	glycyl_radical_protein	716.029	0.111964	0.062949	1.77865	0.0752979	0.186475	FALSE
W903_RS01895	fructose-6-phosphate_aldolase	166.502	-0.238492	0.205729	-1.15926	0.246352	0.430643	FALSE
W903_RS01900	glycerol_dehydrogenase	345.949	0.118725	0.0811002	1.46393	0.143212	0.301859	FALSE
W903_RS01905	cysteine_synthase_A	10193.2	-0.656876	0.252379	-2.60274	0.00924829	0.0341988	FALSE
W903_RS01910	YigZ_family_protein	348.183	-0.244888	0.108502	-2.25698	0.0240093	0.0744209	FALSE
W903_RS01915	DEAD/DEAH_box_helicase	90.3183	0.378676	0.178508	2.12135	0.0338927	0.099067	FALSE
W903_RS01920	ComF_family_protein	13.1299	0.0601525	0.623877	0.0964172	0.923189	0.955116	FALSE
W903_RS01925	ribosome-associated_translation_inhibitor_RaiA	1021.54	-0.0637308	0.201716	-0.315943	0.752046	0.846159	FALSE
W903_RS01955	aspartate_kinase	1660.35	0.122934	0.0488193	2.51814	0.0117978	0.0415993	FALSE
W903_RS01960	HAD_family_phosphatase	1061.72	-0.00806062	0.114331	-0.0705026	0.943794	0.96636	FALSE
W903_RS01965	enoyl-CoA_hydratase	23209.2	1.09626	0.170234	6.43973	1.19689e-10	2.18317e-09	TRUE
W903_RS01970	MarR_family_transcriptional_regulator	6496.41	0.987002	0.155918	6.33025	2.44768e-10	4.1831e-09	FALSE
W903_RS01975	ketoacyl-ACP_synthase_III	41336.7	0.736643	0.0661373	11.1381	8.186e-29	4.19698e-27	FALSE
W903_RS01980	acyl_carrier_protein	8533.53	0.717763	0.163745	4.38343	1.16827e-05	9.84982e-05	FALSE
W903_RS01985	enoyl-[acyl-carrier-protein]_reductase_FabK	30266.1	0.771287	0.0448252	17.2065	2.37197e-66	2.99975e-64	FALSE
W903_RS01990	ACP_S-malonyltransferase	33216.9	0.890361	0.138145	6.44511	1.15517e-10	2.12752e-09	FALSE
W903_RS01995	3-oxoacyl-[acyl-carrier-protein]_reductase	26198	0.87316	0.252763	3.45446	0.000551401	0.00302507	FALSE
W903_RS02000	beta-ketoacyl-ACP_synthase_II	31792.9	0.573827	0.0326825	17.5576	5.2018e-69	7.59062e-67	FALSE
W903_RS02005	acetyl-CoA_carboxylase_biotin_carboxyl_carrier_protein	18037.9	0.423007	0.0814438	5.19385	2.05991e-07	2.36827e-06	FALSE
W903_RS02010	3-hydroxyacyl-ACP_dehydratase_FabZ	5259.13	0.359285	0.128624	2.79331	0.0052172	0.0208359	FALSE
W903_RS02015	acetyl-CoA_carboxylase_biotin_carboxylase_subunit	32044.7	0.309102	0.062507	4.94508	7.61133e-07	7.8047e-06	FALSE
W903_RS02020	acetyl-CoA_carboxylase%2C_carboxyltransferase_subunit_beta	18941.8	0.561672	0.210323	2.67052	0.00757331	0.0287331	FALSE
W903_RS02025	acetyl-CoA_carboxylase_carboxyl_transferase_subunit_alpha	11696.3	0.241597	0.0492748	4.90305	9.43605e-07	9.52137e-06	FALSE
W903_RS02030	hypothetical_protein	1251.64	0.240556	0.159761	1.50573	0.132137	0.283877	FALSE
W903_RS02035	serine--tRNA_ligase	6279.36	-0.414604	0.107223	-3.86673	0.000110306	0.000742025	FALSE
W903_RS02040	acyltransferase_family_protein	2097.17	0.0825676	0.063218	1.30608	0.191526	0.366255	FALSE
W903_RS02045	DUF956_family_protein	1976.6	0.0118797	0.186062	0.063848	0.949091	0.970057	FALSE
W903_RS02050	PTS_system_mannose/fructose/sorbose_family_transporter_subunit_IID	42106.5	-0.203529	0.0681991	-2.98433	0.00284196	0.0123087	FALSE
W903_RS02055	PTS_mannose/fructose/sorbose_transporter_subunit_IIC	34122.3	-0.151995	0.171302	-0.887293	0.374921	0.567165	FALSE
W903_RS02060	PTS_sugar_transporter_subunit_IIB	33582.8	-0.302652	0.0651343	-4.64658	3.37477e-06	3.15366e-05	FALSE
W903_RS02065	Cof-type_HAD-IIB_family_hydrolase	1346.42	0.154628	0.0588169	2.62897	0.0085645	0.0321084	FALSE
W903_RS02070	hypothetical_protein	595.366	0.224733	0.163649	1.37326	0.169671	0.339163	FALSE
W903_RS02075	DUF1361_domain-containing_protein	1917.71	0.0617371	0.12979	0.475668	0.634311	0.767893	FALSE
W903_RS02080	NCS2_family_permease	8905.7	-0.0100661	0.0514319	-0.195717	0.844832	0.901883	FALSE
W903_RS02085	tRNA_(adenosine(37)-N6)-threonylcarbamoyltransferase_complex_ATPase_subunit_type_1_TsaE	220.851	0.29724	0.341155	0.871275	0.383604	0.576359	FALSE
W903_RS02090	GNAT_family_N-acetyltransferase	532.603	0.152008	0.121135	1.25487	0.209527	0.390062	FALSE
W903_RS02095	LCP_family_protein	2776.92	0.173823	0.0384026	4.52634	6.00133e-06	5.31987e-05	FALSE
W903_RS02100	hypothetical_protein	46.2396	-0.111905	0.304074	-0.368018	0.71286	0.821719	FALSE
W903_RS02105	HIT_family_protein	438.422	-0.279506	0.236065	-1.18402	0.236405	0.419906	FALSE
W903_RS02110	hypothetical_protein	4931.25	-0.147246	0.184703	-0.797202	0.425334	0.617336	FALSE
W903_RS02115	ABC_transporter_ATP-binding_protein	770.872	0.395531	0.312358	1.26627	0.205415	0.384293	FALSE
W903_RS02120	ABC_transporter_permease	891.611	0.0917168	0.124094	0.739093	0.45985	0.648577	FALSE
W903_RS02125	phosphotransferase_family_protein	3554.97	-0.218063	0.0685933	-3.17907	0.00147746	0.00727986	FALSE
W903_RS02130	tRNA_(guanosine(46)-N7)-methyltransferase_TrmB	1230.19	0.0751671	0.123273	0.609761	0.54202	0.711073	FALSE
W903_RS02150	replication_initiator_protein_A	257.545	1.45657	0.195864	7.43663	1.03285e-13	2.72128e-12	TRUE
W903_RS02155	hypothetical_protein	184.589	1.19738	0.201285	5.94868	2.70308e-09	3.88466e-08	TRUE
W903_RS02160	helix-turn-helix_domain-containing_protein	108.993	0.95161	0.303713	3.13325	0.00172882	0.00819893	FALSE
W903_RS02165	hypothetical_protein	79.5126	1.0336	0.25202	4.10128	4.10878e-05	0.00030094	TRUE
W903_RS02170	C39_family_peptidase	1160.97	1.10807	0.0767926	14.4293	3.38322e-47	3.05618e-45	TRUE
W903_RS02175	LPXTG_cell_wall_anchor_domain-containing_protein	421.654	0.738228	0.138492	5.33047	9.79584e-08	1.15421e-06	FALSE
W903_RS02180	LPXTG_cell_wall_anchor_domain-containing_protein	1778.49	0.822567	0.116502	7.06057	1.65823e-12	3.83618e-11	FALSE
W903_RS02185	hypothetical_protein	41.7398	0.452053	0.373385	1.21069	0.226015	0.408486	FALSE
W903_RS02190	hypothetical_protein	3448.59	0.0170847	0.154754	0.110399	0.912093	0.949638	FALSE
W903_RS02195	hypothetical_protein	88.2787	0.77378	0.231221	3.3465	0.000818393	0.00430053	FALSE
W903_RS02200	hypothetical_protein	47.0082	1.06809	0.278419	3.83628	0.000124912	0.000819921	TRUE
W903_RS02205	hypothetical_protein	53.4124	0.605847	0.284472	2.12972	0.0331945	0.0974452	FALSE
W903_RS02210	hypothetical_protein	50.8861	0.609207	0.262905	2.31721	0.0204921	0.0657758	FALSE
W903_RS02215	DUF87_domain-containing_protein	546.544	0.776723	0.112432	6.90836	4.90284e-12	1.04502e-10	FALSE
W903_RS02220	hypothetical_protein	97.6151	0.485689	0.248341	1.95574	0.050496	0.136454	FALSE
W903_RS02225	hypothetical_protein	23.0779	0.501226	0.393688	1.27316	0.202963	0.382014	FALSE
W903_RS02230	phage_tail_tip_lysozyme	467.945	0.707005	0.141724	4.9886	6.08174e-07	6.40948e-06	FALSE
W903_RS02235	hypothetical_protein	36.3006	0.551293	0.275715	1.9995	0.0455539	0.126154	FALSE
W903_RS02240	hypothetical_protein	12.3785	0.611013	0.509638	1.19892	0.230561	0.413397	FALSE
W903_RS02245	hypothetical_protein	73.226	0.696569	0.206542	3.37252	0.000744834	0.00399729	FALSE
W903_RS02250	DUF3801_domain-containing_protein	40.4047	0.786787	0.272032	2.89226	0.0038248	0.0159465	FALSE
W903_RS02255	type_IV_secretory_system_conjugative_DNA_transfer_family_protein	151.763	0.62054	0.169665	3.65745	0.000254737	0.00155883	FALSE
W903_RS02260	hypothetical_protein	24.8793	0.332069	0.367924	0.902549	0.366765	0.561545	FALSE
W903_RS02265	PBECR4_domain-containing_protein	205.67	0.54026	0.143795	3.75715	0.000171863	0.00109404	FALSE
W903_RS02270	hypothetical_protein	49.989	0.234102	0.229039	1.02211	0.30673	0.499456	FALSE
W903_RS02275	hypothetical_protein	5.28677	0.886927	0.777749	1.14038	0.25413	0.439456	FALSE
W903_RS02280	plasmid_mobilization_relaxosome_protein_MobC	4.51961	0.809292	0.849312	0.95288	0.340651	0.535035	FALSE
W903_RS02285	relaxase/mobilization_nuclease_domain-containing_protein	26.7895	0.243052	0.34856	0.697303	0.485613	0.668511	FALSE
W903_RS02290	hypothetical_protein	31.3866	-0.0330872	0.340849	-0.0970728	0.922669	0.955116	FALSE
W903_RS02295	ISLre2_family_transposase	329.708	-0.141644	0.0999954	-1.4165	0.156628	0.320521	FALSE
W903_RS02300	ribosome_maturation_factor_RimP	2985.4	0.0887925	0.252231	0.352029	0.724817	0.829541	FALSE
W903_RS02305	transcription_termination_factor_NusA	16043.5	0.392268	0.152368	2.57447	0.0100392	0.0364005	FALSE
W903_RS02310	YlxR_family_protein	1387.91	0.457685	0.197333	2.31935	0.0203761	0.0655143	FALSE
W903_RS02315	YlxQ-related_RNA-binding_protein	1913.86	0.0029721	0.341947	0.00869169	0.993065	0.995734	FALSE
W903_RS02320	translation_initiation_factor_IF-2	40414.3	0.198442	0.0424553	4.67415	2.95178e-06	2.78474e-05	FALSE
W903_RS02325	30S_ribosome-binding_factor_RbfA	2425.08	0.177445	0.135387	1.31065	0.189975	0.364622	FALSE
W903_RS02330	alpha/beta_hydrolase	2509.31	-0.363497	0.239815	-1.51574	0.129586	0.280301	FALSE
W903_RS02335	CopY/TcrY_family_copper_transport_repressor	485.413	0.699277	0.163914	4.26611	1.98909e-05	0.000157879	FALSE
W903_RS02340	heavy_metal_translocating_P-type_ATPase	3691.02	0.436273	0.0771241	5.65677	1.54251e-08	2.06066e-07	FALSE
W903_RS02345	heavy-metal-associated_domain-containing_protein	18.8062	-0.512302	0.485301	-1.05564	0.291134	0.483185	FALSE
W903_RS02350	trimeric_intracellular_cation_channel_family_protein	240.172	0.196822	0.179094	1.09899	0.271775	0.458876	FALSE
W903_RS02355	Cof-type_HAD-IIB_family_hydrolase	961.1	0.242247	0.080845	2.99644	0.00273156	0.0119121	FALSE
W903_RS02360	DNA_polymerase_I	6875.44	0.147421	0.0979949	1.50437	0.132486	0.284306	FALSE
W903_RS02365	CoA-binding_protein	662.359	-0.151061	0.218053	-0.692773	0.488452	0.671932	FALSE
W903_RS02370	peroxide-responsive_transcriptional_repressor_PerR	3940.68	0.155337	0.0646623	2.40228	0.0162931	0.0547044	FALSE
W903_RS02375	plasminogen-binding_protein_PbsP	669.713	0.0924688	0.160034	0.577806	0.563395	0.72953	FALSE
W903_RS02380	response_regulator_transcription_factor	598.181	0.107948	0.0812796	1.3281	0.184144	0.357055	FALSE
W903_RS02385	HAMP_domain-containing_histidine_kinase	971.166	0.0807295	0.0874565	0.923082	0.355965	0.550865	FALSE
W903_RS02390	DUF975_family_protein	729.541	0.186843	0.0917666	2.03607	0.0417437	0.118015	FALSE
W903_RS02395	tRNA_guanosine(34)_transglycosylase_Tgt	2756.27	-0.0692742	0.0663281	-1.04442	0.296293	0.488329	FALSE
W903_RS02400	CHY_zinc_finger_protein	30.6457	-0.00227414	0.263323	-0.00863631	0.993109	0.995734	FALSE
W903_RS02405	biotin_transporter_BioY	97.8624	-0.112262	0.199126	-0.563777	0.572906	0.73474	FALSE
W903_RS02410	MBL_fold_metallo-hydrolase	1143.13	-0.292727	0.0709199	-4.12757	3.66611e-05	0.000270607	FALSE
W903_RS02415	tRNA_adenosine(34)_deaminase_TadA	163.046	-0.0764048	0.154483	-0.494582	0.620895	0.761211	FALSE
W903_RS02425	glucose-6-phosphate_isomerase	28888.7	-0.247799	0.111525	-2.22191	0.0262896	0.080698	FALSE
W903_RS02430	5-formyltetrahydrofolate_cyclo-ligase	284.615	-0.34252	0.170077	-2.01392	0.0440182	0.12316	FALSE
W903_RS02435	rhomboid_family_intramembrane_serine_protease	258.29	-0.410235	0.134322	-3.05411	0.00225727	0.010147	FALSE
W903_RS02440	BMP_family_protein	2205.61	-0.122475	0.220599	-0.555191	0.578764	0.738307	FALSE
W903_RS02445	UTP--glucose-1-phosphate_uridylyltransferase_GalU	4611.24	0.195041	0.111718	1.74583	0.0808399	0.196859	FALSE
W903_RS02450	NAD(P)H-dependent_glycerol-3-phosphate_dehydrogenase	3622.37	0.00450669	0.0528352	0.0852971	0.932025	0.958333	FALSE
W903_RS02455	ribonuclease_P_protein_component	574.023	0.142511	0.241581	0.589909	0.555251	0.721446	FALSE
W903_RS02460	membrane_protein_insertase_YidC	1777.81	-0.0549648	0.0465368	-1.1811	0.237561	0.420778	FALSE
W903_RS02465	protein_jag	2922.9	0.0430452	0.0770435	0.558712	0.576358	0.736438	FALSE
W903_RS02510	DUF402_domain-containing_protein	2419.39	0.121915	0.144428	0.844124	0.3986	0.591199	FALSE
W903_RS02515	recombination_regulator_RecX	198.518	-0.110357	0.307099	-0.359352	0.719331	0.826501	FALSE
W903_RS02520	23S_rRNA_(uracil(1939)-C(5))-methyltransferase_RlmD	1618.1	0.0291878	0.0553099	0.527714	0.597698	0.749246	FALSE
W903_RS02525	nucleoside_phosphorylase	1211.33	-0.266091	0.156195	-1.70358	0.0884598	0.21055	FALSE
W903_RS02530	GNAT_family_N-acetyltransferase	575.521	-0.284147	0.0899395	-3.15931	0.00158145	0.00767265	FALSE
W903_RS02535	S8_family_serine_peptidase	8894.66	0.349648	0.0533814	6.55	5.75363e-11	1.12522e-09	FALSE
W903_RS02540	glycosyltransferase_family_2_protein	1776.31	0.211585	0.0551218	3.83849	0.000123793	0.000818241	FALSE
W903_RS02545	class_1b_ribonucleoside-diphosphate_reductase_subunit_beta	150.532	0.0868506	0.12355	0.702961	0.48208	0.664612	FALSE
W903_RS02550	class_Ib_ribonucleoside-diphosphate_reductase_assembly_flavoprotein_NrdI	46.1877	-0.380196	0.229799	-1.65447	0.0980315	0.226788	FALSE
W903_RS02555	class_1b_ribonucleoside-diphosphate_reductase_subunit_alpha	397.62	0.114318	0.122749	0.93131	0.351693	0.547303	FALSE
W903_RS02560	leucine-rich_repeat_domain-containing_protein	604.214	0.152818	0.0639412	2.38997	0.0168498	0.0563741	FALSE
W903_RS02565	pyridoxamine_5'-phosphate_oxidase_family_protein	93.382	0.17889	0.156441	1.1435	0.252832	0.437653	FALSE
W903_RS02570	GyrI-like_domain-containing_protein	638.971	-0.257266	0.321412	-0.800425	0.423465	0.615094	FALSE
W903_RS02575	DUF2316_family_protein	473.106	0.203562	0.318488	0.639149	0.522726	0.695867	FALSE
W903_RS02580	carboxymuconolactone_decarboxylase_family_protein	372.432	-0.241411	0.0989794	-2.439	0.0147279	0.0504309	FALSE
W903_RS02585	cupin_domain-containing_protein	358.087	-0.191829	0.154835	-1.23892	0.215374	0.397051	FALSE
W903_RS02590	MerR_family_transcriptional_regulator	304.633	-0.123452	0.147824	-0.835125	0.403647	0.597751	FALSE
W903_RS02595	zinc-dependent_alcohol_dehydrogenase_family_protein	1606.48	-0.230267	0.0642497	-3.58393	0.000338457	0.00197555	FALSE
W903_RS02600	aldo/keto_reductase	235.175	-0.252402	0.111575	-2.26217	0.0236866	0.0738753	FALSE
W903_RS02605	cation_diffusion_facilitator_family_transporter	229.945	-0.136861	0.190493	-0.718456	0.472476	0.659035	FALSE
W903_RS02610	TetR/AcrR_family_transcriptional_regulator	169.824	0.382361	0.130122	2.93848	0.00329821	0.01406	FALSE
W903_RS02615	hypothetical_protein	14.1799	1.01063	0.537902	1.87884	0.0602669	0.156826	FALSE
W903_RS02620	hypothetical_protein	1.02221	3.11022	1.5456	2.01231	0.0441874	0.123451	FALSE
W903_RS02630	hypothetical_protein	478.518	-0.045212	0.0723469	-0.624934	0.532015	0.703788	FALSE
W903_RS02635	cupin_domain-containing_protein	220.12	-0.421117	0.157624	-2.67166	0.00754769	0.0286933	FALSE
W903_RS02640	class_I_SAM-dependent_methyltransferase	1665.04	-0.224226	0.0891319	-2.51566	0.011881	0.0417374	FALSE
W903_RS02645	PTS_sugar_transporter_subunit_IIA	121.851	0.238006	0.138024	1.72438	0.0846387	0.203756	FALSE
W903_RS02650	PTS_sugar_transporter_subunit_IIA	12.7866	-0.30511	0.430152	-0.709308	0.478134	0.662542	FALSE
W903_RS02655	PTS_sugar_transporter_subunit_IIB	4.09782	0.288113	0.773761	0.372354	0.709629	0.820278	FALSE
W903_RS02660	PTS_galactitol_transporter_subunit_IIC	38.131	0.124603	0.256041	0.486652	0.626505	0.761358	FALSE
W903_RS02665	rhamnulose-1-phosphate_aldolase	50.1596	-0.123352	0.243598	-0.506376	0.612593	0.757434	FALSE
W903_RS02670	PTS_sugar_transporter_subunit_IIA	25.9365	-0.178626	0.391089	-0.456741	0.647857	0.775585	FALSE
W903_RS02675	PTS_galactitol_transporter_subunit_IIC	54.4678	0.314381	0.194723	1.6145	0.106418	0.243517	FALSE
W903_RS02680	PTS_sugar_transporter_subunit_IIB	11.098	0.514772	0.506547	1.01624	0.309516	0.501006	FALSE
W903_RS02685	AraC_family_transcriptional_regulator	287.936	-0.163426	0.139563	-1.17098	0.241605	0.425557	FALSE
W903_RS02695	sugar_ABC_transporter_permease	19.5944	0.581566	0.316229	1.83907	0.065905	0.16804	FALSE
W903_RS02700	carbohydrate_ABC_transporter_permease	28.3264	0.776777	0.254097	3.057	0.00223561	0.0100735	FALSE
W903_RS02705	alpha-galactosidase	97.2689	0.251497	0.146629	1.7152	0.0863093	0.20699	FALSE
W903_RS02710	galactokinase	26.5754	-0.0826818	0.316106	-0.261563	0.793658	0.875331	FALSE
W903_RS02715	UDP-glucose--hexose-1-phosphate_uridylyltransferase	118.153	0.283964	0.140886	2.01556	0.0438456	0.122858	FALSE
W903_RS02720	UDP-glucose_4-epimerase_GalE	102.91	0.105967	0.201041	0.527094	0.598128	0.749246	FALSE
W903_RS02725	galactose_mutarotase	96.949	0.362773	0.149273	2.43026	0.0150882	0.0513866	FALSE
W903_RS02730	DUF1912_family_protein	281.385	-0.402115	0.116424	-3.45389	0.000552572	0.00302507	FALSE
W903_RS02735	hypothetical_protein	1375.96	0.158599	0.286524	0.553526	0.579904	0.738307	FALSE
W903_RS02740	GNAT_family_N-acetyltransferase	2493.13	-0.164427	0.185962	-0.884198	0.37659	0.56833	FALSE
W903_RS02745	GNAT_family_N-acetyltransferase	1873.7	-0.0233305	0.247738	-0.094174	0.924971	0.955339	FALSE
W903_RS02750	AAA_family_ATPase	868.736	-0.148912	0.102607	-1.45129	0.1467	0.306486	FALSE
W903_RS02755	valine--tRNA_ligase	12496.1	-0.204165	0.0507077	-4.02632	5.66574e-05	0.000404057	FALSE
W903_RS02760	hypothetical_protein	86.21	-0.162846	0.184808	-0.881163	0.37823	0.570351	FALSE
W903_RS02765	hypothetical_protein	43.7585	-0.102361	0.302776	-0.338076	0.735306	0.835255	FALSE
W903_RS02770	Gfo/Idh/MocA_family_oxidoreductase	1806.89	-0.315333	0.1136	-2.77583	0.00550604	0.0217603	FALSE
W903_RS02775	magnesium_transporter_CorA_family_protein	1138.44	-0.00131054	0.106681	-0.0122847	0.990198	0.995734	FALSE
W903_RS02780	MmcQ/YjbR_family_DNA-binding_protein	163.401	-0.0580777	0.115684	-0.502036	0.615642	0.759346	FALSE
W903_RS02785	aspartate--ammonia_ligase	2006.25	-0.0679021	0.125577	-0.540722	0.588699	0.744013	FALSE
W903_RS02790	hypothetical_protein	299.905	-0.0541557	0.266033	-0.203567	0.838692	0.89804	FALSE
W903_RS02795	16S_rRNA_(guanine(966)-N(2))-methyltransferase_RsmD	1651.57	-0.0344335	0.0418698	-0.822396	0.410851	0.603239	FALSE
W903_RS02800	hypothetical_protein	223.445	-0.192435	0.245253	-0.78464	0.432664	0.622085	FALSE
W903_RS02805	pantetheine-phosphate_adenylyltransferase	471.233	-0.158013	0.314526	-0.502384	0.615397	0.759346	FALSE
W903_RS02810	PDZ_domain-containing_protein	2087.87	0.0922363	0.0646873	1.42588	0.153903	0.315968	FALSE
W903_RS02815	bifunctional_metallophosphatase/5'-nucleotidase	440.213	0.0567709	0.111014	0.511383	0.609083	0.75469	FALSE
W903_RS02820	DUF1027_domain-containing_protein	1022.15	-0.0683513	0.105046	-0.650679	0.515254	0.68882	FALSE
W903_RS02825	23S_rRNA_(adenine(2503)-C(2))-methyltransferase_RlmN	3171.39	0.0842762	0.182704	0.461271	0.644604	0.774914	FALSE
W903_RS02830	VanZ_family_protein	956.874	-0.0341639	0.0919637	-0.371493	0.71027	0.820278	FALSE
W903_RS02835	ABC_transporter_transmembrane_domain-containing_protein	1374.52	0.071721	0.109513	0.65491	0.512526	0.688647	FALSE
W903_RS02840	ABC_transporter_ATP-binding_protein/permease	1602.99	0.297894	0.205715	1.44809	0.147591	0.307332	FALSE
W903_RS02845	aminodeoxychorismate/anthranilate_synthase_component_II	239.882	-0.12783	0.106728	-1.19772	0.231027	0.413841	FALSE
W903_RS02850	biotin_transporter_BioY	149.388	0.229686	0.202197	1.13595	0.255978	0.440245	FALSE
W903_RS02855	biotin_synthase_BioB	215.715	0.248243	0.165961	1.49579	0.134708	0.287771	FALSE
W903_RS02860	hypothetical_protein	23.9962	0.124022	0.341265	0.36342	0.716291	0.824017	FALSE
W903_RS02865	thiolase_family_protein	85.9523	-0.00370569	0.189322	-0.0195735	0.984384	0.993285	FALSE
W903_RS02870	AMP-binding_protein	122.785	0.301832	0.154841	1.9493	0.0512596	0.137733	FALSE
W903_RS02875	endonuclease_III	939.695	-0.0446226	0.175206	-0.254686	0.798965	0.877105	FALSE
W903_RS02880	prepilin_peptidase	12.3785	0.607412	0.497775	1.22026	0.222368	0.404885	FALSE
W903_RS02885	YqgQ_family_protein	154.578	-0.0937175	0.339465	-0.276074	0.782491	0.866487	FALSE
W903_RS02890	ROK_family_glucokinase	3697.86	-0.193656	0.0827864	-2.33923	0.0193235	0.0627988	FALSE
W903_RS02895	rhodanese-like_domain-containing_protein	878.9	-0.602519	0.54589	-1.10374	0.269707	0.456409	FALSE
W903_RS02900	translational_GTPase_TypA	31338.2	0.126246	0.12038	1.04873	0.294302	0.486241	FALSE
W903_RS02905	DUF3165_family_protein	1984.33	0.552923	0.369102	1.49802	0.134128	0.286855	FALSE
W903_RS02910	UDP-N-acetylmuramoyl-L-alanine--D-glutamate_ligase	1934.22	-0.145525	0.0620298	-2.34605	0.0189737	0.0619501	FALSE
W903_RS02915	UDP-N-acetylglucosamine--N-acetylmuramyl-_(pentapeptide)_pyrophosphoryl-undecaprenol_N-acetylglucosamine_transferase	1455.37	0.0614041	0.0644218	0.953157	0.34051	0.535035	FALSE
W903_RS02920	FtsQ-type_POTRA_domain-containing_protein	1369.31	-0.0119309	0.0966578	-0.123434	0.901763	0.942504	FALSE
W903_RS02925	cell_division_protein_FtsA	11148	0.259296	0.187602	1.38216	0.166923	0.334915	FALSE
W903_RS02930	cell_division_protein_FtsZ	17191.1	0.0653319	0.0414	1.57807	0.11455	0.256858	FALSE
W903_RS02935	YggS_family_pyridoxal_phosphate-dependent_enzyme	8278.7	0.30166	0.194512	1.55086	0.120936	0.265836	FALSE
W903_RS02940	cell_division_protein_SepF	3400.03	0.146366	0.127539	1.14762	0.251125	0.435452	FALSE
W903_RS02945	YggT_family_protein	809.882	0.117748	0.194672	0.604852	0.545277	0.713865	FALSE
W903_RS02950	YlmH/Sll1252_family_protein	8285.04	0.114941	0.184998	0.621308	0.534397	0.704483	FALSE
W903_RS02955	DivIVA_domain-containing_protein	9660	0.213289	0.0500671	4.26006	2.04376e-05	0.000161542	FALSE
W903_RS02960	isoleucine--tRNA_ligase	24164.3	0.168102	0.126094	1.33314	0.182486	0.356503	FALSE
W903_RS02965	DUF1827_family_protein	728.66	-0.244259	0.568575	-0.429598	0.667488	0.789909	FALSE
W903_RS02970	NUDIX_hydrolase	421.125	-0.304497	0.0975363	-3.12188	0.00179697	0.0084587	FALSE
W903_RS02975	ATP-dependent_Clp_protease_ATP-binding_subunit	6825.61	-0.53458	0.0379246	-14.0959	4.02718e-45	3.32155e-43	FALSE
W903_RS02980	DUF1797_family_protein	1772.18	-0.0456749	0.138651	-0.329424	0.741835	0.839073	FALSE
W903_RS02985	amino_acid_ABC_transporter_permease	323.479	-0.206337	0.167807	-1.22961	0.218843	0.402272	FALSE
W903_RS02990	amino_acid_ABC_transporter_ATP-binding_protein	429.846	-0.139522	0.0724146	-1.92671	0.0540154	0.144117	FALSE
W903_RS02995	phospho-sugar_mutase	2338.91	-0.268091	0.11229	-2.38748	0.0169643	0.0566572	FALSE
W903_RS03000	bifunctional_methylenetetrahydrofolate_dehydrogenase/methenyltetrahydrofolate_cyclohydrolase	1704.75	-0.261721	0.059222	-4.41932	9.90103e-06	8.49876e-05	FALSE
W903_RS03005	NAD(P)H-hydrate_dehydratase	851.952	-0.131935	0.113892	-1.15842	0.246692	0.430643	FALSE
W903_RS03010	exodeoxyribonuclease_VII_large_subunit	2955.34	-0.131799	0.0481614	-2.73662	0.00620742	0.0241941	FALSE
W903_RS03015	exodeoxyribonuclease_VII_small_subunit	5.1417	-0.0851908	0.844776	-0.100844	0.919674	0.953345	FALSE
W903_RS03020	polyprenyl_synthetase_family_protein	1510.59	-0.00564827	0.129324	-0.0436752	0.965163	0.981198	FALSE
W903_RS03025	TlyA_family_RNA_methyltransferase	1032.67	0.00605401	0.0629601	0.0961563	0.923396	0.955116	FALSE
W903_RS03030	ArgR_family_transcriptional_regulator	569.394	-0.239463	0.377845	-0.633762	0.526236	0.698573	FALSE
W903_RS03035	DNA_repair_protein_RecN	3698.33	0.092417	0.0665367	1.38896	0.164844	0.332616	FALSE
W903_RS03040	DegV_family_protein	3971.87	-0.067623	0.0420141	-1.60953	0.107501	0.244226	FALSE
W903_RS03045	SGNH/GDSL_hydrolase_family_protein	1186.77	0.173209	0.13729	1.26163	0.207083	0.387031	FALSE
W903_RS03050	YpmS_family_protein	426.145	0.0860151	0.155292	0.553894	0.579651	0.738307	FALSE
W903_RS03055	HU_family_DNA-binding_protein	8953.78	-0.167674	0.163316	-1.02668	0.30457	0.497219	FALSE
W903_RS03060	site-specific_integrase	331.868	-0.129553	0.103455	-1.25226	0.210475	0.391138	FALSE
W903_RS03065	hypothetical_protein	107.316	-0.589845	0.339026	-1.73982	0.0818901	0.198906	FALSE
W903_RS03070	ImmA/IrrE_family_metallo-endopeptidase	276.047	-0.489288	0.138503	-3.5327	0.000411341	0.00234183	FALSE
W903_RS03075	helix-turn-helix_domain-containing_protein	367.287	-0.395567	0.165948	-2.38368	0.0171405	0.0571452	FALSE
W903_RS03080	hypothetical_protein	379.185	-0.549683	0.152501	-3.60446	0.000312804	0.00186329	FALSE
W903_RS03085	hypothetical_protein	333.501	-0.297128	0.11483	-2.58755	0.00966613	0.0354486	FALSE
W903_RS03090	hypothetical_protein	149.141	-0.560794	0.269892	-2.07784	0.0377238	0.108427	FALSE
W903_RS03095	hypothetical_protein	184.528	-0.744996	0.309727	-2.40533	0.016158	0.0544821	FALSE
W903_RS03100	hypothetical_protein	42.1736	0.214583	0.280859	0.764022	0.444854	0.632126	FALSE
W903_RS03105	hypothetical_protein	30.7745	-0.457372	0.256793	-1.78109	0.0748975	0.186078	FALSE
W903_RS03110	AAA_family_ATPase	2005.95	-0.485302	0.0544334	-8.91552	4.8555e-19	1.6448e-17	FALSE
W903_RS03115	ATP-binding_protein	1233.9	-0.766668	0.150333	-5.0998	3.40004e-07	3.77186e-06	FALSE
W903_RS03120	hypothetical_protein	680.225	-0.687147	0.167725	-4.09687	4.18771e-05	0.000303209	FALSE
W903_RS03125	hypothetical_protein	845.877	-0.502844	0.0816435	-6.15902	7.31975e-10	1.13816e-08	FALSE
W903_RS03130	hypothetical_protein	738.323	-0.630307	0.121281	-5.19706	2.02461e-07	2.34188e-06	FALSE
W903_RS03135	hypothetical_protein	622.691	-0.626007	0.16106	-3.8868	0.000101574	0.000690627	FALSE
W903_RS03140	DEAD/DEAH_box_helicase_family_protein	1966.28	-0.566787	0.065492	-8.6543	4.9596e-18	1.62213e-16	FALSE
W903_RS03145	hypothetical_protein	118.048	-0.520956	0.290058	-1.79604	0.0724883	0.181377	FALSE
W903_RS03150	hypothetical_protein	376.594	-0.120219	0.57771	-0.208095	0.835155	0.896524	FALSE
W903_RS03155	AAA_family_ATPase	2836.94	-0.460782	0.0651023	-7.07782	1.46442e-12	3.42963e-11	FALSE
W903_RS03160	hypothetical_protein	12.0085	-0.230851	0.473416	-0.487628	0.625813	0.761211	FALSE
W903_RS03165	RusA_family_crossover_junction_endodeoxyribonuclease	139.723	-0.267742	0.201655	-1.32773	0.184268	0.357055	FALSE
W903_RS03170	hypothetical_protein	2.29753	-0.706994	1.08387	-0.652288	0.514216	0.688774	FALSE
W903_RS03175	DUF3310_domain-containing_protein	38.1231	-0.550081	0.298812	-1.8409	0.0656368	0.167807	FALSE
W903_RS03185	transcriptional_regulator	21.1883	-0.24344	0.390781	-0.622957	0.533313	0.70389	FALSE
W903_RS03190	toll/interleukin-1_receptor_domain-containing_protein	265.124	-0.245771	0.163155	-1.50636	0.131974	0.28385	FALSE
W903_RS03195	terminase_small_subunit	216.7	-0.61535	0.120381	-5.11171	3.19263e-07	3.5626e-06	FALSE
W903_RS03200	PBSX_family_phage_terminase_large_subunit	743.647	-0.716999	0.0669229	-10.7138	8.76804e-27	4.26486e-25	FALSE
W903_RS03205	phage_portal_protein	1068.25	-0.627671	0.0980422	-6.40205	1.53302e-10	2.74353e-09	FALSE
W903_RS03210	phage_head_morphogenesis_protein	1503.59	-0.791362	0.0665394	-11.8931	1.28487e-32	7.16883e-31	FALSE
W903_RS03220	hypothetical_protein	68.3011	-0.989669	0.239263	-4.13632	3.52919e-05	0.000262544	FALSE
W903_RS03225	DUF4355_domain-containing_protein	1381.07	-1.01412	0.120337	-8.42726	3.53841e-17	1.08264e-15	TRUE
W903_RS03235	phage_head-tail_connector_protein	1554.06	-0.775466	0.112682	-6.88192	5.90506e-12	1.24465e-10	FALSE
W903_RS03240	hypothetical_protein	45.9321	-1.16257	0.327443	-3.55044	0.000384581	0.00221748	TRUE
W903_RS03245	hypothetical_protein	553.393	-0.910716	0.0962147	-9.46545	2.92288e-21	1.20537e-19	FALSE
W903_RS03250	hypothetical_protein	249.651	-0.55394	0.27849	-1.98908	0.0466922	0.128556	FALSE
W903_RS03255	phage_major_tail_protein%2C_TP901-1_family	1412.88	-0.762676	0.150207	-5.07751	3.82414e-07	4.19329e-06	FALSE
W903_RS03260	hypothetical_protein	129.913	-1.01715	0.280489	-3.62633	0.000287477	0.00172577	TRUE
W903_RS03265	hypothetical_protein	422.482	-1.23763	0.335178	-3.69246	0.000222093	0.00138135	TRUE
W903_RS03270	tape_measure_protein	10732.7	-0.960439	0.0403186	-23.8212	2.0128e-125	4.77285e-123	FALSE
W903_RS03275	phage_tail_family_protein	1574.59	-0.874828	0.0774546	-11.2947	1.39368e-29	7.3439e-28	FALSE
W903_RS03290	DUF1366_domain-containing_protein	530.915	-0.797577	0.0958627	-8.31999	8.79714e-17	2.63524e-15	FALSE
W903_RS03295	hypothetical_protein	103.596	-0.597944	0.185183	-3.22893	0.00124252	0.00628551	FALSE
W903_RS03300	phage_holin	464.361	-1.14091	0.211812	-5.38643	7.18708e-08	8.68401e-07	TRUE
W903_RS03310	glucosaminidase_domain-containing_protein	2726.79	-0.89131	0.0675371	-13.1973	9.09016e-40	6.15858e-38	FALSE
W903_RS03315	hypothetical_protein	1393.96	-0.198506	0.132114	-1.50254	0.132959	0.284997	FALSE
W903_RS03320	CsbD_family_protein	29.2124	-0.366222	0.351053	-1.04321	0.296851	0.488449	FALSE
W903_RS03325	hypothetical_protein	127.132	-0.1194	0.226916	-0.526185	0.59876	0.749246	FALSE
W903_RS03330	hypothetical_protein	17.6817	0.249208	0.385677	0.646156	0.518178	0.691755	FALSE
W903_RS03335	dihydroorotate_oxidase	5807.09	-0.857727	0.116352	-7.37184	1.68285e-13	4.20049e-12	FALSE
W903_RS03340	aminoacyltransferase	4124.6	0.0925781	0.046495	1.99114	0.0464652	0.128117	FALSE
W903_RS03345	aminoacyltransferase	3219.64	-0.0238596	0.1234	-0.193351	0.846684	0.902337	FALSE
W903_RS03350	aminoacyltransferase	4171.77	-0.0932362	0.0698428	-1.33494	0.181895	0.355726	FALSE
W903_RS03355	sugar-phosphatase	1955.6	-0.200069	0.0774523	-2.58313	0.00979093	0.0357869	FALSE
W903_RS03360	HD_domain-containing_protein	1645.76	-0.15838	0.0528331	-2.99774	0.00271986	0.0118884	FALSE
W903_RS03365	DUF1934_domain-containing_protein	600.951	0.0867193	0.116469	0.744571	0.456531	0.645335	FALSE
W903_RS03370	calcium-translocating_P-type_ATPase%2C_PMCA-type	12612.2	0.403308	0.144671	2.78777	0.00530721	0.0211508	FALSE
W903_RS03375	metallophosphoesterase	340.474	-0.0752165	0.148693	-0.50585	0.612962	0.757434	FALSE
W903_RS03380	fructose-bisphosphatase_class_III	729.792	-0.103925	0.0683282	-1.52096	0.128269	0.278406	FALSE
W903_RS03385	tRNA_epoxyqueuosine(34)_reductase_QueG	1800.54	-0.0211075	0.127623	-0.165389	0.868638	0.915635	FALSE
W903_RS03390	peptide_chain_release_factor_2	8215.99	0.152171	0.197134	0.771915	0.440165	0.626872	FALSE
W903_RS03395	ID=W903_RS03395	3798.39	0.103624	0.0983593	1.05353	0.292099	0.484364	FALSE
W903_RS03400	ID=W903_RS03400	7976.78	0.141742	0.162723	0.871061	0.383721	0.576359	FALSE
W903_RS03405	ID=W903_RS03405	1082.97	-0.221749	0.249646	-0.888253	0.374405	0.566836	FALSE
W903_RS03410	ID=W903_RS03410	776.198	-0.227064	0.236697	-0.959303	0.337406	0.532495	FALSE
W903_RS03415	ID=W903_RS03415	3076.6	-0.171545	0.0648183	-2.64656	0.00813154	0.030667	FALSE
W903_RS03420	ID=W903_RS03420	2207.9	0.0825153	0.1444	0.571437	0.567703	0.732608	FALSE
W903_RS03425	ID=W903_RS03425	4803.8	-0.00867322	0.0980124	-0.088491	0.929486	0.957524	FALSE
W903_RS03430	ID=W903_RS03430	7713.95	-0.0479952	0.0847814	-0.566106	0.571322	0.73474	FALSE
W903_RS03435	ID=W903_RS03435	1419.56	0.358735	0.106468	3.36941	0.00075329	0.00402418	FALSE
W903_RS03440	ID=W903_RS03440	4161.65	0.381882	0.0912717	4.18402	2.86405e-05	0.000216458	FALSE
W903_RS03445	ID=W903_RS03445	344.159	-0.405271	0.358649	-1.12999	0.258479	0.442586	FALSE
W903_RS03450	ID=W903_RS03450	1458.15	-0.23611	0.125327	-1.88395	0.0595722	0.155776	FALSE
W903_RS03455	ID=W903_RS03455	1347.94	-0.220807	0.0579269	-3.81183	0.000137943	0.000899237	FALSE
W903_RS03460	ID=W903_RS03460	1414.83	-0.0741982	0.167202	-0.443765	0.657213	0.781535	FALSE
W903_RS03465	ID=W903_RS03465	3270.88	-0.227898	0.110791	-2.05702	0.0396845	0.113376	FALSE
W903_RS03470	ID=W903_RS03470	1038.28	-0.15582	0.111154	-1.40184	0.160962	0.327624	FALSE
W903_RS03475	ID=W903_RS03475	19287.9	-0.105889	0.43632	-0.242688	0.808247	0.879154	FALSE
W903_RS03480	ID=W903_RS03480	1842.7	-0.410395	0.106944	-3.83748	0.000124302	0.000818752	FALSE
W903_RS03485	ID=W903_RS03485	1270.63	-0.457948	0.0670593	-6.829	8.55107e-12	1.78257e-10	FALSE
W903_RS03490	ID=W903_RS03490	783.125	0.0230808	0.217731	0.106006	0.915578	0.950731	FALSE
W903_RS03495	ID=W903_RS03495	461.802	-0.092777	0.342519	-0.270867	0.786493	0.868439	FALSE
W903_RS03500	ID=W903_RS03500	1759.01	-0.258265	0.0540659	-4.77685	1.78061e-06	1.73221e-05	FALSE
W903_RS03505	ID=W903_RS03505	43137.5	0.232574	0.0887308	2.62111	0.00876429	0.0327926	FALSE
W903_RS03535	ID=W903_RS03535	84.9234	0.164473	0.263445	0.624316	0.53242	0.703833	FALSE
W903_RS03540	ID=W903_RS03540	170.601	0.507935	0.231566	2.19348	0.0282731	0.0856776	FALSE
W903_RS03545	ID=W903_RS03545	488.204	0.398752	0.0806306	4.94542	7.59797e-07	7.8047e-06	FALSE
W903_RS03550	ID=W903_RS03550	40.206	0.037765	0.316956	0.119149	0.905157	0.94501	FALSE
W903_RS03555	ID=W903_RS03555	139.734	0.204819	0.18352	1.11606	0.264398	0.449833	FALSE
W903_RS03565	ID=W903_RS03565	35.8961	0.149122	0.260027	0.573486	0.566316	0.731812	FALSE
W903_RS03570	ID=W903_RS03570	2561.41	-0.0320852	0.0612143	-0.524145	0.600178	0.75	FALSE
W903_RS03575	ID=W903_RS03575	1011.28	0.218063	0.165302	1.31918	0.18711	0.360354	FALSE
W903_RS03580	ID=W903_RS03580	7852.25	0.23115	0.0855574	2.70169	0.00689877	0.0265456	FALSE
W903_RS03585	ID=W903_RS03585	13287.9	0.237022	0.11235	2.10968	0.0348862	0.101346	FALSE
W903_RS03590	ID=W903_RS03590	299.076	-0.208016	0.253759	-0.819739	0.412365	0.604993	FALSE
W903_RS03595	ID=W903_RS03595	108.74	-0.217261	0.177257	-1.22569	0.220316	0.403807	FALSE
W903_RS03600	ID=W903_RS03600	310.182	-0.121159	0.12717	-0.952727	0.340728	0.535035	FALSE
W903_RS03605	ID=W903_RS03605	171429	-0.18256	0.154903	-1.17854	0.23858	0.421403	FALSE
W903_RS03610	ID=W903_RS03610	715.205	-0.592288	0.189447	-3.1264	0.00176963	0.00835074	FALSE
W903_RS03615	ID=W903_RS03615	1773.11	-0.287857	0.0557213	-5.166	2.39153e-07	2.73297e-06	FALSE
W903_RS03620	ID=W903_RS03620	380.935	0.134497	0.28178	0.477311	0.63314	0.766965	FALSE
W903_RS03625	ID=W903_RS03625	1666.62	-0.215436	0.104123	-2.06905	0.0385417	0.110277	FALSE
W903_RS03630	ID=W903_RS03630	1602.63	-0.0788979	0.148243	-0.53222	0.594573	0.747453	FALSE
W903_RS03645	ID=W903_RS03645	2.84303	-1.0211	0.973673	-1.04871	0.294312	0.486241	FALSE
W903_RS03650	ID=W903_RS03650	2836.44	-0.0426834	0.170496	-0.250348	0.802318	0.877645	FALSE
W903_RS03655	ID=W903_RS03655	567.876	-0.432576	0.0687321	-6.29365	3.10083e-10	5.11502e-09	FALSE
W903_RS03665	ID=W903_RS03665	468.29	-0.498299	0.118341	-4.21069	2.54591e-05	0.000194741	FALSE
W903_RS03670	ID=W903_RS03670	92.3929	-2.60067	0.285683	-9.10335	8.75846e-20	3.13487e-18	TRUE
W903_RS03675	ID=W903_RS03675	1979.82	-4.21019	0.149896	-28.0874	1.39662e-173	3.78484e-171	TRUE
W903_RS03680	ID=W903_RS03680	909.175	-4.28877	0.187571	-22.8648	1.04114e-115	2.1945e-113	TRUE
W903_RS03685	ID=W903_RS03685	657.566	-4.43632	0.142865	-31.0526	1.05295e-211	3.32909e-209	TRUE
W903_RS03690	ID=W903_RS03690	1206.89	-4.63445	0.240336	-19.2832	7.43329e-83	1.2819e-80	TRUE
W903_RS03695	ID=W903_RS03695	4160.36	-4.56194	0.0957613	-47.6386	0	0	TRUE
W903_RS03700	ID=W903_RS03700	5615.56	-4.65875	0.30363	-15.3435	3.91267e-53	3.90649e-51	TRUE
W903_RS03705	ID=W903_RS03705	14340.4	-5.08662	0.0534338	-95.1948	0	0	TRUE
W903_RS03710	ID=W903_RS03710	7167.4	-5.03944	0.128407	-39.2458	0	0	TRUE
W903_RS03715	ID=W903_RS03715	18392.3	-4.67629	0.0422184	-110.764	0	0	TRUE
W903_RS03720	ID=W903_RS03720	6773.68	-4.59076	0.114618	-40.0528	0	0	TRUE
W903_RS03725	ID=W903_RS03725	3239.07	-4.07966	0.178919	-22.8017	4.41502e-115	8.37529e-113	TRUE
W903_RS03745	ID=W903_RS03745	139.123	-2.5479	0.277483	-9.18219	4.22423e-20	1.54103e-18	TRUE
W903_RS03755	ID=W903_RS03755	384.334	-0.823621	0.245304	-3.35756	0.000786349	0.00416677	FALSE
W903_RS03760	ID=W903_RS03760	578.356	0.505681	0.17131	2.95185	0.00315878	0.0135777	FALSE
W903_RS03765	ID=W903_RS03765	910.962	0.261039	0.0736342	3.54508	0.00039249	0.00225622	FALSE
W903_RS03770	ID=W903_RS03770	1332.97	0.270593	0.178976	1.5119	0.130559	0.281764	FALSE
W903_RS03775	ID=W903_RS03775	155.486	-0.320591	0.118947	-2.69525	0.0070335	0.0269003	FALSE
W903_RS03780	ID=W903_RS03780	591.224	0.101829	0.208928	0.487389	0.625982	0.761211	FALSE
W903_RS03785	ID=W903_RS03785	301.126	0.438063	0.196778	2.22618	0.0260021	0.0799448	FALSE
W903_RS03790	ID=W903_RS03790	248.399	0.12977	0.10979	1.18198	0.237212	0.420553	FALSE
W903_RS03795	ID=W903_RS03795	64.3476	0.637809	0.246538	2.58707	0.00967968	0.0354486	FALSE
W903_RS03800	ID=W903_RS03800	23.4261	0.550898	0.326316	1.68823	0.0913664	0.215575	FALSE
W903_RS03805	ID=W903_RS03805	169.211	0.603646	0.106806	5.65178	1.5879e-08	2.10647e-07	FALSE
W903_RS03810	ID=W903_RS03810	803.211	-0.108834	0.137497	-0.791532	0.428634	0.619152	FALSE
W903_RS03815	ID=W903_RS03815	62.583	1.17026	0.203319	5.75578	8.62428e-09	1.18553e-07	TRUE
W903_RS03820	ID=W903_RS03820	159.614	0.892177	0.122544	7.28043	3.32748e-13	8.0926e-12	FALSE
W903_RS03825	ID=W903_RS03825	217.134	1.02242	0.105909	9.65384	4.73477e-22	1.99597e-20	TRUE
W903_RS03830	ID=W903_RS03830	237.017	0.646384	0.106529	6.06766	1.29789e-09	1.93865e-08	FALSE
W903_RS03835	ID=W903_RS03835	59.1538	0.749357	0.250174	2.99534	0.00274135	0.0119274	FALSE
W903_RS03840	ID=W903_RS03840	335.322	0.362702	0.142218	2.55031	0.0107626	0.0388887	FALSE
W903_RS03845	ID=W903_RS03845	11521.4	-0.093576	0.0920617	-1.01645	0.309416	0.501006	FALSE
W903_RS03850	ID=W903_RS03850	5356.75	-0.119383	0.0990056	-1.20582	0.227886	0.410151	FALSE
W903_RS03855	ID=W903_RS03855	1295.43	0.0726239	0.0793947	0.91472	0.360339	0.55529	FALSE
W903_RS03860	ID=W903_RS03860	2057.03	-0.0920276	0.0764627	-1.20356	0.228759	0.410942	FALSE
W903_RS03865	ID=W903_RS03865	4137.51	0.0955814	0.146439	0.652706	0.513946	0.688774	FALSE
W903_RS03870	ID=W903_RS03870	11576.2	-0.0130572	0.049745	-0.262482	0.79295	0.875058	FALSE
W903_RS03875	ID=W903_RS03875	1057.95	0.182265	0.0585013	3.11558	0.00183584	0.00859897	FALSE
W903_RS03880	ID=W903_RS03880	1895.79	0.163445	0.117716	1.38847	0.164993	0.332616	FALSE
W903_RS03885	ID=W903_RS03885	121.799	0.0817972	0.263457	0.310477	0.756198	0.847964	FALSE
W903_RS03890	ID=W903_RS03890	1628.05	0.154795	0.0712778	2.17171	0.0298776	0.0895384	FALSE
W903_RS03895	ID=W903_RS03895	2102	-0.116862	0.187714	-0.622557	0.533576	0.70389	FALSE
W903_RS03900	ID=W903_RS03900	2712.81	0.141002	0.0793713	1.77649	0.0756525	0.187109	FALSE
W903_RS03905	ID=W903_RS03905	1713.32	0.110801	0.0769055	1.44074	0.149657	0.310261	FALSE
W903_RS03910	ID=W903_RS03910	1607.62	0.114919	0.0739294	1.55444	0.120079	0.265488	FALSE
W903_RS03915	ID=W903_RS03915	3674.12	0.131417	0.0950266	1.38295	0.166681	0.334915	FALSE
W903_RS03920	ID=W903_RS03920	2752.19	0.299528	0.182555	1.64075	0.100849	0.232455	FALSE
W903_RS03925	ID=W903_RS03925	608.324	0.29499	0.0820016	3.59737	0.000321452	0.00189967	FALSE
W903_RS03930	ID=W903_RS03930	366.589	-0.243894	0.312952	-0.779334	0.435783	0.623423	FALSE
W903_RS03935	ID=W903_RS03935	3711.27	0.0871385	0.0551032	1.58137	0.113794	0.255766	FALSE
W903_RS03940	ID=W903_RS03940	452.663	0.190233	0.110136	1.72725	0.0841228	0.203288	FALSE
W903_RS03945	ID=W903_RS03945	1448.18	0.348364	0.292477	1.19108	0.233622	0.417036	FALSE
W903_RS03950	ID=W903_RS03950	3120.74	0.164658	0.0939721	1.7522	0.0797399	0.195183	FALSE
W903_RS03955	ID=W903_RS03955	1568.4	0.205881	0.132523	1.55355	0.120291	0.265649	FALSE
W903_RS03960	ID=W903_RS03960	1835.62	0.21855	0.0999078	2.18752	0.0287045	0.0865699	FALSE
W903_RS03965	ID=W903_RS03965	11.8651	0.497752	0.508846	0.978197	0.327977	0.519461	FALSE
W903_RS03970	ID=W903_RS03970	303.36	-0.189564	0.0834541	-2.27147	0.0231185	0.0724889	FALSE
W903_RS03975	ID=W903_RS03975	4829.41	0.278813	0.0874965	3.18656	0.00143976	0.00713116	FALSE
W903_RS03980	ID=W903_RS03980	1360.88	0.196608	0.127619	1.54059	0.123417	0.269726	FALSE
W903_RS03985	ID=W903_RS03985	2308.73	0.40329	0.128087	3.14855	0.00164083	0.00788012	FALSE
W903_RS03990	ID=W903_RS03990	3511.05	-0.114998	0.0577355	-1.9918	0.0463927	0.128103	FALSE
W903_RS03995	ID=W903_RS03995	2385.76	-0.0492382	0.0550658	-0.89417	0.371231	0.564283	FALSE
W903_RS04000	ID=W903_RS04000	2468.2	0.170087	0.199883	0.850936	0.394805	0.587869	FALSE
W903_RS04005	ID=W903_RS04005	628.261	0.127911	0.11787	1.08518	0.277841	0.465605	FALSE
W903_RS04010	ID=W903_RS04010	11455.7	0.104064	0.0878283	1.18486	0.236074	0.419711	FALSE
W903_RS04015	ID=W903_RS04015	898.914	0.74259	0.177834	4.17574	2.97015e-05	0.000223587	FALSE
W903_RS04020	ID=W903_RS04020	1980.04	0.645208	0.0990203	6.51592	7.22472e-11	1.38437e-09	FALSE
W903_RS04025	ID=W903_RS04025	204.58	0.966165	0.309604	3.12065	0.00180455	0.00847335	FALSE
W903_RS04030	ID=W903_RS04030	463.986	-0.0651712	0.138992	-0.468884	0.639153	0.771293	FALSE
W903_RS04035	ID=W903_RS04035	3114.21	-0.139758	0.0749424	-1.86487	0.0621995	0.160972	FALSE
W903_RS04040	ID=W903_RS04040	438.311	-0.0598155	0.146355	-0.4087	0.68276	0.797534	FALSE
W903_RS04045	ID=W903_RS04045	557.639	-0.149362	0.0991011	-1.50717	0.131767	0.283725	FALSE
W903_RS04050	ID=W903_RS04050	930.285	-0.0014534	0.148612	-0.00977987	0.992197	0.995734	FALSE
W903_RS04055	ID=W903_RS04055	208.631	-0.0401154	0.179792	-0.223121	0.823442	0.888549	FALSE
W903_RS04060	ID=W903_RS04060	13226.3	-0.00205156	0.1205	-0.0170254	0.986416	0.99375	FALSE
W903_RS04065	ID=W903_RS04065	1041.45	0.016013	0.174182	0.0919326	0.926752	0.955799	FALSE
W903_RS04070	ID=W903_RS04070	923.878	-0.367275	0.315788	-1.16304	0.244812	0.428816	FALSE
W903_RS04075	ID=W903_RS04075	574.26	0.116234	0.196813	0.590581	0.554801	0.721446	FALSE
W903_RS04080	ID=W903_RS04080	189.226	-0.601268	0.337845	-1.77972	0.0751223	0.186284	FALSE
W903_RS04085	ID=W903_RS04085	2293.71	0.0256534	0.0698512	0.367258	0.713427	0.821719	FALSE
W903_RS04090	ID=W903_RS04090	154.224	0.491961	0.309648	1.58878	0.112111	0.252883	FALSE
W903_RS04095	ID=W903_RS04095	420.197	0.201304	0.213288	0.943816	0.345264	0.53951	FALSE
W903_RS04100	ID=W903_RS04100	4804.71	-0.365308	0.101354	-3.60429	0.000313005	0.00186329	FALSE
W903_RS04105	ID=W903_RS04105	9438.26	-0.102434	0.0891917	-1.14847	0.250776	0.435245	FALSE
W903_RS04110	ID=W903_RS04110	1951.99	0.0784857	0.0948565	0.827416	0.408002	0.600723	FALSE
W903_RS04115	ID=W903_RS04115	410007	-0.200105	0.0695756	-2.87608	0.0040265	0.0166049	FALSE
W903_RS04120	ID=W903_RS04120	43483.9	-0.296481	0.0689782	-4.29819	1.722e-05	0.000138417	FALSE
W903_RS04125	ID=W903_RS04125	39329.2	-0.339999	0.126361	-2.69068	0.00713057	0.0272167	FALSE
W903_RS04140	ID=W903_RS04140	24.5924	0.253592	0.320757	0.790605	0.429175	0.619152	FALSE
W903_RS04145	ID=W903_RS04145	353.247	-0.391375	0.187118	-2.0916	0.0364744	0.105155	FALSE
W903_RS04150	ID=W903_RS04150	264.747	-0.0936756	0.127311	-0.735801	0.461852	0.650153	FALSE
W903_RS04155	ID=W903_RS04155	4035.07	0.0361973	0.0682513	0.530354	0.595867	0.748087	FALSE
W903_RS04160	ID=W903_RS04160	1195.78	0.274439	0.248096	1.10618	0.268649	0.455715	FALSE
W903_RS04165	ID=W903_RS04165	5731.81	0.132177	0.0483028	2.73642	0.00621116	0.0241941	FALSE
W903_RS04170	ID=W903_RS04170	1913.41	-0.00460108	0.0761529	-0.060419	0.951822	0.971801	FALSE
W903_RS04175	ID=W903_RS04175	1465.75	-0.549734	0.14725	-3.73333	0.000188962	0.00119487	FALSE
W903_RS04180	ID=W903_RS04180	5220.24	0.488296	0.19403	2.5166	0.0118492	0.041703	FALSE
W903_RS04190	ID=W903_RS04190	4718.71	0.0954065	0.0732276	1.30288	0.192617	0.36749	FALSE
W903_RS04195	ID=W903_RS04195	145.575	-0.367905	0.209766	-1.75388	0.0794505	0.194726	FALSE
W903_RS04200	ID=W903_RS04200	1433.51	0.1348	0.197803	0.681485	0.495565	0.677777	FALSE
W903_RS04205	ID=W903_RS04205	1294.05	-0.188985	0.309537	-0.610541	0.541504	0.710888	FALSE
W903_RS04210	ID=W903_RS04210	2710.77	-0.120232	0.0485731	-2.47527	0.0133134	0.0460868	FALSE
W903_RS04215	ID=W903_RS04215	22731.3	0.994092	0.1984	5.01055	5.42747e-07	5.78422e-06	FALSE
W903_RS04220	ID=W903_RS04220	163.106	-0.244836	0.28469	-0.860008	0.389784	0.581763	FALSE
W903_RS04225	ID=W903_RS04225	429.779	-0.0871593	0.114598	-0.760566	0.446916	0.634106	FALSE
W903_RS04230	ID=W903_RS04230	1880.23	0.432818	0.1138	3.80332	0.000142769	0.000921197	FALSE
W903_RS04235	ID=W903_RS04235	1.73901	0.640936	0.863816	0.741982	0.458098	0.646587	FALSE
W903_RS04240	ID=W903_RS04240	203.858	0.314245	0.167043	1.88123	0.0599409	0.156349	FALSE
W903_RS04245	ID=W903_RS04245	164.442	0.0864226	0.136484	0.633206	0.526599	0.698573	FALSE
W903_RS04250	ID=W903_RS04250	294.141	-0.011033	0.120394	-0.0916412	0.926983	0.955799	FALSE
W903_RS04255	ID=W903_RS04255	421.48	0.0667726	0.156681	0.42617	0.669984	0.791552	FALSE
W903_RS04260	ID=W903_RS04260	96.2609	-0.107471	0.178487	-0.602123	0.547092	0.714383	FALSE
W903_RS04265	ID=W903_RS04265	851.37	0.157031	0.132126	1.18849	0.234639	0.418166	FALSE
W903_RS04270	ID=W903_RS04270	11881.7	-0.426694	0.167417	-2.54869	0.0108129	0.0389962	FALSE
W903_RS04275	ID=W903_RS04275	42.7215	0.446307	0.207139	2.15463	0.0311907	0.0925959	FALSE
W903_RS04280	ID=W903_RS04280	162.586	0.525993	0.134595	3.90796	9.30782e-05	0.000639744	FALSE
W903_RS04285	ID=W903_RS04285	362.617	0.099075	0.122539	0.808519	0.418792	0.611584	FALSE
W903_RS04290	ID=W903_RS04290	177.988	-0.215892	0.2174	-0.993063	0.320679	0.512492	FALSE
W903_RS04295	ID=W903_RS04295	70.427	0.20534	0.230494	0.890869	0.372999	0.565159	FALSE
W903_RS04300	ID=W903_RS04300	206.71	-0.176776	0.127202	-1.38972	0.164613	0.332616	FALSE
W903_RS04305	ID=W903_RS04305	1111.6	0.115917	0.14232	0.814487	0.415366	0.608455	FALSE
W903_RS04315	ID=W903_RS04315	2021.83	-0.0634459	0.0980201	-0.647275	0.517454	0.691275	FALSE
W903_RS04320	ID=W903_RS04320	1503.29	0.532876	0.135929	3.92026	8.8454e-05	0.000612398	FALSE
W903_RS04325	ID=W903_RS04325	4211.52	-0.0669097	0.114656	-0.583571	0.559509	0.725984	FALSE
W903_RS04330	ID=W903_RS04330	289.589	-0.566806	0.14617	-3.87772	0.000105441	0.000714363	FALSE
W903_RS04335	ID=W903_RS04335	379.485	0.194355	0.0956949	2.03099	0.0422565	0.118933	FALSE
W903_RS04340	ID=W903_RS04340	4293.36	-0.0487993	0.0665562	-0.733205	0.463434	0.65121	FALSE
W903_RS04345	ID=W903_RS04345	130.71	-0.0228874	0.231941	-0.0986778	0.921394	0.954607	FALSE
W903_RS04350	ID=W903_RS04350	4331.39	-0.175968	0.0489593	-3.59418	0.000325416	0.00191712	FALSE
W903_RS04355	ID=W903_RS04355	370.661	0.0499058	0.101594	0.49123	0.623264	0.761211	FALSE
W903_RS04360	ID=W903_RS04360	1288.8	-0.0556002	0.0552699	-1.00598	0.314427	0.505447	FALSE
W903_RS04365	ID=W903_RS04365	14126.1	0.298483	0.0426908	6.99176	2.71469e-12	5.91926e-11	FALSE
W903_RS04370	ID=W903_RS04370	2111.14	0.0995817	0.0670843	1.48443	0.137696	0.292836	FALSE
W903_RS04375	ID=W903_RS04375	23493	0.0476736	0.0614331	0.776024	0.437735	0.625288	FALSE
W903_RS04380	ID=W903_RS04380	693.971	0.0821995	0.0690225	1.19091	0.23369	0.417036	FALSE
W903_RS04385	ID=W903_RS04385	427.964	0.230109	0.0749109	3.07176	0.002128	0.00961147	FALSE
W903_RS04390	ID=W903_RS04390	6.73653	0.60833	0.525852	1.15685	0.247335	0.430643	FALSE
W903_RS04395	ID=W903_RS04395	9.97069	-0.0653561	0.535023	-0.122156	0.902776	0.943043	FALSE
W903_RS04400	ID=W903_RS04400	1.9527	0.233453	1.12283	0.207915	0.835295	0.896524	FALSE
W903_RS04405	ID=W903_RS04405	21.4106	0.627192	0.27986	2.24109	0.02502	0.0771756	FALSE
W903_RS04410	ID=W903_RS04410	729.883	-0.421848	0.133142	-3.1684	0.00153279	0.00749406	FALSE
W903_RS04415	ID=W903_RS04415	5645.56	-0.276414	0.07489	-3.69093	0.000223436	0.00138516	FALSE
W903_RS04420	ID=W903_RS04420	11949.8	-0.34672	0.108748	-3.1883	0.0014311	0.00710681	FALSE
W903_RS04425	ID=W903_RS04425	1138.26	-0.179373	0.114029	-1.57304	0.11571	0.258237	FALSE
W903_RS04430	ID=W903_RS04430	16381.4	-0.0803316	0.104461	-0.76901	0.441888	0.628853	FALSE
W903_RS04435	ID=W903_RS04435	94090	0.0274762	0.112332	0.244598	0.806768	0.878048	FALSE
W903_RS04440	ID=W903_RS04440	23248.5	-0.0878441	0.0672894	-1.30547	0.191734	0.366283	FALSE
W903_RS04445	ID=W903_RS04445	684.914	0.1948	0.113407	1.7177	0.0858509	0.206151	FALSE
W903_RS04450	ID=W903_RS04450	1947.97	-0.0783836	0.0721404	-1.08654	0.27724	0.465008	FALSE
W903_RS04455	ID=W903_RS04455	2061.13	-0.00860098	0.157924	-0.0544627	0.956566	0.974547	FALSE
W903_RS04460	ID=W903_RS04460	721.907	-0.184348	0.0714922	-2.57857	0.00992104	0.036054	FALSE
W903_RS04465	ID=W903_RS04465	5661.77	0.0132269	0.103794	0.127434	0.898597	0.94075	FALSE
W903_RS04470	ID=W903_RS04470	243.833	0.0281586	0.170988	0.164681	0.869195	0.915635	FALSE
W903_RS04475	ID=W903_RS04475	613.774	0.00504614	0.0722985	0.0697959	0.944356	0.96636	FALSE
W903_RS04480	ID=W903_RS04480	7883.58	-0.139609	0.0895034	-1.55982	0.118804	0.262976	FALSE
W903_RS04485	ID=W903_RS04485	0.151361	-2.27103	6.62363	-0.342868	0.731698	0.833479	FALSE
W903_RS04490	ID=W903_RS04490	848.288	0.589931	0.0968181	6.09318	1.10689e-09	1.69336e-08	FALSE
W903_RS04495	ID=W903_RS04495	356.292	0.39472	0.16614	2.37582	0.0175098	0.05807	FALSE
W903_RS04500	ID=W903_RS04500	26.5071	0.00956446	0.275874	0.0346697	0.972343	0.985328	FALSE
W903_RS04505	ID=W903_RS04505	26.7629	-0.203183	0.296418	-0.68546	0.493053	0.675445	FALSE
W903_RS04510	ID=W903_RS04510	32.0469	-0.32457	0.255215	-1.27175	0.203463	0.382526	FALSE
W903_RS04515	ID=W903_RS04515	24.6791	0.0528427	0.287018	0.184109	0.853928	0.906492	FALSE
W903_RS04520	ID=W903_RS04520	41.7312	-0.187	0.308367	-0.60642	0.544236	0.712994	FALSE
W903_RS04525	ID=W903_RS04525	42.4213	0.121895	0.292155	0.417226	0.676513	0.795134	FALSE
W903_RS04530	ID=W903_RS04530	47.3611	0.323544	0.244205	1.32489	0.185209	0.357362	FALSE
W903_RS04535	ID=W903_RS04535	84.5688	0.434651	0.168866	2.57394	0.0100547	0.0364005	FALSE
W903_RS04540	ID=W903_RS04540	4505.25	0.223216	0.109062	2.0467	0.040688	0.115894	FALSE
W903_RS04545	ID=W903_RS04545	452.852	0.404674	0.280391	1.44325	0.148951	0.309146	FALSE
W903_RS04550	ID=W903_RS04550	1463.63	0.0581851	0.0766025	0.759572	0.44751	0.634475	FALSE
W903_RS04555	ID=W903_RS04555	2105.19	0.207512	0.116424	1.78239	0.0746855	0.18593	FALSE
W903_RS04560	ID=W903_RS04560	1912.81	0.0806224	0.0785968	1.02577	0.304999	0.497491	FALSE
W903_RS04565	ID=W903_RS04565	85.0881	-0.0145671	0.333331	-0.0437016	0.965142	0.981198	FALSE
W903_RS04570	ID=W903_RS04570	3058.42	0.139391	0.332763	0.41889	0.675296	0.795134	FALSE
W903_RS04575	ID=W903_RS04575	2353.69	0.0122989	0.0729259	0.168649	0.866073	0.914268	FALSE
W903_RS04580	ID=W903_RS04580	1227.87	0.281302	0.076635	3.67067	0.000241914	0.00148997	FALSE
W903_RS04585	ID=W903_RS04585	4640.06	0.043055	0.0320434	1.34364	0.179064	0.353102	FALSE
W903_RS04590	ID=W903_RS04590	1690.52	0.0247225	0.280477	0.0881443	0.929762	0.957524	FALSE
W903_RS04595	ID=W903_RS04595	785.788	0.0580877	0.123784	0.469265	0.63888	0.771293	FALSE
W903_RS04600	ID=W903_RS04600	1569.35	-0.0940516	0.14811	-0.635013	0.52542	0.698473	FALSE
W903_RS04605	ID=W903_RS04605	1682.01	-0.0715582	0.118869	-0.601993	0.547179	0.714383	FALSE
W903_RS04610	ID=W903_RS04610	426.982	-0.042198	0.166233	-0.253849	0.799612	0.877307	FALSE
W903_RS04615	ID=W903_RS04615	10013.6	0.0487116	0.26019	0.187215	0.851492	0.90583	FALSE
W903_RS04620	ID=W903_RS04620	4255.37	-0.0024012	0.0899079	-0.0267073	0.978693	0.990475	FALSE
W903_RS04625	ID=W903_RS04625	6796.16	-0.149921	0.288611	-0.519456	0.603443	0.750665	FALSE
W903_RS04630	ID=W903_RS04630	42881	-0.0487474	0.0644758	-0.756057	0.449615	0.636982	FALSE
W903_RS04635	ID=W903_RS04635	15878	0.271219	0.204594	1.32564	0.184957	0.357296	FALSE
W903_RS04640	ID=W903_RS04640	44107.5	0.00798647	0.0872651	0.0915197	0.92708	0.955799	FALSE
W903_RS04645	ID=W903_RS04645	4667.85	0.242495	0.154447	1.57009	0.116395	0.258852	FALSE
W903_RS04650	ID=W903_RS04650	97.6637	0.539837	0.214731	2.51401	0.0119366	0.0418555	FALSE
W903_RS04655	ID=W903_RS04655	3787.58	-0.0701735	0.0546158	-1.28486	0.198842	0.376451	FALSE
W903_RS04660	ID=W903_RS04660	22.4289	-0.0512679	0.48404	-0.105917	0.915648	0.950731	FALSE
W903_RS04665	ID=W903_RS04665	645.113	0.244262	0.136378	1.79106	0.073284	0.18268	FALSE
W903_RS04670	ID=W903_RS04670	3253.6	-0.0232025	0.0544694	-0.425973	0.670128	0.791552	FALSE
W903_RS04675	ID=W903_RS04675	1110.25	0.137427	0.11843	1.16041	0.245883	0.430296	FALSE
W903_RS04680	ID=W903_RS04680	8558.4	0.309294	0.110565	2.79739	0.00515173	0.0207051	FALSE
W903_RS04685	ID=W903_RS04685	1183.87	-0.260364	0.104459	-2.49249	0.012685	0.0443157	FALSE
W903_RS04690	ID=W903_RS04690	2654.66	0.0704482	0.0783558	0.899082	0.368609	0.563458	FALSE
W903_RS04695	ID=W903_RS04695	4024	-0.0787742	0.0377393	-2.08733	0.0368588	0.106102	FALSE
W903_RS04700	ID=W903_RS04700	1234.09	-0.0577134	0.117676	-0.490444	0.623819	0.761211	FALSE
W903_RS04705	ID=W903_RS04705	2215.21	0.034851	0.0714299	0.487905	0.625617	0.761211	FALSE
W903_RS04710	ID=W903_RS04710	79.4627	-0.220052	0.21095	-1.04315	0.29688	0.488449	FALSE
W903_RS04715	ID=W903_RS04715	1081.18	0.257264	0.130717	1.9681	0.0490571	0.133517	FALSE
W903_RS04720	ID=W903_RS04720	13091.6	-0.258888	0.0973825	-2.65847	0.00784969	0.0297223	FALSE
W903_RS04725	ID=W903_RS04725	17264.4	-0.240707	0.0929343	-2.59008	0.00959549	0.0352765	FALSE
W903_RS04730	ID=W903_RS04730	16854.2	-0.144044	0.204176	-0.705491	0.480504	0.664612	FALSE
W903_RS04735	ID=W903_RS04735	30665	-0.0967358	0.201122	-0.480981	0.63053	0.764846	FALSE
W903_RS04740	ID=W903_RS04740	1884.88	-0.262219	0.0420321	-6.23855	4.41651e-10	7.04043e-09	FALSE
W903_RS04745	ID=W903_RS04745	1750.73	0.143572	0.0456159	3.14741	0.00164725	0.00789101	FALSE
W903_RS04750	ID=W903_RS04750	2975.45	-0.0811054	0.0788875	-1.02811	0.303896	0.496547	FALSE
W903_RS04755	ID=W903_RS04755	1494.55	0.104652	0.0598484	1.74862	0.0803568	0.195934	FALSE
W903_RS04760	ID=W903_RS04760	1752.08	0.180257	0.0972296	1.85394	0.0637484	0.164756	FALSE
W903_RS04765	ID=W903_RS04765	7634.57	0.145613	0.207331	0.702322	0.482479	0.664678	FALSE
W903_RS04770	ID=W903_RS04770	58.8137	0.253319	0.247754	1.02246	0.306563	0.499456	FALSE
W903_RS04775	ID=W903_RS04775	6.60165	0.0164802	0.625746	0.026337	0.978989	0.990475	FALSE
W903_RS04780	ID=W903_RS04780	1537.74	0.126035	0.145379	0.866942	0.385974	0.578351	FALSE
W903_RS04785	ID=W903_RS04785	608.068	0.168147	0.0852119	1.97328	0.0484638	0.13218	FALSE
W903_RS04790	ID=W903_RS04790	941.538	0.0575353	0.104871	0.548631	0.583258	0.740321	FALSE
W903_RS04795	ID=W903_RS04795	580.784	-0.0457402	0.155754	-0.29367	0.76901	0.855608	FALSE
W903_RS04800	ID=W903_RS04800	15508.8	-1.17812	0.0854041	-13.7947	2.74305e-43	2.08143e-41	TRUE
W903_RS04805	ID=W903_RS04805	5427.29	-1.05421	0.111727	-9.43553	3.89011e-21	1.57012e-19	TRUE
W903_RS04810	ID=W903_RS04810	1463.84	-0.970215	0.112917	-8.59226	8.52768e-18	2.69617e-16	FALSE
W903_RS04815	ID=W903_RS04815	2517.26	-1.14956	0.0666406	-17.2502	1.11581e-66	1.51192e-64	TRUE
W903_RS04825	ID=W903_RS04825	1725.89	-0.29994	0.220676	-1.35918	0.174088	0.34617	FALSE
W903_RS04830	ID=W903_RS04830	7275.77	0.075238	0.122637	0.613503	0.539544	0.709306	FALSE
W903_RS04835	ID=W903_RS04835	519.657	0.136866	0.136664	1.00147	0.316598	0.50768	FALSE
W903_RS04840	ID=W903_RS04840	761.543	0.120956	0.0831611	1.45448	0.145814	0.305646	FALSE
W903_RS04845	ID=W903_RS04845	397.385	0.174179	0.118145	1.47429	0.140404	0.297261	FALSE
W903_RS04850	ID=W903_RS04850	588.693	0.0946615	0.13933	0.679407	0.49688	0.677777	FALSE
W903_RS04855	ID=W903_RS04855	766.87	-0.0929938	0.112476	-0.826789	0.408357	0.600723	FALSE
W903_RS04860	ID=W903_RS04860	488.495	-0.132845	0.110282	-1.20459	0.22836	0.410615	FALSE
W903_RS04865	ID=W903_RS04865	49.854	0.163319	0.183126	0.891844	0.372477	0.564819	FALSE
W903_RS04870	ID=W903_RS04870	809.133	0.233353	0.136179	1.71358	0.0866053	0.207321	FALSE
W903_RS04875	ID=W903_RS04875	3129.46	-0.123912	0.100917	-1.22786	0.2195	0.4027	FALSE
W903_RS04880	ID=W903_RS04880	2239.62	-0.104866	0.0779147	-1.34591	0.178331	0.352023	FALSE
W903_RS04885	ID=W903_RS04885	2181.66	-0.0788936	0.0970991	-0.812506	0.416501	0.609177	FALSE
W903_RS04890	ID=W903_RS04890	1699.63	-0.0416139	0.0524311	-0.793686	0.427378	0.619152	FALSE
W903_RS04895	ID=W903_RS04895	39951.2	0.043529	0.199104	0.218624	0.826943	0.891313	FALSE
W903_RS04900	ID=W903_RS04900	75861.1	0.0302079	0.100842	0.299557	0.764515	0.852607	FALSE
W903_RS04905	ID=W903_RS04905	2179.16	0.232251	0.155603	1.49259	0.135545	0.289233	FALSE
W903_RS04910	ID=W903_RS04910	7913.17	0.0755079	0.0408031	1.85054	0.0642353	0.165376	FALSE
W903_RS04915	ID=W903_RS04915	52.4581	0.464985	0.374774	1.24071	0.214714	0.396991	FALSE
W903_RS04920	ID=W903_RS04920	793.69	0.235144	0.0933468	2.51903	0.0117677	0.0415993	FALSE
W903_RS04925	ID=W903_RS04925	1195.35	0.15307	0.0852791	1.79493	0.0726655	0.181377	FALSE
W903_RS04930	ID=W903_RS04930	1021.83	0.835941	0.341068	2.45095	0.0142479	0.0489642	FALSE
W903_RS04935	ID=W903_RS04935	7825.75	-0.45116	0.545849	-0.826528	0.408504	0.600723	FALSE
W903_RS04940	ID=W903_RS04940	213.957	-0.140502	0.238024	-0.590284	0.555	0.721446	FALSE
W903_RS04945	ID=W903_RS04945	367.748	0.179201	0.0938587	1.90927	0.0562275	0.148557	FALSE
W903_RS04950	ID=W903_RS04950	550.875	0.0615617	0.0716491	0.859211	0.390224	0.581962	FALSE
W903_RS04955	ID=W903_RS04955	18087	-0.0748162	0.227856	-0.328348	0.742648	0.839073	FALSE
W903_RS04960	ID=W903_RS04960	10676.5	-0.173364	0.0503033	-3.44637	0.00056818	0.00309724	FALSE
W903_RS04965	ID=W903_RS04965	6725.42	-0.182475	0.0656689	-2.77871	0.00545755	0.0216548	FALSE
W903_RS04970	ID=W903_RS04970	7801.51	-0.287863	0.106243	-2.70947	0.0067391	0.0260368	FALSE
W903_RS04975	ID=W903_RS04975	31375.1	0.195887	0.0776697	2.52206	0.0116671	0.0415244	FALSE
W903_RS04980	ID=W903_RS04980	47457.5	-0.219769	0.103131	-2.13098	0.033091	0.0973236	FALSE
W903_RS04985	ID=W903_RS04985	8541.19	0.0974529	0.0618457	1.57574	0.115086	0.25745	FALSE
W903_RS04990	ID=W903_RS04990	2825.34	0.182132	0.057531	3.16581	0.00154652	0.00752243	FALSE
W903_RS04995	ID=W903_RS04995	685.736	0.573268	0.212441	2.69847	0.0069658	0.0267493	FALSE
W903_RS05000	ID=W903_RS05000	5244.11	0.288293	0.0635026	4.53986	5.62922e-06	5.03709e-05	FALSE
W903_RS05005	ID=W903_RS05005	1120.47	0.434713	0.134345	3.23581	0.001213	0.00616906	FALSE
W903_RS05010	ID=W903_RS05010	245.73	-0.145986	0.185386	-0.787469	0.431007	0.62045	FALSE
W903_RS05015	ID=W903_RS05015	13.2741	0.396594	0.512907	0.773229	0.439387	0.626705	FALSE
W903_RS05020	ID=W903_RS05020	3.57825	-0.132293	0.823565	-0.160635	0.872381	0.917863	FALSE
W903_RS05025	ID=W903_RS05025	20.1217	0.558264	0.398731	1.4001	0.161482	0.32833	FALSE
W903_RS05035	ID=W903_RS05035	3.89576	1.49892	0.855746	1.7516	0.0798427	0.195183	FALSE
W903_RS05040	ID=W903_RS05040	79.9819	0.315754	0.168552	1.87333	0.0610225	0.158358	FALSE
W903_RS05045	ID=W903_RS05045	15128	0.222919	0.198216	1.12463	0.260746	0.444816	FALSE
W903_RS05050	ID=W903_RS05050	274.203	-0.121338	0.180976	-0.670467	0.50256	0.682431	FALSE
W903_RS05055	ID=W903_RS05055	3494.18	-0.0305819	0.0584158	-0.523521	0.600612	0.75	FALSE
W903_RS05060	ID=W903_RS05060	257.934	0.0178781	0.104367	0.171301	0.863987	0.912633	FALSE
W903_RS05065	ID=W903_RS05065	905.925	0.0766822	0.0691628	1.10872	0.267551	0.454382	FALSE
W903_RS05070	ID=W903_RS05070	2110.08	0.237655	0.176324	1.34783	0.177714	0.351501	FALSE
W903_RS05075	ID=W903_RS05075	48.2333	0.382265	0.214656	1.78082	0.0749411	0.186078	FALSE
W903_RS05080	ID=W903_RS05080	141.089	0.1939	0.136052	1.42519	0.154103	0.316037	FALSE
W903_RS05085	ID=W903_RS05085	369.437	0.188012	0.0924842	2.03291	0.0420616	0.118736	FALSE
W903_RS05090	ID=W903_RS05090	366.424	0.0501068	0.105886	0.473213	0.636061	0.76903	FALSE
W903_RS05095	ID=W903_RS05095	450.708	0.140503	0.109073	1.28815	0.197693	0.374648	FALSE
W903_RS05100	ID=W903_RS05100	559.815	0.0553128	0.0836975	0.660866	0.508698	0.686838	FALSE
W903_RS05105	ID=W903_RS05105	511.913	1.58157	0.0942934	16.7729	3.85363e-63	4.30019e-61	TRUE
W903_RS05110	ID=W903_RS05110	299.444	-0.0798148	0.100959	-0.790568	0.429196	0.619152	FALSE
W903_RS05115	ID=W903_RS05115	382.856	-0.231631	0.161186	-1.43704	0.150708	0.31109	FALSE
W903_RS05120	ID=W903_RS05120	4547.87	0.0560793	0.0884703	0.633877	0.526161	0.698573	FALSE
W903_RS05125	ID=W903_RS05125	662.789	0.333787	0.0930214	3.58828	0.00033287	0.00195496	FALSE
W903_RS05130	ID=W903_RS05130	2681.54	0.188232	0.0649847	2.89656	0.00377276	0.0157642	FALSE
W903_RS05135	ID=W903_RS05135	1208.05	0.185856	0.0751284	2.47384	0.013367	0.0461881	FALSE
W903_RS05140	ID=W903_RS05140	11547.4	0.260305	0.0453579	5.73891	9.52903e-09	1.30047e-07	FALSE
W903_RS05145	ID=W903_RS05145	3106.08	0.184899	0.045354	4.0768	4.56602e-05	0.000328096	FALSE
W903_RS05150	ID=W903_RS05150	2258.83	0.106155	0.107574	0.986804	0.323739	0.516493	FALSE
W903_RS05155	ID=W903_RS05155	2719.33	0.240797	0.0794493	3.03083	0.00243882	0.0108857	FALSE
W903_RS05160	ID=W903_RS05160	2823.69	0.0469647	0.154184	0.304602	0.76067	0.850052	FALSE
W903_RS05165	ID=W903_RS05165	2171.71	0.262826	0.0675817	3.88901	0.000100653	0.00068683	FALSE
W903_RS05170	ID=W903_RS05170	1818.2	0.226509	0.0499939	4.53074	5.87764e-06	5.23469e-05	FALSE
W903_RS05175	ID=W903_RS05175	854.593	-0.0526674	0.101021	-0.52135	0.602123	0.750478	FALSE
W903_RS05180	ID=W903_RS05180	1880.79	0.194476	0.0681339	2.85431	0.00431298	0.0177093	FALSE
W903_RS05185	ID=W903_RS05185	63.6804	0.165066	0.30667	0.538254	0.590401	0.744675	FALSE
W903_RS05190	ID=W903_RS05190	1886.73	-0.178937	0.228197	-0.784136	0.43296	0.622085	FALSE
W903_RS05195	ID=W903_RS05195	1942.11	0.25377	0.15856	1.60047	0.109495	0.248162	FALSE
W903_RS05200	ID=W903_RS05200	1860.33	0.124955	0.13052	0.957358	0.338387	0.533599	FALSE
W903_RS05205	ID=W903_RS05205	886.199	0.0141151	0.075591	0.186731	0.851872	0.90583	FALSE
W903_RS05210	ID=W903_RS05210	1877.42	-0.0163806	0.0498302	-0.328727	0.742362	0.839073	FALSE
W903_RS05215	ID=W903_RS05215	830.629	-0.0129893	0.113206	-0.11474	0.908651	0.947094	FALSE
W903_RS05220	ID=W903_RS05220	2456.67	0.0333769	0.0961155	0.347258	0.728397	0.831461	FALSE
W903_RS05225	ID=W903_RS05225	1305.19	-0.0964833	0.153039	-0.63045	0.528401	0.699983	FALSE
W903_RS05230	ID=W903_RS05230	444.698	-0.18817	0.139664	-1.34731	0.177881	0.351501	FALSE
W903_RS05235	ID=W903_RS05235	5582.65	0.068247	0.054346	1.25579	0.209194	0.390062	FALSE
W903_RS05240	ID=W903_RS05240	26.1387	0.472536	0.28557	1.65471	0.0979837	0.226788	FALSE
W903_RS05245	ID=W903_RS05245	4580.09	0.694136	0.069527	9.98369	1.79657e-23	8.31242e-22	FALSE
W903_RS05250	ID=W903_RS05250	2080.03	0.59964	0.0644729	9.30065	1.39586e-20	5.29591e-19	FALSE
W903_RS05255	ID=W903_RS05255	2737.58	0.450048	0.143475	3.13676	0.00170824	0.00812165	FALSE
W903_RS05260	ID=W903_RS05260	3772.62	0.533416	0.0578481	9.22099	2.94375e-20	1.09496e-18	FALSE
W903_RS05265	ID=W903_RS05265	669.749	0.189931	0.115988	1.63751	0.101524	0.233444	FALSE
W903_RS05270	ID=W903_RS05270	914.182	0.0903922	0.0659774	1.37005	0.170672	0.340805	FALSE
W903_RS05275	ID=W903_RS05275	1159.25	0.0790464	0.0949808	0.832235	0.405276	0.599695	FALSE
W903_RS05290	ID=W903_RS05290	168.47	-0.130633	0.147565	-0.885256	0.376018	0.56833	FALSE
W903_RS05295	ID=W903_RS05295	147.839	0.000558974	0.143941	0.00388336	0.996902	0.997427	FALSE
W903_RS05300	ID=W903_RS05300	205.118	0.0820788	0.162411	0.505378	0.613294	0.757434	FALSE
W903_RS05305	ID=W903_RS05305	116.623	0.187586	0.154939	1.21071	0.226005	0.408486	FALSE
W903_RS05310	ID=W903_RS05310	32.3333	0.131335	0.249602	0.526178	0.598765	0.749246	FALSE
W903_RS05315	ID=W903_RS05315	199.199	-0.227484	0.39315	-0.578618	0.562847	0.729317	FALSE
W903_RS05320	ID=W903_RS05320	9.0865	0.805404	0.496732	1.62141	0.104931	0.240693	FALSE
W903_RS05325	ID=W903_RS05325	36.8073	0.217796	0.2433	0.895173	0.370695	0.564283	FALSE
W903_RS05330	ID=W903_RS05330	122.621	0.508332	0.172782	2.94204	0.00326056	0.0139308	FALSE
W903_RS05335	ID=W903_RS05335	116.483	0.169921	0.159352	1.06632	0.286277	0.477633	FALSE
W903_RS05340	ID=W903_RS05340	30.3391	0.401485	0.30706	1.30751	0.191038	0.365691	FALSE
W903_RS05345	ID=W903_RS05345	80.5322	0.37403	0.224124	1.66886	0.095146	0.222373	FALSE
W903_RS05350	ID=W903_RS05350	200.699	-0.161729	0.439996	-0.367569	0.713194	0.821719	FALSE
W903_RS05355	ID=W903_RS05355	937.518	0.520245	0.0867896	5.99433	2.04329e-09	2.98164e-08	FALSE
W903_RS05360	ID=W903_RS05360	347.492	-0.0291739	0.0859334	-0.339495	0.734237	0.83454	FALSE
W903_RS05365	ID=W903_RS05365	788.947	-0.0487083	0.12649	-0.385075	0.700181	0.811885	FALSE
W903_RS05375	ID=W903_RS05375	33.6951	0.48578	0.52556	0.924309	0.355325	0.550865	FALSE
W903_RS05380	ID=W903_RS05380	91.801	0.404139	0.24228	1.66807	0.0953027	0.222373	FALSE
W903_RS05385	ID=W903_RS05385	5.68227	0.826581	0.731532	1.12993	0.258506	0.442586	FALSE
W903_RS05390	ID=W903_RS05390	7.97786	1.47288	0.942389	1.56292	0.118071	0.261967	FALSE
W903_RS05395	ID=W903_RS05395	402.111	0.197616	0.144515	1.36744	0.171488	0.341716	FALSE
W903_RS05400	ID=W903_RS05400	550.162	0.350742	0.0758183	4.62608	3.72643e-06	3.44831e-05	FALSE
W903_RS05405	ID=W903_RS05405	300.272	0.477265	0.296085	1.61192	0.10698	0.243626	FALSE
W903_RS05410	ID=W903_RS05410	466.738	0.76265	0.154716	4.92936	8.25005e-07	8.37128e-06	FALSE
W903_RS05415	ID=W903_RS05415	744.68	0.4928	0.11768	4.18764	2.8187e-05	0.000213883	FALSE
W903_RS05425	ID=W903_RS05425	132.326	0.517533	0.221176	2.33991	0.0192883	0.0627988	FALSE
W903_RS05435	ID=W903_RS05435	239.681	0.215966	0.232883	0.927357	0.353741	0.549791	FALSE
W903_RS05440	ID=W903_RS05440	2130.1	0.0614677	0.168264	0.365306	0.714883	0.822896	FALSE
W903_RS05445	ID=W903_RS05445	196.17	0.397327	0.230408	1.72445	0.0846263	0.203756	FALSE
W903_RS05450	ID=W903_RS05450	634.39	0.153419	0.130907	1.17197	0.241209	0.425253	FALSE
W903_RS05455	ID=W903_RS05455	13321.5	0.307378	0.0769073	3.99673	6.42233e-05	0.000452906	FALSE
W903_RS05460	ID=W903_RS05460	1921.98	0.379937	0.138612	2.74102	0.00612489	0.024006	FALSE
W903_RS05465	ID=W903_RS05465	34.6002	0.225097	0.250001	0.900388	0.367914	0.562849	FALSE
W903_RS05470	ID=W903_RS05470	266.128	0.26696	0.138937	1.92144	0.0546757	0.145266	FALSE
W903_RS05475	ID=W903_RS05475	2973.04	0.152641	0.185151	0.824413	0.409705	0.602022	FALSE
W903_RS05485	ID=W903_RS05485	13290.7	-0.29434	0.100227	-2.93672	0.00331698	0.0141083	FALSE
W903_RS05490	ID=W903_RS05490	5888.26	-0.502819	0.238412	-2.10904	0.0349414	0.101352	FALSE
W903_RS05495	ID=W903_RS05495	1493.67	-0.39036	0.220649	-1.76914	0.0768698	0.189379	FALSE
W903_RS05500	ID=W903_RS05500	44372.7	-0.317037	0.0353206	-8.97598	2.80844e-19	9.68656e-18	FALSE
W903_RS05505	ID=W903_RS05505	12438.4	-0.460832	0.105789	-4.35615	1.32371e-05	0.000110621	FALSE
W903_RS05510	ID=W903_RS05510	11190.9	-0.374707	0.0728614	-5.14273	2.70768e-07	3.07573e-06	FALSE
W903_RS05515	ID=W903_RS05515	18091.2	-0.357297	0.0527965	-6.76743	1.31088e-11	2.67392e-10	FALSE
W903_RS05520	ID=W903_RS05520	4157.1	-0.657446	0.340561	-1.93048	0.0535473	0.143159	FALSE
W903_RS05525	ID=W903_RS05525	10149.2	-0.556124	0.116521	-4.77274	1.81736e-06	1.75895e-05	FALSE
W903_RS05530	ID=W903_RS05530	4800.3	-0.18625	0.11751	-1.58498	0.11297	0.254519	FALSE
W903_RS05535	ID=W903_RS05535	4837.6	-0.0317767	0.0902381	-0.352142	0.724732	0.829541	FALSE
W903_RS05540	ID=W903_RS05540	3643.98	-0.15015	0.0444869	-3.37514	0.000737777	0.00398388	FALSE
W903_RS05545	ID=W903_RS05545	4835.36	-0.287214	0.126991	-2.26169	0.0237164	0.0738753	FALSE
W903_RS05550	ID=W903_RS05550	13915.7	0.165139	0.136048	1.21383	0.224813	0.408105	FALSE
W903_RS05555	ID=W903_RS05555	3843.06	0.00213373	0.0566172	0.0376869	0.969937	0.983416	FALSE
W903_RS05560	ID=W903_RS05560	10468.4	-0.202779	0.0394685	-5.13774	2.78063e-07	3.12122e-06	FALSE
W903_RS05565	ID=W903_RS05565	2567.51	0.275367	0.220306	1.24993	0.211326	0.392255	FALSE
W903_RS05570	ID=W903_RS05570	1970.24	-0.0691293	0.123801	-0.558389	0.576579	0.736438	FALSE
W903_RS05575	ID=W903_RS05575	1686.62	0.0241056	0.163932	0.147047	0.883095	0.927079	FALSE
W903_RS05580	ID=W903_RS05580	334.572	0.149196	0.300929	0.495783	0.620047	0.761211	FALSE
W903_RS05585	ID=W903_RS05585	2610.12	-0.0997494	0.080923	-1.23265	0.217708	0.400573	FALSE
W903_RS05590	ID=W903_RS05590	3116.1	-0.152002	0.11417	-1.33137	0.183069	0.356649	FALSE
W903_RS05595	ID=W903_RS05595	2075.23	0.0673159	0.136842	0.491925	0.622772	0.761211	FALSE
W903_RS05600	ID=W903_RS05600	347.847	-0.179825	0.285883	-0.629017	0.529338	0.700736	FALSE
W903_RS05605	ID=W903_RS05605	372.888	-0.0370732	0.178139	-0.208113	0.835141	0.896524	FALSE
W903_RS05610	ID=W903_RS05610	1385.2	-0.256164	0.214473	-1.19439	0.232326	0.415775	FALSE
W903_RS05615	ID=W903_RS05615	6954.71	0.0422586	0.118094	0.357838	0.720465	0.826501	FALSE
W903_RS05620	ID=W903_RS05620	58.5746	0.299894	0.284967	1.05238	0.292625	0.48457	FALSE
W903_RS05625	ID=W903_RS05625	2146.32	0.340723	0.0711427	4.7893	1.67367e-06	1.64505e-05	FALSE
W903_RS05630	ID=W903_RS05630	1701.88	0.369639	0.0594484	6.21782	5.04123e-10	7.96934e-09	FALSE
W903_RS05635	ID=W903_RS05635	500.139	0.0807147	0.174753	0.46188	0.644168	0.77488	FALSE
W903_RS05640	ID=W903_RS05640	1729.65	0.124679	0.0634578	1.96475	0.0494429	0.134374	FALSE
W903_RS05645	ID=W903_RS05645	3670.12	0.128458	0.103803	1.23751	0.215896	0.397626	FALSE
W903_RS05650	ID=W903_RS05650	1140.76	0.204451	0.0643526	3.17704	0.00148787	0.00731217	FALSE
W903_RS05655	ID=W903_RS05655	1180.78	0.060234	0.105675	0.56999	0.568684	0.733375	FALSE
W903_RS05660	ID=W903_RS05660	1935.46	-0.00724858	0.0765329	-0.094712	0.924544	0.955339	FALSE
W903_RS05665	ID=W903_RS05665	688.805	-0.0720531	0.126894	-0.567823	0.570155	0.733775	FALSE
W903_RS05670	ID=W903_RS05670	56.9521	0.0222769	0.162985	0.136681	0.891283	0.934733	FALSE
W903_RS05675	ID=W903_RS05675	1494.17	0.270896	0.0711448	3.80767	0.00014028	0.000908232	FALSE
W903_RS05680	ID=W903_RS05680	1572.62	0.46661	0.198397	2.3519	0.0186776	0.0611941	FALSE
W903_RS05685	ID=W903_RS05685	5196.6	0.466694	0.0698152	6.6847	2.31391e-11	4.57239e-10	FALSE
W903_RS05690	ID=W903_RS05690	1031.58	0.398732	0.113645	3.50859	0.000450494	0.00253587	FALSE
W903_RS05695	ID=W903_RS05695	3777.56	0.436615	0.0620669	7.03459	1.99848e-12	4.5676e-11	FALSE
W903_RS05700	ID=W903_RS05700	1311.53	-0.244146	0.132287	-1.84558	0.0649539	0.16651	FALSE
W903_RS05705	ID=W903_RS05705	3308.69	-0.604759	0.0993235	-6.08878	1.13774e-09	1.72663e-08	FALSE
W903_RS05710	ID=W903_RS05710	947.911	0.300448	0.07905	3.80074	0.000144267	0.000927707	FALSE
W903_RS05715	ID=W903_RS05715	804.848	-0.026767	0.148026	-0.180827	0.856503	0.907796	FALSE
W903_RS05720	ID=W903_RS05720	6431.04	0.103214	0.0991189	1.04132	0.297728	0.48942	FALSE
W903_RS05725	ID=W903_RS05725	649.483	0.178312	0.230949	0.772083	0.440065	0.626872	FALSE
W903_RS05730	ID=W903_RS05730	11792.4	0.221616	0.126123	1.75715	0.0788923	0.193858	FALSE
W903_RS05735	ID=W903_RS05735	1333.24	0.267354	0.187219	1.42803	0.153285	0.315488	FALSE
W903_RS05740	ID=W903_RS05740	1260	0.412844	0.0650746	6.34417	2.23629e-10	3.928e-09	FALSE
W903_RS05745	ID=W903_RS05745	1078.51	0.297122	0.220169	1.34952	0.177171	0.351195	FALSE
W903_RS05750	ID=W903_RS05750	402.306	-0.398895	0.172939	-2.30656	0.0210794	0.0674326	FALSE
W903_RS05755	ID=W903_RS05755	7148.64	-0.0717057	0.0516107	-1.38936	0.164724	0.332616	FALSE
W903_RS05760	ID=W903_RS05760	6392.91	-0.132062	0.108161	-1.22098	0.222095	0.404885	FALSE
W903_RS05765	ID=W903_RS05765	2890.7	0.105114	0.0520098	2.02105	0.0432745	0.121438	FALSE
W903_RS05770	ID=W903_RS05770	4820.7	-0.221315	0.103296	-2.14254	0.0321503	0.0951468	FALSE
W903_RS05775	ID=W903_RS05775	17.7483	0.0373188	0.27326	0.136569	0.891371	0.934733	FALSE
W903_RS05780	ID=W903_RS05780	1922.01	0.0588853	0.251936	0.233731	0.815193	0.882157	FALSE
W903_RS05785	ID=W903_RS05785	633.072	0.0384947	0.0733846	0.524561	0.599888	0.75	FALSE
W903_RS05790	ID=W903_RS05790	535.138	-0.106032	0.252699	-0.419597	0.67478	0.795134	FALSE
W903_RS05795	ID=W903_RS05795	554.895	-0.0370742	0.103474	-0.358296	0.720122	0.826501	FALSE
W903_RS05800	ID=W903_RS05800	217.698	-0.264351	0.1655	-1.59729	0.110202	0.249466	FALSE
W903_RS05805	ID=W903_RS05805	1052.6	-0.0985377	0.068958	-1.42895	0.153018	0.315488	FALSE
W903_RS05810	ID=W903_RS05810	2662.93	0.602559	0.287058	2.09909	0.0358091	0.103394	FALSE
W903_RS05815	ID=W903_RS05815	1283.52	0.234421	0.217018	1.08019	0.280055	0.468488	FALSE
W903_RS05820	ID=W903_RS05820	1546.47	0.260848	0.0696117	3.74718	0.000178832	0.0011346	FALSE
W903_RS05825	ID=W903_RS05825	2427.54	0.271753	0.0995528	2.72973	0.00633855	0.0245894	FALSE
W903_RS05830	ID=W903_RS05830	1584.08	0.389238	0.196869	1.97714	0.0480263	0.131276	FALSE
W903_RS05835	ID=W903_RS05835	782.925	0.220476	0.0713286	3.091	0.00199486	0.00920743	FALSE
W903_RS05840	ID=W903_RS05840	372.297	0.136868	0.173832	0.787358	0.431072	0.62045	FALSE
W903_RS05845	ID=W903_RS05845	1018.8	0.0310003	0.126734	0.24461	0.806758	0.878048	FALSE
W903_RS05850	ID=W903_RS05850	1304.38	-0.172074	0.216197	-0.795912	0.426083	0.617951	FALSE
W903_RS05855	ID=W903_RS05855	2551.28	0.172666	0.0662307	2.60703	0.00913301	0.0338385	FALSE
W903_RS05860	ID=W903_RS05860	893.688	0.031789	0.125987	0.252319	0.800794	0.877589	FALSE
W903_RS05865	ID=W903_RS05865	931.366	0.0313002	0.0966564	0.323829	0.746067	0.841305	FALSE
W903_RS05870	ID=W903_RS05870	1717.33	-0.0542054	0.118739	-0.456509	0.648024	0.775585	FALSE
W903_RS05875	ID=W903_RS05875	684.809	-0.133871	0.0929914	-1.43961	0.149979	0.310261	FALSE
W903_RS05880	ID=W903_RS05880	4508.47	-0.267909	0.0623794	-4.29483	1.74831e-05	0.000139938	FALSE
W903_RS05885	ID=W903_RS05885	4754.96	-0.232386	0.0548804	-4.23442	2.29143e-05	0.000177422	FALSE
W903_RS05890	ID=W903_RS05890	907.522	-0.118833	0.247103	-0.480904	0.630585	0.764846	FALSE
W903_RS05895	ID=W903_RS05895	289.212	-0.203765	0.175171	-1.16324	0.244732	0.428816	FALSE
W903_RS05900	ID=W903_RS05900	2319.42	0.0747528	0.11377	0.657051	0.511148	0.687694	FALSE
W903_RS05905	ID=W903_RS05905	25.3817	-0.201161	0.426366	-0.471803	0.637068	0.769756	FALSE
W903_RS05910	ID=W903_RS05910	135.637	0.143026	0.157751	0.906657	0.364588	0.56002	FALSE
W903_RS05915	ID=W903_RS05915	3468.16	-0.44277	0.146961	-3.01285	0.00258807	0.0113911	FALSE
W903_RS05920	ID=W903_RS05920	552.282	0.105973	0.133943	0.79118	0.428839	0.619152	FALSE
W903_RS05925	ID=W903_RS05925	1148.19	-0.0523293	0.0653029	-0.801333	0.422939	0.614801	FALSE
W903_RS05930	ID=W903_RS05930	3631.41	-0.102422	0.0556759	-1.83961	0.0658251	0.16804	FALSE
W903_RS05935	ID=W903_RS05935	10452.5	-0.404576	0.237884	-1.70073	0.0889937	0.211555	FALSE
W903_RS05940	ID=W903_RS05940	600.447	-0.338014	0.298016	-1.13421	0.256705	0.440341	FALSE
W903_RS05945	ID=W903_RS05945	4075.61	-0.367318	0.261282	-1.40583	0.159775	0.326226	FALSE
W903_RS05950	ID=W903_RS05950	623.961	-0.366043	0.101565	-3.60402	0.000313332	0.00186329	FALSE
W903_RS05955	ID=W903_RS05955	1543.46	-0.347196	0.0574682	-6.04153	1.52659e-09	2.24869e-08	FALSE
W903_RS05960	ID=W903_RS05960	776.756	-0.413851	0.130001	-3.18345	0.00145532	0.00718945	FALSE
W903_RS05965	ID=W903_RS05965	4001.62	0.199035	0.0445632	4.46634	7.95678e-06	6.89675e-05	FALSE
W903_RS05970	ID=W903_RS05970	845.072	0.371238	0.134473	2.7607	0.00576783	0.0227476	FALSE
W903_RS05975	ID=W903_RS05975	16236.3	0.153759	0.0455578	3.37502	0.000738102	0.00398388	FALSE
W903_RS05980	ID=W903_RS05980	631.293	0.0493793	0.109867	0.449448	0.653108	0.779702	FALSE
W903_RS05985	ID=W903_RS05985	1528.53	0.144274	0.156936	0.919317	0.35793	0.552926	FALSE
W903_RS05990	ID=W903_RS05990	210.436	-0.00893474	0.288773	-0.0309404	0.975317	0.987814	FALSE
W903_RS05995	ID=W903_RS05995	533.612	0.170117	0.187983	0.904959	0.365487	0.560492	FALSE
W903_RS06000	ID=W903_RS06000	1214.9	0.268522	0.0645089	4.16256	3.14705e-05	0.000235037	FALSE
W903_RS06010	ID=W903_RS06010	89545.5	0.327805	0.300354	1.09139	0.275099	0.462645	FALSE
W903_RS06025	ID=W903_RS06025	158.623	0.107017	0.14531	0.736474	0.461442	0.650153	FALSE
W903_RS06030	ID=W903_RS06030	5945.22	0.246444	0.116483	2.11571	0.0343696	0.0999985	FALSE
W903_RS06035	ID=W903_RS06035	8679.68	0.127841	0.16532	0.773295	0.439348	0.626705	FALSE
W903_RS06040	ID=W903_RS06040	3887.82	-0.0205144	0.0503249	-0.407639	0.683539	0.797952	FALSE
W903_RS06045	ID=W903_RS06045	806.347	0.0678784	0.113407	0.598539	0.54948	0.716401	FALSE
W903_RS06050	ID=W903_RS06050	576.447	-0.529303	0.34178	-1.54867	0.121462	0.266066	FALSE
W903_RS06055	ID=W903_RS06055	1847.09	0.31678	0.082656	3.83251	0.000126845	0.000829739	FALSE
W903_RS06060	ID=W903_RS06060	2241.7	0.569443	0.0921826	6.17733	6.51934e-10	1.02208e-08	FALSE
W903_RS06065	ID=W903_RS06065	1474.12	0.528824	0.104792	5.04642	4.50155e-07	4.87968e-06	FALSE
W903_RS06070	ID=W903_RS06070	3064.22	0.561646	0.0645564	8.70009	3.3162e-18	1.10365e-16	FALSE
W903_RS06075	ID=W903_RS06075	2333.79	0.412013	0.0747715	5.51029	3.58237e-08	4.44168e-07	FALSE
W903_RS06080	ID=W903_RS06080	1773.18	0.526046	0.0964135	5.45614	4.8659e-08	5.91705e-07	FALSE
W903_RS06085	ID=W903_RS06085	1353.14	0.288991	0.0577207	5.00672	5.5365e-07	5.86746e-06	FALSE
W903_RS06090	ID=W903_RS06090	708.799	0.560927	0.147241	3.80959	0.000139196	0.000904298	FALSE
W903_RS06095	ID=W903_RS06095	1161.78	0.319887	0.057375	5.57538	2.46991e-08	3.18736e-07	FALSE
W903_RS06100	ID=W903_RS06100	521.206	0.454274	0.103265	4.39912	1.08688e-05	9.20454e-05	FALSE
W903_RS06105	ID=W903_RS06105	601.856	0.135991	0.13117	1.03675	0.299853	0.491634	FALSE
W903_RS06110	ID=W903_RS06110	462.331	0.444347	0.235461	1.88714	0.059142	0.154962	FALSE
W903_RS06115	ID=W903_RS06115	791.191	0.201637	0.202358	0.996437	0.319038	0.51073	FALSE
W903_RS06120	ID=W903_RS06120	632.963	0.0399905	0.087285	0.45816	0.646837	0.775585	FALSE
W903_RS06125	ID=W903_RS06125	2094.25	0.0347737	0.0830131	0.418894	0.675294	0.795134	FALSE
W903_RS06130	ID=W903_RS06130	1692.87	-0.0181698	0.122529	-0.148289	0.882114	0.926562	FALSE
W903_RS06135	ID=W903_RS06135	1447.92	0.0228648	0.0933818	0.244853	0.80657	0.878048	FALSE
W903_RS06140	ID=W903_RS06140	906.562	0.0959774	0.150139	0.639255	0.522657	0.695867	FALSE
W903_RS06145	ID=W903_RS06145	3523.46	-0.114103	0.173088	-0.659217	0.509756	0.686838	FALSE
W903_RS06150	ID=W903_RS06150	855.152	-0.065436	0.0791133	-0.827117	0.408171	0.600723	FALSE
W903_RS06155	ID=W903_RS06155	2986.33	0.103492	0.0695803	1.48738	0.136914	0.291827	FALSE
W903_RS06160	ID=W903_RS06160	2791.6	0.145157	0.104491	1.38917	0.164781	0.332616	FALSE
W903_RS06165	ID=W903_RS06165	5561.81	0.0983515	0.0927238	1.06069	0.288829	0.480991	FALSE
W903_RS06170	ID=W903_RS06170	3327.78	-0.186842	0.28292	-0.660405	0.508994	0.686838	FALSE
W903_RS06175	ID=W903_RS06175	1496.94	0.299315	0.113821	2.62971	0.00854579	0.0321017	FALSE
W903_RS06180	ID=W903_RS06180	5159.09	-0.22639	0.0927667	-2.44043	0.01467	0.0503236	FALSE
W903_RS06185	ID=W903_RS06185	1207.91	0.186955	0.112874	1.65632	0.0976572	0.226474	FALSE
W903_RS06190	ID=W903_RS06190	819.292	-0.0930389	0.272587	-0.341318	0.732864	0.833479	FALSE
W903_RS06195	ID=W903_RS06195	819.514	-0.026215	0.121595	-0.215592	0.829306	0.892339	FALSE
W903_RS06200	ID=W903_RS06200	6189.29	0.365605	0.121332	3.01326	0.00258454	0.0113911	FALSE
W903_RS06205	ID=W903_RS06205	348.518	0.524694	0.143853	3.64743	0.000264873	0.00161046	FALSE
W903_RS06210	ID=W903_RS06210	558.012	0.6544	0.0786658	8.31874	8.89064e-17	2.63524e-15	FALSE
W903_RS06215	ID=W903_RS06215	420.434	0.344395	0.153938	2.23724	0.025271	0.0778231	FALSE
W903_RS06220	ID=W903_RS06220	1150.75	0.000368218	0.248607	0.00148112	0.998818	0.998818	FALSE
W903_RS06225	ID=W903_RS06225	14098	0.217697	0.171802	1.26714	0.205107	0.384094	FALSE
W903_RS06230	ID=W903_RS06230	39186.7	0.0905349	0.0879575	1.0293	0.303337	0.496489	FALSE
W903_RS06235	ID=W903_RS06235	4623.19	0.216489	0.135733	1.59496	0.110721	0.250342	FALSE
W903_RS06240	ID=W903_RS06240	3649.27	0.125845	0.108741	1.15729	0.247153	0.430643	FALSE
W903_RS06245	ID=W903_RS06245	317.23	-0.0505778	0.134385	-0.376365	0.706645	0.81838	FALSE
W903_RS06250	ID=W903_RS06250	387.642	0.139626	0.128887	1.08332	0.278664	0.466572	FALSE
W903_RS06260	ID=W903_RS06260	10989	-0.0619047	0.0745108	-0.830815	0.406078	0.599811	FALSE
W903_RS06265	ID=W903_RS06265	4736.04	-0.167475	0.118848	-1.40915	0.158791	0.324598	FALSE
W903_RS06270	ID=W903_RS06270	5434.09	0.001929	0.104328	0.0184898	0.985248	0.993325	FALSE
W903_RS06275	ID=W903_RS06275	758.587	0.0535683	0.128235	0.417734	0.676142	0.795134	FALSE
W903_RS06280	ID=W903_RS06280	880.818	0.117804	0.11857	0.993536	0.320449	0.512492	FALSE
W903_RS06285	ID=W903_RS06285	911.559	0.0980588	0.188781	0.519431	0.60346	0.750665	FALSE
W903_RS06290	ID=W903_RS06290	1263.91	0.305267	0.12816	2.38191	0.017223	0.0573193	FALSE
W903_RS06295	ID=W903_RS06295	7077.87	0.276444	0.226076	1.22279	0.221409	0.404636	FALSE
W903_RS06300	ID=W903_RS06300	3427.71	-0.137722	0.150218	-0.916819	0.359237	0.554457	FALSE
W903_RS06305	ID=W903_RS06305	3811.83	0.486779	0.0492697	9.87989	5.08869e-23	2.29839e-21	FALSE
W903_RS06310	ID=W903_RS06310	1414.07	0.494763	0.140738	3.51549	0.00043894	0.00247818	FALSE
W903_RS06315	ID=W903_RS06315	1512.85	0.375786	0.0578522	6.49562	8.26913e-11	1.56865e-09	FALSE
W903_RS06320	ID=W903_RS06320	633.749	-0.201138	0.258079	-0.779365	0.435765	0.623423	FALSE
W903_RS06325	ID=W903_RS06325	1341.09	-0.0333348	0.120978	-0.275544	0.782898	0.866487	FALSE
W903_RS06330	ID=W903_RS06330	223.6	0.113326	0.123042	0.921031	0.357034	0.551992	FALSE
W903_RS06335	ID=W903_RS06335	150.019	-0.0827259	0.251576	-0.32883	0.742284	0.839073	FALSE
W903_RS06340	ID=W903_RS06340	429.912	0.0472031	0.141455	0.333698	0.738608	0.837861	FALSE
W903_RS06345	ID=W903_RS06345	232.56	0.00370418	0.0982882	0.0376869	0.969937	0.983416	FALSE
W903_RS06355	ID=W903_RS06355	887.069	-0.108365	0.0980473	-1.10524	0.269057	0.455715	FALSE
W903_RS06360	ID=W903_RS06360	7691.51	-0.135391	0.0456074	-2.96862	0.00299142	0.0129265	FALSE
W903_RS06365	ID=W903_RS06365	2113.86	-0.242384	0.0842182	-2.87805	0.00400146	0.0165559	FALSE
W903_RS06375	ID=W903_RS06375	1538.65	-0.0248832	0.0911984	-0.272847	0.784971	0.867263	FALSE
W903_RS06380	ID=W903_RS06380	517.435	-0.228147	0.243966	-0.93516	0.349706	0.544656	FALSE
W903_RS06385	ID=W903_RS06385	1529.04	0.0253964	0.146434	0.173433	0.862311	0.912328	FALSE
W903_RS06390	ID=W903_RS06390	2680.56	-0.0724915	0.0854852	-0.848001	0.396437	0.589438	FALSE
W903_RS06395	ID=W903_RS06395	3958.43	-0.0357897	0.0635499	-0.563175	0.573316	0.73474	FALSE
W903_RS06400	ID=W903_RS06400	1088.82	-0.124756	0.18946	-0.65848	0.51023	0.686945	FALSE
W903_RS06410	ID=W903_RS06410	59.3533	-0.232939	0.274865	-0.84747	0.396733	0.589438	FALSE
W903_RS06425	50S_ribosomal_protein_L10	54566.4	0.532921	0.123207	4.32543	1.52235e-05	0.000123944	FALSE
W903_RS06430	ATP-dependent_Clp_protease_ATP-binding_subunit	7961.75	-0.347703	0.106221	-3.2734	0.00106263	0.00546289	FALSE
W903_RS06435	homocysteine_S-methyltransferase	830.227	0.055366	0.0778642	0.711058	0.477048	0.662542	FALSE
W903_RS06440	amino_acid_permease	1094.85	0.227283	0.193924	1.17202	0.241189	0.425253	FALSE
W903_RS06445	HXXEE_domain-containing_protein	95.2889	0.707343	0.14579	4.85179	1.22353e-06	1.2216e-05	FALSE
W903_RS06460	ribosome_biogenesis_GTP-binding_protein_YihA/YsxC	3275.22	0.0988682	0.0550017	1.79755	0.0722486	0.181051	FALSE
W903_RS06465	ATP-dependent_Clp_protease_ATP-binding_subunit_ClpX	6499.43	0.179783	0.0642949	2.79623	0.00517027	0.0207357	FALSE
W903_RS06475	dihydrofolate_reductase	1116.54	-0.136331	0.132544	-1.02857	0.30368	0.496547	FALSE
W903_RS06480	thymidylate_synthase	1983.15	0.132054	0.181373	0.728081	0.466564	0.654089	FALSE
W903_RS06485	hydroxymethylglutaryl-CoA_synthase	1753.95	-0.166057	0.0456329	-3.63897	0.000273726	0.00165369	FALSE
W903_RS06490	hydroxymethylglutaryl-CoA_reductase%2C_degradative	2816.83	0.0519025	0.133816	0.387866	0.698115	0.81048	FALSE
W903_RS06495	DUF1836_domain-containing_protein	1660.67	0.071222	0.349491	0.203788	0.838519	0.89804	FALSE
W903_RS06500	hemolysin_III_family_protein	5321.93	0.0958554	0.351027	0.273072	0.784798	0.867263	FALSE
W903_RS06505	diacylglycerol_kinase_family_lipid_kinase	13148.9	0.317695	0.0762987	4.16383	3.12949e-05	0.00023465	FALSE
W903_RS06510	glutathione_S-transferase_family_protein	1633.47	-0.558102	0.138047	-4.04282	5.28114e-05	0.00037805	FALSE
W903_RS06515	DUF4649_family_protein	89.0951	0.142919	0.177736	0.804109	0.421334	0.614155	FALSE
W903_RS06520	type_2_isopentenyl-diphosphate_Delta-isomerase	2260.58	0.217668	0.0878256	2.47841	0.0131969	0.0458054	FALSE
W903_RS06525	phosphomevalonate_kinase	1545.65	0.213174	0.149318	1.42765	0.153393	0.315488	FALSE
W903_RS06530	diphosphomevalonate_decarboxylase	1429.46	0.0901645	0.0727094	1.24007	0.214951	0.397042	FALSE
W903_RS06535	mevalonate_kinase	1153.6	0.0554566	0.16921	0.327739	0.743109	0.839094	FALSE
W903_RS06540	HAMP_domain-containing_histidine_kinase	1770.61	0.0827833	0.120795	0.68532	0.493142	0.675445	FALSE
W903_RS06545	response_regulator_transcription_factor	2321.8	0.0913386	0.100433	0.90945	0.363113	0.558658	FALSE
W903_RS06550	GTP_pyrophosphokinase	1444.64	0.275756	0.159997	1.72351	0.0847966	0.203877	FALSE
W903_RS06555	hypothetical_protein	126.146	0.330688	0.235882	1.40192	0.160939	0.327624	FALSE
W903_RS06560	YSIRK_signal_domain/LPXTG_anchor_domain_surface_protein	73808.7	-0.275584	0.114585	-2.40507	0.0161694	0.0544821	FALSE
W903_RS06565	MarR_family_transcriptional_regulator	1614.37	0.0486215	0.278451	0.174614	0.861383	0.911854	FALSE
W903_RS06570	bifunctional_metallophosphatase/5'-nucleotidase	8345.99	-0.456416	0.0421644	-10.8247	2.63009e-27	1.31297e-25	FALSE
W903_RS06575	peptide_deformylase	466.345	0.271224	0.151062	1.79544	0.0725832	0.181377	FALSE
W903_RS06580	NADP-specific_glutamate_dehydrogenase	3022.72	0.30463	0.0683876	4.45446	8.41043e-06	7.25209e-05	FALSE
W903_RS06585	DUF308_domain-containing_protein	5197.97	-0.171071	0.287833	-0.59434	0.552284	0.719069	FALSE
W903_RS06590	ABC_transporter_ATP-binding_protein/permease	2737.43	0.244049	0.0759212	3.2145	0.00130671	0.00655774	FALSE
W903_RS06605	ABC-F_family_ATP-binding_cassette_domain-containing_protein	2694.3	0.198258	0.0628445	3.15474	0.00160641	0.00777388	FALSE
W903_RS06610	CCA_tRNA_nucleotidyltransferase	1643.62	0.285447	0.133566	2.13713	0.0325877	0.0962911	FALSE
W903_RS06615	DegV_family_protein	5098.14	0.0275723	0.0770998	0.357618	0.720629	0.826501	FALSE
W903_RS06620	DUF1149_family_protein	1116.41	-0.183145	0.197787	-0.925968	0.354463	0.550258	FALSE
W903_RS06625	hypothetical_protein	271.237	0.108367	0.186095	0.582324	0.560349	0.726577	FALSE
W903_RS06630	DUF2127_domain-containing_protein	281.953	0.741476	0.161985	4.57745	4.70682e-06	4.27217e-05	FALSE
W903_RS06635	fructose-specific_PTS_transporter_subunit_EIIC	15163.4	-0.0418312	0.102274	-0.409011	0.682532	0.797534	FALSE
W903_RS06640	1-phosphofructokinase	5054.73	0.0781367	0.069393	1.126	0.260164	0.444537	FALSE
W903_RS06645	DeoR/GlpR_family_DNA-binding_transcription_regulator	3058.13	-0.00127026	0.0599152	-0.021201	0.983085	0.993031	FALSE
W903_RS06650	aminoacyltransferase	3921.26	0.668629	0.0718061	9.3116	1.25923e-20	4.87503e-19	FALSE
W903_RS06655	SH3_domain-containing_protein	6591.79	0.341954	0.173317	1.97299	0.0484961	0.13218	FALSE
W903_RS06660	2-dehydropantoate_2-reductase	3132.08	0.227974	0.0577191	3.94972	7.82421e-05	0.000545681	FALSE
W903_RS06665	PTS_transporter_subunit_IIC	4398.25	0.143597	0.0832513	1.72486	0.0845528	0.203756	FALSE
W903_RS06670	NAD(P)/FAD-dependent_oxidoreductase	1007.69	0.488336	0.27589	1.77004	0.0767203	0.189379	FALSE
W903_RS06675	tRNA_(guanosine(37)-N1)-methyltransferase_TrmD	924.528	0.0527263	0.118019	0.446762	0.655047	0.780053	FALSE
W903_RS06695	helix-turn-helix_domain-containing_protein	1497.71	0.140104	0.0705283	1.9865	0.046978	0.128969	FALSE
W903_RS06700	KH_domain-containing_protein	5219.32	0.284425	0.387764	0.7335	0.463254	0.65121	FALSE
W903_RS06705	30S_ribosomal_protein_S16	6400.6	-0.0866521	0.335137	-0.258557	0.795977	0.87586	FALSE
W903_RS06710	ABC_transporter_permease	2518.88	0.448896	0.211948	2.11796	0.0341787	0.099596	FALSE
W903_RS06715	ABC_transporter_ATP-binding_protein	988.375	0.239489	0.0713618	3.35598	0.000790835	0.00417887	FALSE
W903_RS06720	efflux_RND_transporter_periplasmic_adaptor_subunit	2921.04	-0.03204	0.1273	-0.251689	0.801281	0.877616	FALSE
W903_RS06725	carbamoyl_phosphate_synthase_large_subunit	5192.95	-0.00173655	0.158785	-0.0109365	0.991274	0.995734	FALSE
W903_RS06730	carbamoyl_phosphate_synthase_small_subunit	3514.76	-0.151252	0.0596467	-2.5358	0.0112191	0.0401559	FALSE
W903_RS06735	bifunctional_pyr_operon_transcriptional_regulator/uracil_phosphoribosyltransferase_PyrR	1437.59	-0.0987084	0.0404822	-2.43832	0.0147558	0.0504354	FALSE
W903_RS06740	RluA_family_pseudouridine_synthase	1819.21	0.198721	0.0760491	2.61306	0.00897347	0.0333778	FALSE
W903_RS06745	signal_peptidase_II	271.835	0.255919	0.157006	1.63	0.103102	0.236785	FALSE
W903_RS06750	LysR_family_transcriptional_regulator	1138.72	0.0899939	0.120809	0.744927	0.456316	0.645335	FALSE
W903_RS06755	50S_ribosomal_protein_L27	5002.64	0.407172	0.231966	1.75531	0.0792064	0.194379	FALSE
W903_RS06765	50S_ribosomal_protein_L21	7920.57	0.0829955	0.20216	0.410544	0.681407	0.797534	FALSE
W903_RS06770	CapA_family_protein	666.14	0.260347	0.176461	1.47538	0.140111	0.296974	FALSE
W903_RS06775	tRNA_4-thiouridine(8)_synthase_ThiI	3524.95	0.184371	0.127651	1.44434	0.148643	0.308844	FALSE
W903_RS06780	cysteine_desulfurase	2765.77	0.0490392	0.0981662	0.499553	0.61739	0.761006	FALSE
W903_RS06785	hypothetical_protein	1054.42	-0.235671	0.320395	-0.735564	0.461996	0.650153	FALSE
W903_RS06790	glutathione-disulfide_reductase	4904.88	0.0160726	0.227372	0.0706886	0.943646	0.96636	FALSE
W903_RS06795	YlbF/YmcA_family_competence_regulator	1069.08	-0.327344	0.148183	-2.20906	0.0271707	0.0828663	FALSE
W903_RS06800	chorismate_synthase	1983.08	-0.237892	0.119361	-1.99305	0.0462556	0.127911	FALSE
W903_RS06805	3-dehydroquinate_synthase	869.978	-0.0101916	0.140243	-0.0726713	0.942068	0.96636	FALSE
W903_RS06810	type_I_3-dehydroquinate_dehydratase	3575.03	0.13586	0.204176	0.665407	0.50579	0.685577	FALSE
W903_RS06815	class_I_SAM-dependent_rRNA_methyltransferase	4160.12	0.0736456	0.0723512	1.01789	0.30873	0.500993	FALSE
W903_RS06820	LTA_synthase_family_protein	7861.46	0.180218	0.0656873	2.74357	0.00607755	0.0238698	FALSE
W903_RS06825	50S_ribosomal_protein_L20	18175.2	0.00900616	0.0841378	0.107041	0.914757	0.950731	FALSE
W903_RS06835	translation_initiation_factor_IF-3	16702.3	0.168374	0.239378	0.703381	0.481819	0.664612	FALSE
W903_RS06840	(d)CMP_kinase	4645.45	0.186969	0.196353	0.952211	0.34099	0.535035	FALSE
W903_RS06845	LysM_peptidoglycan-binding_domain-containing_protein	2053.92	-0.253892	0.316481	-0.802235	0.422417	0.614513	FALSE
W903_RS06850	ferredoxin	27.3075	0.316941	0.684614	0.462949	0.643401	0.77449	FALSE
W903_RS06855	EbsA_family_protein	1111.75	0.0224628	0.0915068	0.245477	0.806087	0.878048	FALSE
W903_RS06860	peptidase_T	3211.71	-0.0470709	0.0956963	-0.491878	0.622806	0.761211	FALSE
W903_RS06865	polysaccharide_biosynthesis_protein	2775.07	0.270893	0.0898353	3.01544	0.00256606	0.0113469	FALSE
W903_RS06870	UDP-N-acetylmuramoyl-L-alanyl-D-glutamate--L-_lysine_ligase	4015.67	0.0184913	0.0598831	0.30879	0.757481	0.848254	FALSE
W903_RS06875	ABC_transporter_ATP-binding_protein	905.951	0.248734	0.0919782	2.70427	0.00684547	0.026394	FALSE
W903_RS06880	ABC_transporter_substrate-binding_protein	1496.14	0.495096	0.116776	4.23971	2.23808e-05	0.000174718	FALSE
W903_RS06885	iron_ABC_transporter_permease	529.312	0.367059	0.144412	2.54174	0.0110301	0.0396291	FALSE
W903_RS06890	iron_ABC_transporter_permease	772.501	0.732036	0.140348	5.21588	1.82949e-07	2.12917e-06	FALSE
W903_RS06895	DUF1803_domain-containing_protein	463.75	-0.0654779	0.0688702	-0.950743	0.341735	0.535319	FALSE
W903_RS06900	manganese-dependent_inorganic_pyrophosphatase	9450.83	-0.0944142	0.238785	-0.395394	0.692552	0.806402	FALSE
W903_RS06905	pyruvate_formate-lyase-activating_protein	895.752	0.0676967	0.118899	0.569362	0.56911	0.733425	FALSE
W903_RS06910	hemolysin_family_protein	5299.28	0.0885297	0.0447686	1.9775	0.0479854	0.131276	FALSE
W903_RS06915	class_I_SAM-dependent_methyltransferase	536.971	0.0253092	0.102377	0.247215	0.804742	0.878048	FALSE
W903_RS06920	TIGR01212_family_radical_SAM_protein	977.294	0.148958	0.0718669	2.07269	0.0382009	0.109467	FALSE
W903_RS06930	ECF_transporter_S_component	1177.33	0.105341	0.092661	1.13684	0.255606	0.440245	FALSE
W903_RS06935	PI-2a_pilus_subunit_PilC	784.689	0.227176	0.18266	1.24371	0.213606	0.395328	FALSE
W903_RS06940	PI-2a_pilus_assembly_sortase_SrtC4	565.231	0.617781	0.219791	2.81076	0.0049425	0.020116	FALSE
W903_RS06945	class_C_sortase	338.567	0.413193	0.251486	1.643	0.100382	0.23166	FALSE
W903_RS06950	pilin_N-terminal_domain-containing_protein	16203.2	0.102927	0.061194	1.68198	0.0925721	0.217607	FALSE
W903_RS06955	SpaA_isopeptide-forming_pilin-related_protein	1507.18	0.358777	0.118685	3.02294	0.00250334	0.0111475	FALSE
W903_RS06960	helix-turn-helix_domain-containing_protein	774.417	-0.351716	0.191676	-1.83495	0.0665131	0.168982	FALSE
W903_RS06965	glycosyltransferase_family_4_protein	3608.47	0.526931	0.0368317	14.3065	1.99434e-46	1.71966e-44	FALSE
W903_RS06970	glycosyltransferase	1840.72	0.7767	0.221468	3.50706	0.000453085	0.00254291	FALSE
W903_RS06975	oligosaccharide_flippase_family_protein	4120.26	0.43183	0.076704	5.62983	1.80388e-08	2.37636e-07	FALSE
W903_RS06980	DUF2142_domain-containing_protein	3880.51	0.68832	0.236606	2.90914	0.0036242	0.0153121	FALSE
W903_RS06985	glycosyltransferase	2491.34	0.361398	0.062231	5.80736	6.34661e-09	8.78797e-08	FALSE
W903_RS06990	glycosyltransferase_family_2_protein	2856.15	0.301916	0.0601119	5.02256	5.09876e-07	5.4646e-06	FALSE
W903_RS06995	NAD-dependent_epimerase/dehydratase_family_protein	3851.63	0.297088	0.0555166	5.35133	8.73119e-08	1.0417e-06	FALSE
W903_RS07000	2-C-methyl-D-erythritol_4-phosphate_cytidylyltransferase	2973.17	0.292715	0.0837985	3.49308	0.000477475	0.00266403	FALSE
W903_RS07005	LicD_family_protein	2941.06	0.32512	0.118188	2.75087	0.00594378	0.0233928	FALSE
W903_RS07010	prealbumin-like_fold_domain-containing_protein	2832.46	0.354435	0.0473204	7.49011	6.88164e-14	1.86492e-12	FALSE
W903_RS07015	DUF2304_domain-containing_protein	439.303	0.555535	0.317585	1.74925	0.080248	0.195921	FALSE
W903_RS07020	glycosyltransferase_family_2_protein	1015.43	-0.0217576	0.131346	-0.165651	0.868431	0.915635	FALSE
W903_RS07025	glycosyltransferase_family_2_protein	1943.75	0.279812	0.0962654	2.90668	0.00365291	0.0153309	FALSE
W903_RS07030	DUF1972_domain-containing_protein	2381.93	0.261303	0.144838	1.80411	0.0712144	0.179169	FALSE
W903_RS07035	dTDP-4-dehydrorhamnose_reductase	2308.9	-0.0899916	0.162555	-0.553606	0.579849	0.738307	FALSE
W903_RS07040	metal-sulfur_cluster_assembly_factor	944.389	0.0643065	0.204187	0.314939	0.752808	0.846159	FALSE
W903_RS07045	RNA_polymerase_sigma_factor_RpoD	7179.73	0.00938088	0.157181	0.059682	0.952409	0.971877	FALSE
W903_RS07050	DNA_primase	5633.88	0.0421601	0.174665	0.241376	0.809264	0.879276	FALSE
W903_RS07055	large_conductance_mechanosensitive_channel_protein_MscL	16042.4	-0.257228	0.0582927	-4.4127	1.0209e-05	8.70038e-05	FALSE
W903_RS07060	30S_ribosomal_protein_S21	7585.32	-0.143462	0.290694	-0.493517	0.621647	0.761211	FALSE
W903_RS07065	YkgJ_family_cysteine_cluster_protein	169.277	0.276458	0.140768	1.96392	0.0495392	0.134443	FALSE
W903_RS07070	transporter_substrate-binding_domain-containing_protein	308.038	0.272573	0.159152	1.71266	0.0867753	0.207321	FALSE
W903_RS07075	ammonium_transporter	114.118	-0.19918	0.15553	-1.28066	0.200315	0.378861	FALSE
W903_RS07080	NAD(P)-binding_domain-containing_protein	48.5334	0.141079	0.337765	0.417684	0.676178	0.795134	FALSE
W903_RS07085	rhodanese-related_sulfurtransferase	8927.32	-0.24812	0.136544	-1.81715	0.0691941	0.174549	FALSE
W903_RS07090	hypothetical_protein	909.534	-0.323245	0.239015	-1.3524	0.176246	0.350094	FALSE
W903_RS07095	MFS_transporter	549.335	-0.0214792	0.0959314	-0.223902	0.822833	0.888398	FALSE
W903_RS07100	glycogen/starch/alpha-glucan_family_phosphorylase	2279.62	-0.204386	0.0720454	-2.8369	0.00455539	0.0186241	FALSE
W903_RS07105	4-alpha-glucanotransferase	1580.7	-0.0506599	0.13539	-0.374178	0.708272	0.819763	FALSE
W903_RS07110	LacI_family_transcriptional_regulator	1153.77	-0.154791	0.0771501	-2.00636	0.0448184	0.124608	FALSE
W903_RS07115	extracellular_solute-binding_protein	2554.2	-0.586806	0.0834803	-7.02928	2.07609e-12	4.68851e-11	FALSE
W903_RS07120	sugar_ABC_transporter_permease	1373.67	-0.41961	0.0619044	-6.77835	1.21559e-11	2.5065e-10	FALSE
W903_RS07125	sugar_ABC_transporter_permease	1236.57	-0.45533	0.123207	-3.69566	0.000219319	0.00137309	FALSE
W903_RS07130	oligopeptide:H+_symporter	3348.49	-0.435729	0.0687388	-6.3389	2.31407e-10	3.99073e-09	FALSE
W903_RS07135	8-oxo-dGTP_diphosphatase	305.366	0.708817	0.223809	3.16706	0.00153987	0.00750935	FALSE
W903_RS07140	hypothetical_protein	57.1193	1.06529	0.388816	2.73984	0.00614697	0.0240429	TRUE
W903_RS07145	accessory_Sec_system_glycosylation_chaperone_GtfB	1204.87	0.511814	0.0915697	5.58935	2.27927e-08	2.96149e-07	FALSE
W903_RS07150	accessory_Sec_system_glycosyltransferase_GtfA	1717.46	0.619174	0.183616	3.37211	0.000745936	0.00399729	FALSE
W903_RS07155	accessory_Sec_system_translocase_SecA2	2700.31	0.386434	0.0391268	9.87644	5.26731e-23	2.32374e-21	FALSE
W903_RS07160	accessory_Sec_system_protein_Asp3	1000.91	0.541915	0.193538	2.80004	0.00510959	0.0205794	FALSE
W903_RS07165	accessory_Sec_system_protein_Asp2	1378.39	0.38653	0.0523657	7.38135	1.56692e-13	3.96327e-12	FALSE
W903_RS07170	accessory_Sec_system_protein_Asp1	1398.23	0.436564	0.0792594	5.50804	3.62851e-08	4.46966e-07	FALSE
W903_RS07175	accessory_Sec_system_protein_translocase_subunit_SecY2	1580.13	0.614108	0.185954	3.30247	0.00095837	0.0049809	FALSE
W903_RS07180	SP_1767_family_glycosyltransferase	1322.08	0.248794	0.0573619	4.33727	1.44261e-05	0.000119503	FALSE
W903_RS07185	glycosyltransferase	993.1	0.241948	0.0527466	4.58699	4.49679e-06	4.10116e-05	FALSE
W903_RS07190	glycosyl_transferase_family_8	1799.69	0.337995	0.165464	2.04271	0.0410816	0.116808	FALSE
W903_RS07195	glycosyl_transferase	894.754	0.0440757	0.0842688	0.523037	0.600949	0.75	FALSE
W903_RS07200	glycosyltransferase_family_8_protein	1155.44	-0.00116422	0.125153	-0.00930237	0.992578	0.995734	FALSE
W903_RS07205	sugar_transferase	1217.41	0.18563	0.158894	1.16827	0.2427	0.427089	FALSE
W903_RS07215	accessory_Sec-dependent_serine-rich_glycoprotein_adhesin	20557	-0.138427	0.118868	-1.16455	0.244203	0.428816	FALSE
W903_RS07220	helix-turn-helix_domain-containing_protein	3003.91	-0.116929	0.0880546	-1.32792	0.184206	0.357055	FALSE
W903_RS07225	excinuclease_ABC_subunit_UvrB	3143.99	0.0205817	0.105145	0.195747	0.844808	0.901883	FALSE
W903_RS07230	CPBP_family_intramembrane_metalloprotease	1721.78	0.202605	0.137026	1.47858	0.139251	0.295481	FALSE
W903_RS07235	ABC_transporter_substrate-binding_protein/permease	28645.9	0.154639	0.0502864	3.07516	0.00210392	0.00954819	FALSE
W903_RS07240	amino_acid_ABC_transporter_ATP-binding_protein	11441.9	0.0681178	0.120643	0.564622	0.572331	0.73474	FALSE
W903_RS07245	hypothetical_protein	98.3116	-0.0051404	0.736967	-0.00697507	0.994435	0.996536	FALSE
W903_RS07255	GTPase_ObgE	5693.03	0.25843	0.109933	2.3508	0.0187331	0.0612701	FALSE
W903_RS07260	DUF4044_domain-containing_protein	77.8192	0.58625	0.271032	2.16303	0.0305391	0.0910891	FALSE
W903_RS07265	aminopeptidase	1928.35	-0.374414	0.0611389	-6.12398	9.12674e-10	1.40759e-08	FALSE
W903_RS07270	LPXTG_cell_wall_anchor_domain-containing_protein	1096.28	-0.339537	0.392201	-0.865723	0.386642	0.578439	FALSE
W903_RS07275	amidase_family_protein	3434.54	-0.262768	0.136703	-1.92218	0.0545832	0.145224	FALSE
W903_RS07280	rRNA_pseudouridine_synthase	132.179	-0.117542	0.119515	-0.983488	0.325367	0.51737	FALSE
W903_RS07285	aldo/keto_reductase	1621.92	-0.581657	0.110544	-5.26175	1.4269e-07	1.67088e-06	FALSE
W903_RS07290	NAD(P)H-dependent_oxidoreductase	1218.93	-0.176455	0.0407759	-4.32742	1.50865e-05	0.000123358	FALSE
W903_RS07295	VOC_family_protein	1717.63	-0.418322	0.179812	-2.32644	0.0199948	0.0645071	FALSE
W903_RS07300	glycosyltransferase_family_2_protein	680.41	-0.204164	0.191348	-1.06698	0.285982	0.47756	FALSE
W903_RS07305	amino_acid_permease	6068.45	0.257616	0.0831492	3.09824	0.00194676	0.00900734	FALSE
W903_RS07310	SsrA-binding_protein_SmpB	699.149	0.171549	0.0969643	1.7692	0.0768602	0.189379	FALSE
W903_RS07315	ribonuclease_R	4764.76	0.0838598	0.0531827	1.57682	0.114836	0.257195	FALSE
W903_RS07320	preprotein_translocase_subunit_SecG	2184.16	0.141669	0.096836	1.46298	0.143474	0.302075	FALSE
W903_RS07325	multidrug_efflux_MFS_transporter	1789.53	0.104608	0.0566523	1.84649	0.0648215	0.166396	FALSE
W903_RS07330	hypothetical_protein	189.227	0.254012	0.161385	1.57395	0.115499	0.258069	FALSE
W903_RS07335	ABC_transporter_ATP-binding_protein	86.6749	-0.0338097	0.17339	-0.194992	0.845399	0.901981	FALSE
W903_RS07340	dephospho-CoA_kinase	116.696	-0.0686797	0.155219	-0.44247	0.658149	0.781535	FALSE
W903_RS07345	DNA-formamidopyrimidine_glycosylase	246.827	-0.209957	0.158529	-1.3244	0.185369	0.357362	FALSE
W903_RS07350	quorum-sensing_system_transcriptional_regulator_Rgg2	174.469	-0.0137963	0.13633	-0.101198	0.919393	0.953345	FALSE
W903_RS07355	hypothetical_protein	461.413	0.0290045	0.0967275	0.299858	0.764286	0.852607	FALSE
W903_RS07370	hypothetical_protein	308.936	0.434572	0.114832	3.78442	0.00015407	0.000987401	FALSE
W903_RS07375	hypothetical_protein	301.355	0.453558	0.146385	3.09839	0.00194577	0.00900734	FALSE
W903_RS07380	GTPase_Era	2140.81	0.190628	0.111285	1.71297	0.0867178	0.207321	FALSE
W903_RS07385	diacylglycerol_kinase	143.571	0.544202	0.410518	1.32565	0.184956	0.357296	FALSE
W903_RS07390	rRNA_maturation_RNase_YbeY	537.956	0.0756263	0.14028	0.539108	0.589813	0.74462	FALSE
W903_RS07395	class_I_SAM-dependent_methyltransferase	204.057	-0.110815	0.161574	-0.685848	0.492809	0.675445	FALSE
W903_RS07400	NUDIX_domain-containing_protein	88.4218	-0.180806	0.171079	-1.05686	0.290576	0.482706	FALSE
W903_RS07405	DUF4037_domain-containing_protein	636.346	-0.0953258	0.178843	-0.533014	0.594024	0.747257	FALSE
W903_RS07410	PhoH_family_protein	2983.18	0.142732	0.143111	0.99735	0.318595	0.510451	FALSE
W903_RS07415	oleate_hydratase	2737.65	-0.457394	0.184545	-2.47849	0.0131939	0.0458054	FALSE
W903_RS07420	YozE_family_protein	51.4768	0.0720805	0.329235	0.218934	0.826702	0.891313	FALSE
W903_RS07425	peptide-methionine_(S)-S-oxide_reductase_MsrA	361.794	0.104949	0.193082	0.543547	0.586753	0.742743	FALSE
W903_RS07430	RNA-binding_virulence_regulatory_protein_CvfB	2439.28	0.0450477	0.071448	0.630497	0.52837	0.699983	FALSE
W903_RS07435	ribosome_recycling_factor	5594.76	0.134375	0.203583	0.660053	0.50922	0.686838	FALSE
W903_RS07440	UMP_kinase	4628.21	-0.0873158	0.0792477	-1.10181	0.270545	0.457418	FALSE
W903_RS07445	dipeptide/oligopeptide/nickel_ABC_transporter_ATP-binding_protein	77.9307	0.489098	0.169962	2.8777	0.00400588	0.0165559	FALSE
W903_RS07450	ABC_transporter_ATP-binding_protein	86.3215	0.662366	0.177661	3.72827	0.000192802	0.0012151	FALSE
W903_RS07455	ABC_transporter_permease	44.8576	0.305393	0.27503	1.1104	0.266826	0.453557	FALSE
W903_RS07460	ABC_transporter_permease	89.4353	0.286084	0.290457	0.984945	0.324651	0.516664	FALSE
W903_RS07465	nickel_ABC_transporter_substrate-binding_protein	108.709	0.231784	0.182436	1.27049	0.203909	0.382606	FALSE
W903_RS07470	50S_ribosomal_protein_L1	19862.6	0.0971839	0.149158	0.651551	0.514691	0.688774	FALSE
W903_RS07475	50S_ribosomal_protein_L11	22528.6	0.365403	0.198917	1.83696	0.0662155	0.168605	FALSE
W903_RS07480	MFS_transporter	1536.52	-0.534156	0.0902001	-5.9219	3.18241e-09	4.53912e-08	FALSE
W903_RS07485	M20_family_metallopeptidase	1571.78	-0.511433	0.0876388	-5.83569	5.35681e-09	7.47197e-08	FALSE
W903_RS07490	LysR_family_transcriptional_regulator	431.576	0.0508933	0.148473	0.342778	0.731766	0.833479	FALSE
W903_RS07495	DUF3397_domain-containing_protein	31.2335	-0.0969743	0.350763	-0.276467	0.782189	0.866487	FALSE
W903_RS07500	aminodeoxychorismate_synthase_component_I	611.449	-0.0187937	0.0764035	-0.245979	0.805698	0.878048	FALSE
W903_RS07505	DNA_translocase_FtsK	3506.75	0.0570402	0.0857566	0.66514	0.505961	0.685577	FALSE
W903_RS07510	peptidylprolyl_isomerase	1032.13	-0.278756	0.0913918	-3.05012	0.00228748	0.0102585	FALSE
W903_RS07515	metal_ABC_transporter_permease	913.578	-0.295693	0.0913008	-3.23867	0.00120087	0.0061238	FALSE
W903_RS07520	metal_ABC_transporter_ATP-binding_protein	821.86	-0.343303	0.10476	-3.27705	0.00104898	0.00540737	FALSE
W903_RS07525	metal_ABC_transporter_substrate-binding_protein	2961.33	-0.601745	0.0725673	-8.29224	1.1114e-16	3.24356e-15	FALSE
W903_RS07530	metal-dependent_transcriptional_regulator	948.371	-0.0858013	0.0969916	-0.884626	0.376358	0.56833	FALSE
W903_RS07535	5'-methylthioadenosine/adenosylhomocysteine_nucleosidase	637.191	0.348361	0.114558	3.04091	0.00235867	0.0105528	FALSE
W903_RS07540	cell_wall_synthase_accessory_phosphoprotein_MacP	152.379	0.18898	0.145093	1.30248	0.192753	0.36749	FALSE
W903_RS07545	NUDIX_hydrolase	1104.53	0.210616	0.153946	1.36811	0.171277	0.341654	FALSE
W903_RS07550	bifunctional_UDP-N-acetylglucosamine_diphosphorylase/glucosamine-1-phosphate_N-acetyltransferase_GlmU	3068.57	0.0982177	0.145698	0.674116	0.500238	0.680251	FALSE
W903_RS07565	Gfo/Idh/MocA_family_oxidoreductase	598.625	-0.158923	0.233974	-0.679235	0.496989	0.677777	FALSE
W903_RS07570	ASCH_domain-containing_protein	269.563	-0.0640102	0.0894771	-0.715381	0.474374	0.660491	FALSE
W903_RS07575	DUF3977_family_protein	2.92609	0.167909	0.916821	0.183142	0.854687	0.90679	FALSE
W903_RS07580	3-oxoacyl-ACP_reductase	382.179	-0.0329701	0.101276	-0.325547	0.744767	0.840466	FALSE
W903_RS07595	GNAT_family_N-acetyltransferase	95.7902	-0.424141	0.270963	-1.56531	0.11751	0.261027	FALSE
W903_RS07600	glycosyltransferase_family_2_protein	4671.84	0.276844	0.0588969	4.70049	2.59535e-06	2.46169e-05	FALSE
W903_RS07605	hypothetical_protein	11854.9	0.141739	0.0545383	2.59889	0.00935249	0.0344702	FALSE
W903_RS07610	CotH_kinase_family_protein	3405.3	0.120298	0.0571356	2.10549	0.0352487	0.102087	FALSE
W903_RS07615	DUF4956_domain-containing_protein	1398.88	0.0270327	0.120113	0.22506	0.821932	0.88793	FALSE
W903_RS07620	polyphosphate_polymerase_domain-containing_protein	1192.71	-0.069849	0.144563	-0.483175	0.628972	0.763866	FALSE
W903_RS07625	branched-chain_amino_acid_transport_system_II_carrier_protein	329.239	0.590667	0.169353	3.48778	0.000487047	0.00270946	FALSE
W903_RS07630	methionine--tRNA_ligase	13870.6	-0.0981032	0.0708085	-1.38547	0.165908	0.333886	FALSE
W903_RS07635	SAM-dependent_methyltransferase_TehB	703.461	-0.045044	0.146557	-0.307347	0.758579	0.848982	FALSE
W903_RS07640	YoaK_family_protein	241.41	-0.105983	0.149195	-0.710367	0.477477	0.662542	FALSE
W903_RS07645	PTS_sugar_transporter_subunit_IIC	833.016	-0.29115	0.104229	-2.79336	0.00521636	0.0208359	FALSE
W903_RS07650	alpha/beta_hydrolase	875.669	-0.0208261	0.0628992	-0.331103	0.740567	0.839073	FALSE
W903_RS07655	exodeoxyribonuclease_III	3293.54	-0.248968	0.143281	-1.73762	0.0822785	0.199339	FALSE
W903_RS07660	arsenate_reductase_family_protein	443.599	0.445567	0.194809	2.2872	0.0221839	0.0704904	FALSE
W903_RS07665	methylated-DNA--[protein]-cysteine_S-methyltransferase	705.352	0.231287	0.194109	1.19153	0.233445	0.417036	FALSE
W903_RS07670	phosphoglycerate_dehydrogenase	6857.75	-0.437939	0.0350036	-12.5112	6.47968e-36	3.96515e-34	FALSE
W903_RS07675	acetyltransferase	2418.51	-0.588112	0.247016	-2.38086	0.0172721	0.0573822	FALSE
W903_RS07680	3-phosphoserine/phosphohydroxythreonine_transaminase	4309.28	-0.402618	0.0581338	-6.92571	4.33782e-12	9.35096e-11	FALSE
W903_RS07685	copper_homeostasis_protein_CutC	634.021	-0.213392	0.0927505	-2.30071	0.0214079	0.0682536	FALSE
W903_RS07690	16S_rRNA_(cytidine(1402)-2'-O)-methyltransferase	1780.12	-0.162373	0.172698	-0.940215	0.347107	0.541054	FALSE
W903_RS07695	DNA_replication_initiation_control_protein_YabA	149.852	-0.0563172	0.188596	-0.298613	0.765235	0.852909	FALSE
W903_RS07700	DNA_polymerase_III_subunit_delta'	1731.36	0.0128594	0.0568452	0.226217	0.821032	0.887463	FALSE
W903_RS07705	dTMP_kinase	1384.91	-0.318017	0.2804	-1.13415	0.25673	0.440341	FALSE
W903_RS07710	CBS_domain-containing_protein	26.9264	1.29675	0.336534	3.85326	0.000116556	0.000778546	TRUE
W903_RS07715	ABC_transporter_ATP-binding_protein	28.0895	1.21913	0.286629	4.25333	2.10613e-05	0.000165781	TRUE
W903_RS07720	ABC_transporter_ATP-binding_protein	27.4701	1.26828	0.309343	4.09992	4.1329e-05	0.000301467	TRUE
W903_RS07725	branched-chain_amino_acid_ABC_transporter_permease	22.1481	1.74804	0.308314	5.66966	1.43084e-08	1.92504e-07	TRUE
W903_RS07730	branched-chain_amino_acid_ABC_transporter_permease	21.2447	1.53299	0.310994	4.92931	8.25213e-07	8.37128e-06	TRUE
W903_RS07735	ABC_transporter_substrate-binding_protein	167.479	0.614636	0.131523	4.67321	2.9653e-06	2.78474e-05	FALSE
W903_RS07740	DUF2129_domain-containing_protein	139.359	-0.361182	0.220416	-1.63864	0.101288	0.233184	FALSE
W903_RS07745	ATP-dependent_Clp_protease_proteolytic_subunit	6524.79	-0.422608	0.0604278	-6.99361	2.67906e-12	5.9095e-11	FALSE
W903_RS07750	uracil_phosphoribosyltransferase	4705.87	-0.163131	0.117092	-1.39318	0.163564	0.332207	FALSE
W903_RS07755	pyridoxal_phosphate-dependent_aminotransferase	385.652	-0.170467	0.0883154	-1.93021	0.0535809	0.143159	FALSE
W903_RS07760	tRNA_(cytidine(34)-2'-O)-methyltransferase	439.025	-0.129031	0.126654	-1.01877	0.308313	0.500993	FALSE
W903_RS07765	APC_family_permease	2175.66	0.0101674	0.061789	0.16455	0.869298	0.915635	FALSE
W903_RS07770	Trk_system_potassium_transporter_TrkA	3485.07	0.28247	0.120796	2.33841	0.019366	0.0627988	FALSE
W903_RS07775	TrkH_family_potassium_uptake_protein	4048.05	0.341009	0.08603	3.96384	7.37539e-05	0.000516277	FALSE
W903_RS07780	membrane_protein_insertion_efficiency_factor_YidD	130.722	0.284397	0.148924	1.90967	0.0561751	0.148557	FALSE
W903_RS07785	rRNA_pseudouridine_synthase	1433.55	0.311078	0.106056	2.93314	0.00335556	0.0142405	FALSE
W903_RS07790	SMC-Scp_complex_subunit_ScpB	983.625	0.484815	0.256291	1.89166	0.0585362	0.153799	FALSE
W903_RS07795	segregation/condensation_protein_A	1589.14	0.32373	0.164935	1.96277	0.0496724	0.134612	FALSE
W903_RS07800	site-specific_tyrosine_recombinase_XerD	1316.16	0.135935	0.163742	0.830176	0.406439	0.599811	FALSE
W903_RS07805	CBS_domain-containing_protein	749.182	0.126916	0.101623	1.24889	0.211705	0.392574	FALSE
W903_RS07810	metallophosphoesterase	562.08	0.141796	0.0843645	1.68076	0.0928099	0.217897	FALSE
W903_RS07815	nucleoside-triphosphate_diphosphatase	3416.14	0.111923	0.0925751	1.209	0.226664	0.408728	FALSE
W903_RS07820	glutamate_racemase	2081.54	0.0176354	0.0643483	0.274062	0.784037	0.867241	FALSE
W903_RS07825	YneF_family_protein	706.788	-0.108559	0.19742	-0.549889	0.582396	0.73999	FALSE
W903_RS07830	hypothetical_protein	81.6308	0.0377122	0.129545	0.291113	0.770965	0.85728	FALSE
W903_RS07835	transcription_repressor_NadR	569.185	0.096878	0.178835	0.541718	0.588012	0.74364	FALSE
W903_RS07840	Bax_inhibitor-1/YccA_family_protein	3604.12	0.196653	0.089981	2.18549	0.028853	0.0868795	FALSE
W903_RS07845	HD_domain-containing_protein	2392.86	0.0887605	0.0553207	1.60447	0.10861	0.246452	FALSE
W903_RS07850	RNA_methyltransferase	2372.84	0.292696	0.125691	2.32869	0.0198755	0.0642315	FALSE
W903_RS07855	acylphosphatase	119.099	-0.424193	0.152425	-2.78295	0.00538668	0.0214225	FALSE
W903_RS07860	membrane_protein_insertase_YidC	4007.76	0.0849028	0.0615884	1.37855	0.168033	0.336244	FALSE
W903_RS07865	amino_acid_ABC_transporter_permease	1886.31	0.183562	0.0621952	2.95138	0.00316359	0.0135777	FALSE
W903_RS07870	transporter_substrate-binding_domain-containing_protein	1710.33	0.254962	0.117723	2.16577	0.0303286	0.0906037	FALSE
W903_RS07875	amidase	499.925	-0.118035	0.237171	-0.497681	0.618709	0.761211	FALSE
W903_RS07880	transcription_elongation_factor_GreA	1863	0.554693	0.344088	1.61207	0.106947	0.243626	FALSE
W903_RS07885	endolytic_transglycosylase_MltG	11230.6	0.0707115	0.02637	2.68152	0.00732893	0.0279176	FALSE
W903_RS07890	GNAT_family_N-acetyltransferase	1338.6	0.399945	0.0848286	4.71474	2.42016e-06	2.30706e-05	FALSE
W903_RS07895	UDP-N-acetylmuramate--L-alanine_ligase	6747.5	0.130633	0.0517901	2.52235	0.0116572	0.0415244	FALSE
W903_RS07900	hypothetical_protein	3218.2	0.135645	0.112145	1.20955	0.22645	0.408728	FALSE
W903_RS07905	SNF2_family_helicase	6924.25	0.0471088	0.106672	0.441621	0.658763	0.781535	FALSE
W903_RS07910	ribosome_biogenesis_GTPase_Der	4516.93	0.214852	0.114807	1.87143	0.061286	0.158824	FALSE
W903_RS07915	primosomal_protein_DnaI	1069.06	0.152485	0.0605412	2.5187	0.011779	0.0415993	FALSE
W903_RS07920	DnaD_domain_protein	1136.8	0.0864644	0.0592741	1.45872	0.144642	0.303524	FALSE
W903_RS07925	transcriptional_regulator_NrdR	173.756	0.435919	0.217782	2.00163	0.0453243	0.125702	FALSE
W903_RS07930	HAMP_domain-containing_histidine_kinase	1293.53	0.0422173	0.12543	0.336581	0.736433	0.836034	FALSE
W903_RS07935	response_regulator_transcription_factor	2161.49	0.0377269	0.117456	0.321199	0.748059	0.842677	FALSE
W903_RS07940	YceD_family_protein	479.754	-0.164249	0.134251	-1.22345	0.221162	0.404574	FALSE
W903_RS07945	zinc_metalloprotease_HtpX	7074.41	-0.168112	0.0659862	-2.54768	0.0108442	0.0390352	FALSE
W903_RS07950	LemA_family_protein	4261.88	-0.130708	0.09405	-1.38978	0.164597	0.332616	FALSE
W903_RS07955	16S_rRNA_(guanine(527)-N(7))-methyltransferase_RsmG	797.679	0.0884955	0.0736683	1.20127	0.229646	0.412147	FALSE
W903_RS07960	V-type_Na+_-ATPase_subunit_J	2180.23	0.0800453	0.0560829	1.42727	0.153503	0.315488	FALSE
W903_RS07965	TrkA_family_potassium_uptake_protein	1428.04	0.0806582	0.0661038	1.22017	0.222399	0.404885	FALSE
W903_RS07970	energy-coupling_factor_transporter_transmembrane_protein_EcfT	1617.76	0.117808	0.0965483	1.22019	0.222391	0.404885	FALSE
W903_RS07975	ABC_transporter_ATP-binding_protein	2450.92	0.165419	0.0428153	3.86356	0.000111749	0.000749072	FALSE
W903_RS07980	ECF-type_riboflavin_transporter_substrate-binding_protein	1148.6	0.0981911	0.0671792	1.46163	0.143843	0.302181	FALSE
W903_RS07985	serine/threonine_transporter_SstT	3494.4	0.0668474	0.148207	0.451042	0.65196	0.779311	FALSE
W903_RS07990	branched-chain_amino_acid_transport_system_II_carrier_protein	1608.64	0.784568	0.123354	6.3603	2.01355e-10	3.56981e-09	FALSE
W903_RS07995	zinc-dependent_alcohol_dehydrogenase_family_protein	431.379	-0.641498	0.115404	-5.5587	2.71785e-08	3.46024e-07	FALSE
W903_RS08000	ABC_transporter_permease	1561.49	0.209003	0.0848527	2.46313	0.0137731	0.0474183	FALSE
W903_RS08005	methionine_ABC_transporter_ATP-binding_protein	1160.82	0.177666	0.0556713	3.19134	0.00141614	0.00705095	FALSE
W903_RS08010	M20/M25/M40_family_metallo-hydrolase	1527.35	0.0609894	0.0625858	0.974493	0.329812	0.521813	FALSE
W903_RS08015	MetQ/NlpA_family_ABC_transporter_substrate-binding_protein	1493.26	-0.164049	0.154258	-1.06347	0.287568	0.479364	FALSE
W903_RS08020	amino_acid_ABC_transporter_substrate-binding_protein	4136.24	-0.276081	0.0501644	-5.50352	3.72285e-08	4.55629e-07	FALSE
W903_RS08025	gamma-glutamyl-gamma-aminobutyrate_hydrolase_family_protein	1694.53	-0.449304	0.137414	-3.26971	0.00107658	0.00551966	FALSE
W903_RS08030	YebC/PmpR_family_DNA-binding_transcriptional_regulator	2630.44	-0.30785	0.228469	-1.34745	0.177836	0.351501	FALSE
W903_RS08035	DhaKLM_operon_coactivator_DhaQ	308.86	-0.166538	0.152326	-1.0933	0.27426	0.462053	FALSE
W903_RS08040	dihydroxyacetone_kinase_transcriptional_activator_DhaS	67.3884	0.0362697	0.189257	0.191643	0.848022	0.90298	FALSE
W903_RS08045	dihydroxyacetone_kinase_subunit_DhaK	1803.86	-0.411204	0.261661	-1.57152	0.116062	0.258416	FALSE
W903_RS08050	dihydroxyacetone_kinase_subunit_DhaL	531.089	-0.666313	0.162551	-4.09909	4.14775e-05	0.000301467	FALSE
W903_RS08055	dihydroxyacetone_kinase_phosphoryl_donor_subunit_DhaM	287.224	-0.785797	0.125181	-6.27728	3.44539e-10	5.58625e-09	FALSE
W903_RS08060	aquaporin_family_protein	1915.11	-0.823259	0.127554	-6.45422	1.0878e-10	2.02309e-09	FALSE
W903_RS08065	cupin_domain-containing_protein	1224.8	0.248921	0.191704	1.29847	0.194126	0.369283	FALSE
W903_RS08070	MerR_family_transcriptional_regulator	370.361	0.130016	0.17084	0.761042	0.446632	0.634106	FALSE
W903_RS08075	nucleotidyltransferase	1206.68	0.268797	0.06361	4.2257	2.38194e-05	0.000182937	FALSE
W903_RS08080	hypothetical_protein	64.6311	0.428625	0.479233	0.894398	0.371109	0.564283	FALSE
W903_RS08085	class_I_SAM-dependent_methyltransferase	939.314	0.211555	0.0895144	2.36336	0.0181102	0.0596443	FALSE
W903_RS08090	ribosome_silencing_factor	451.841	0.0479808	0.221545	0.216574	0.828541	0.892021	FALSE
W903_RS08095	cysteine_hydrolase	1055.94	0.0830015	0.0841799	0.986001	0.324133	0.516493	FALSE
W903_RS08100	bis(5'-nucleosyl)-tetraphosphatase_(symmetrical)_YqeK	1143.91	0.012192	0.068384	0.178288	0.858497	0.909307	FALSE
W903_RS08105	nicotinate-nucleotide_adenylyltransferase	2229.06	0.130204	0.0712914	1.82636	0.0677968	0.171363	FALSE
W903_RS08110	ribosome_assembly_RNA-binding_protein_YhbY	777.607	0.0748683	0.0648756	1.15403	0.248489	0.432065	FALSE
W903_RS08115	ribosome_biogenesis_GTPase_YqeH	2427.28	0.0539504	0.112978	0.477531	0.632984	0.766965	FALSE
W903_RS08120	YqeG_family_HAD_IIIA-type_phosphatase	1342.93	0.112824	0.24701	0.456758	0.647845	0.775585	FALSE
W903_RS08125	DMT_family_transporter	372.55	-0.0832629	0.135167	-0.616001	0.537894	0.708109	FALSE
W903_RS08130	Asp-tRNA(Asn)/Glu-tRNA(Gln)_amidotransferase_subunit_GatB	6962.54	-0.0838793	0.0497869	-1.68476	0.092034	0.216611	FALSE
W903_RS08135	Asp-tRNA(Asn)/Glu-tRNA(Gln)_amidotransferase_subunit_GatA	6310.05	-0.0264557	0.130882	-0.202134	0.839812	0.89804	FALSE
W903_RS08140	Asp-tRNA(Asn)/Glu-tRNA(Gln)_amidotransferase_subunit_GatC	726.258	-0.422547	0.253812	-1.6648	0.0959519	0.223613	FALSE
W903_RS08145	pyruvate%2C_phosphate_dikinase	718.387	-0.469503	0.0746704	-6.28766	3.22277e-10	5.27034e-09	FALSE
W903_RS08150	kinase/pyrophosphorylase	198.394	-0.0150203	0.238956	-0.0628579	0.94988	0.97034	FALSE
W903_RS08160	3-hydroxyacyl-CoA_dehydrogenase	642.792	-0.125969	0.0741664	-1.69846	0.0894211	0.212251	FALSE
W903_RS08165	cysteine_hydrolase	724.95	0.045272	0.0668366	0.677353	0.498182	0.678429	FALSE
W903_RS08170	GTP-sensing_pleiotropic_transcriptional_regulator_CodY	4461.46	0.027862	0.0570568	0.48832	0.625323	0.761211	FALSE
W903_RS08175	pyridoxal_phosphate-dependent_aminotransferase	4203.55	0.286105	0.0759877	3.76515	0.000166446	0.00106312	FALSE
W903_RS08180	universal_stress_protein	1330.29	-0.459868	0.137189	-3.35208	0.000802076	0.0042265	FALSE
W903_RS08185	HAD-IIB_family_hydrolase	1372.87	-0.129354	0.0509712	-2.53779	0.0111554	0.0400034	FALSE
W903_RS08190	asparaginase	783.892	-0.244634	0.157891	-1.54939	0.121288	0.265992	FALSE
W903_RS08195	shikimate_dehydrogenase	328.485	-0.00144625	0.0931552	-0.0155252	0.987613	0.994428	FALSE
W903_RS08200	aldo/keto_reductase	1202.75	0.264216	0.134926	1.95822	0.0502038	0.135858	FALSE
W903_RS08205	ATP-dependent_DNA_helicase_RecG	3810.53	0.225624	0.103115	2.18807	0.0286645	0.0865699	FALSE
W903_RS08210	CHAP_domain-containing_protein	36809.9	0.104485	0.0448277	2.33082	0.0197631	0.0639771	FALSE
W903_RS08215	alanine_racemase	2337.93	0.169471	0.0741319	2.28608	0.0222498	0.0705703	FALSE
W903_RS08220	holo-ACP_synthase	202.579	-0.0427559	0.17737	-0.241055	0.809512	0.879276	FALSE
W903_RS08225	3-deoxy-7-phosphoheptulonate_synthase	1598.2	-0.060909	0.100867	-0.603857	0.545939	0.714238	FALSE
W903_RS08230	preprotein_translocase_subunit_SecA	28216.8	0.175498	0.186571	0.940654	0.346882	0.541054	FALSE
W903_RS08235	mannose-6-phosphate_isomerase%2C_class_I	2416.77	0.100663	0.224599	0.448191	0.654015	0.779803	FALSE
W903_RS08240	ROK_family_protein	555.639	-0.260505	0.0743566	-3.50346	0.000459262	0.00256997	FALSE
W903_RS08245	sucrose-specific_PTS_transporter_subunit_IIBC	5357.6	-0.565102	0.0584597	-9.66654	4.18299e-22	1.80344e-20	FALSE
W903_RS08250	sucrose-6-phosphate_hydrolase	1785.26	-0.206312	0.0789296	-2.61388	0.00895211	0.0333637	FALSE
W903_RS08255	LacI_family_DNA-binding_transcriptional_regulator	1304.87	-0.208733	0.0808628	-2.58133	0.00984206	0.0359046	FALSE
W903_RS08260	transcription_antitermination_factor_NusB	2637.87	0.0643746	0.247582	0.260013	0.794854	0.875632	FALSE
W903_RS08265	Asp23/Gls24_family_envelope_stress_response_protein	2284.92	0.0348349	0.13883	0.250918	0.801877	0.877645	FALSE
W903_RS08270	elongation_factor_P	4423.21	-0.254276	0.149215	-1.7041	0.0883631	0.21055	FALSE
W903_RS08280	hypothetical_protein	6.40477	-0.122066	0.675465	-0.180714	0.856592	0.907796	FALSE
W903_RS08285	deaminase	186.945	-0.47417	0.168819	-2.80876	0.00497334	0.020116	FALSE
W903_RS08290	Xaa-Pro_peptidase_family_protein	1414.13	-0.137795	0.150381	-0.916308	0.359506	0.554457	FALSE
W903_RS08295	DUF4811_domain-containing_protein	1764.92	-0.0533499	0.214685	-0.248503	0.803745	0.877911	FALSE
W903_RS08300	multidrug_efflux_MFS_transporter	3386.93	-0.408746	0.0937139	-4.36164	1.29091e-05	0.000108356	FALSE
W903_RS08305	excinuclease_ABC_subunit_UvrA	8395.98	0.0654349	0.0851697	0.768288	0.442316	0.628991	FALSE
W903_RS08310	DUF1129_family_protein	2301.93	0.0334233	0.0979243	0.341318	0.732864	0.833479	FALSE
W903_RS08315	magnesium_transporter_CorA_family_protein	3345.56	0.312467	0.212803	1.46834	0.142012	0.30033	FALSE
W903_RS08320	30S_ribosomal_protein_S18	9890.44	0.228763	0.174079	1.31413	0.188803	0.363244	FALSE
W903_RS08325	single-stranded_DNA-binding_protein	22153.7	0.248624	0.0603538	4.11944	3.79802e-05	0.000279257	FALSE
W903_RS08330	30S_ribosomal_protein_S6	8317.87	0.268199	0.0923225	2.90503	0.00367223	0.015378	FALSE
W903_RS08335	A/G-specific_adenine_glycosylase	822.311	-0.174332	0.184937	-0.942654	0.345858	0.539994	FALSE
W903_RS08340	helix-turn-helix_domain-containing_protein	184.508	0.00657316	0.163395	0.0402288	0.967911	0.982411	FALSE
W903_RS08345	thioredoxin	560.595	0.214363	0.249228	0.860109	0.389729	0.581763	FALSE
W903_RS08350	phosphatase_PAP2_family_protein	521.885	0.351694	0.240559	1.46199	0.143745	0.302181	FALSE
W903_RS08355	endonuclease_MutS2	2726.36	-0.0947716	0.0526425	-1.80029	0.0718153	0.180203	FALSE
W903_RS08360	CvpA_family_protein	645.918	0.136134	0.090739	1.50028	0.133543	0.285926	FALSE
W903_RS08365	hypothetical_protein	339.36	-0.0590599	0.159081	-0.371257	0.710446	0.820278	FALSE
W903_RS08370	ribonuclease_HIII	1247.62	-0.0946055	0.0565335	-1.67344	0.0942407	0.220982	FALSE
W903_RS08375	signal_peptidase_I	1419.08	-0.0836982	0.106304	-0.78735	0.431077	0.62045	FALSE
W903_RS08380	ATP-dependent_RecD-like_DNA_helicase	1210.44	0.173092	0.0548969	3.15304	0.00161578	0.00779931	FALSE
W903_RS08385	hypothetical_protein	5246.71	-0.196696	0.141993	-1.38525	0.165975	0.333886	FALSE
W903_RS08390	DNA_polymerase_IV	698.853	0.31802	0.235532	1.35022	0.176946	0.351115	FALSE
W903_RS08395	formate_C-acetyltransferase	16970.1	-0.0220593	0.128828	-0.17123	0.864043	0.912633	FALSE
W903_RS08400	pyridoxamine_5'-phosphate_oxidase_family_protein	260.994	0.0344967	0.09558	0.36092	0.718159	0.825665	FALSE
W903_RS08405	serine_hydrolase	2416.9	-0.177523	0.0734986	-2.41532	0.0157214	0.0533515	FALSE
W903_RS08410	CppA_family_protein	2500.54	-0.320306	0.0950825	-3.36871	0.000755197	0.00402418	FALSE
W903_RS08415	sulfite_exporter_TauE/SafE_family_protein	1416.62	-0.126816	0.0750919	-1.68881	0.0912566	0.215575	FALSE
W903_RS08420	aquaporin_family_protein	11281.1	-0.100268	0.140211	-0.715119	0.474536	0.660491	FALSE
W903_RS08425	universal_stress_protein	4178.74	0.190088	0.13121	1.44873	0.147414	0.307301	FALSE
W903_RS08430	MFS_transporter	9677.65	0.0345554	0.180572	0.191366	0.848239	0.90298	FALSE
W903_RS08435	Crp/Fnr_family_transcriptional_regulator	532.962	-0.148182	0.110525	-1.34071	0.180014	0.353778	FALSE
W903_RS08440	Xaa-Pro_dipeptidyl-peptidase	3144.48	-0.459108	0.218491	-2.10127	0.0356172	0.102997	FALSE
W903_RS08445	hypothetical_protein	456.329	-0.110842	0.216546	-0.511864	0.608746	0.75469	FALSE
W903_RS08450	polyprenyl_synthetase_family_protein	2608.05	-0.120722	0.0601827	-2.00593	0.0448642	0.124608	FALSE
W903_RS08455	thiol_reductant_ABC_exporter_subunit_CydC	6330.64	0.263397	0.0905989	2.90729	0.0036458	0.0153309	FALSE
W903_RS08460	thiol_reductant_ABC_exporter_subunit_CydD	5490.07	0.144075	0.110995	1.29803	0.194278	0.369283	FALSE
W903_RS08465	cytochrome_d_ubiquinol_oxidase_subunit_II	11854.2	-0.0364705	0.177114	-0.205915	0.836857	0.89741	FALSE
W903_RS08470	cytochrome_ubiquinol_oxidase_subunit_I	12410.9	-0.114614	0.165708	-0.691661	0.48915	0.672404	FALSE
W903_RS08475	NAD(P)/FAD-dependent_oxidoreductase	10814.6	-0.248419	0.0702961	-3.5339	0.000409475	0.00233968	FALSE
W903_RS08480	prenyltransferase	6903.52	0.234209	0.232513	1.00729	0.313794	0.50532	FALSE
W903_RS08485	hypothetical_protein	113.436	0.272593	0.335849	0.811652	0.416991	0.609424	FALSE
W903_RS08490	YbaB/EbfC_family_nucleoid-associated_protein	119.845	0.0237299	0.30328	0.0782441	0.937634	0.963016	FALSE
W903_RS08505	3'-5'_exonuclease	328.179	0.0917229	0.198148	0.462902	0.643435	0.77449	FALSE
W903_RS08520	DUF4931_domain-containing_protein	238.18	0.0554765	0.147085	0.377173	0.706045	0.818184	FALSE
W903_RS08525	30S_ribosomal_protein_S14	597.705	-0.540607	0.156381	-3.45699	0.000546241	0.00301226	FALSE
W903_RS08530	aminotransferase_class_V-fold_PLP-dependent_enzyme	1872.72	0.25831	0.0510771	5.05726	4.25326e-07	4.63703e-06	FALSE
W903_RS08535	tRNA_(adenosine(37)-N6)-threonylcarbamoyltransferase_complex_transferase_subunit_TsaD	1478.72	0.15804	0.0937463	1.68583	0.0918288	0.216397	FALSE
W903_RS08540	ribosomal_protein_S18-alanine_N-acetyltransferase	216.977	0.038836	0.197863	0.196278	0.844393	0.901883	FALSE
W903_RS08545	tRNA_(adenosine(37)-N6)-threonylcarbamoyltransferase_complex_dimerization_subunit_type_1_TsaB	1052.15	-0.233375	0.245871	-0.949176	0.342531	0.536123	FALSE
W903_RS08550	DNA-directed_RNA_polymerase_subunit_epsilon	82.164	-0.214361	0.359493	-0.596287	0.550984	0.717868	FALSE
W903_RS08555	ribonuclease_J	14047.9	-0.136759	0.0457082	-2.99201	0.00277152	0.012031	FALSE
W903_RS08560	CHAP_domain-containing_protein	1083.84	0.345155	0.110846	3.11382	0.00184683	0.00862915	FALSE
W903_RS08565	type_I_glutamate--ammonia_ligase	19751.4	0.276046	0.0916631	3.01152	0.0025994	0.0114145	FALSE
W903_RS08570	MerR_family_transcriptional_regulator	5076.26	0.120559	0.182769	0.659623	0.509496	0.686838	FALSE
W903_RS08575	aromatic_acid_exporter_family_protein	175.103	0.154296	0.153025	1.00831	0.313305	0.504962	FALSE
W903_RS08580	phosphoglycerate_kinase	68052.7	-0.336382	0.0518034	-6.49343	8.39042e-11	1.5759e-09	FALSE
W903_RS08585	5'-nucleotidase%2C_lipoprotein_e(P4)_family	931.268	-0.145219	0.0660568	-2.19839	0.0279212	0.0848822	FALSE
W903_RS08590	type_I_glyceraldehyde-3-phosphate_dehydrogenase	222914	-0.308669	0.0710001	-4.34744	1.37737e-05	0.000114599	FALSE
W903_RS08595	elongation_factor_G	124712	0.0782589	0.144039	0.543316	0.586912	0.742743	FALSE
W903_RS08600	30S_ribosomal_protein_S7	31500.5	-0.00338146	0.0824938	-0.0409905	0.967303	0.982411	FALSE
W903_RS08605	30S_ribosomal_protein_S12	36328.2	0.162712	0.18479	0.880523	0.378576	0.57042	FALSE
W903_RS08610	pur_operon_repressor	4928.76	-0.0558045	0.0490858	-1.13688	0.25559	0.440245	FALSE
W903_RS08615	3'-5'_exoribonuclease_YhaM_family_protein	1680.36	-0.0571061	0.144976	-0.3939	0.693655	0.806783	FALSE
W903_RS08620	DNA_recombination_protein_RmuC	2433.11	0.126614	0.0396006	3.19727	0.00138734	0.00692577	FALSE
W903_RS08625	thiamine_diphosphokinase	773.127	0.136618	0.189061	0.722614	0.469917	0.656914	FALSE
W903_RS08630	ribulose-phosphate_3-epimerase	2146.47	0.0878609	0.0689675	1.27395	0.202682	0.382014	FALSE
W903_RS08635	ribosome_small_subunit-dependent_GTPase_A	3455.2	0.0586118	0.119477	0.490569	0.623731	0.761211	FALSE
W903_RS08640	methyltransferase_domain-containing_protein	1065.81	0.304611	0.134958	2.25708	0.0240028	0.0744209	FALSE
W903_RS08645	16S_rRNA_(adenine(1518)-N(6)/adenine(1519)-N(6))-_dimethyltransferase_RsmA	2450.34	0.216781	0.14032	1.5449	0.12237	0.267746	FALSE
W903_RS08650	hypothetical_protein	82.0641	-0.248917	0.19131	-1.30112	0.193218	0.368007	FALSE
W903_RS08655	ribonuclease_M5	1007.01	-0.090739	0.135896	-0.667708	0.50432	0.684331	FALSE
W903_RS08660	TatD_family_hydrolase	808.181	0.0464652	0.11288	0.411633	0.680608	0.797534	FALSE
W903_RS08665	hypothetical_protein	427.796	-0.494951	0.32773	-1.51024	0.130982	0.282355	FALSE
W903_RS08670	hypothetical_protein	899.14	-0.167485	0.184569	-0.907442	0.364173	0.559835	FALSE
W903_RS08675	DUF2974_domain-containing_protein	1963.94	-0.356946	0.208779	-1.70968	0.0873245	0.208371	FALSE
W903_RS08680	DUF1310_domain-containing_protein	56.9105	-0.282989	0.297592	-0.950931	0.341639	0.535319	FALSE
W903_RS08685	D-alanyl-lipoteichoic_acid_biosynthesis_protein_DltD	9406.82	0.099146	0.104648	0.947419	0.343425	0.53708	FALSE
W903_RS08690	D-alanine--poly(phosphoribitol)_ligase_subunit_DltC	239.452	0.0726192	0.224554	0.323393	0.746398	0.841305	FALSE
W903_RS08695	D-alanyl-lipoteichoic_acid_biosynthesis_protein_DltB	8621.43	0.290778	0.144625	2.01056	0.0443718	0.123784	FALSE
W903_RS08700	D-alanine--poly(phosphoribitol)_ligase_subunit_DltA	14802.7	0.0917025	0.0521618	1.75804	0.0787409	0.193737	FALSE
W903_RS08705	teichoic_acid_D-Ala_incorporation-associated_protein_DltX	4.40117	0.455937	0.927863	0.491384	0.623155	0.761211	FALSE
W903_RS08710	HAMP_domain-containing_histidine_kinase	5693.52	0.146998	0.117397	1.25214	0.210518	0.391138	FALSE
W903_RS08715	response_regulator_transcription_factor	2899.57	0.12267	0.150836	0.813269	0.416064	0.609007	FALSE
W903_RS08720	50S_ribosomal_protein_L34	848.279	-0.141545	0.298519	-0.474157	0.635388	0.768706	FALSE
W903_RS08725	YjiH_family_protein	2688.92	0.141431	0.0458643	3.0837	0.00204445	0.00934536	FALSE
W903_RS08730	ABC_transporter_permease/substrate_binding_protein	4525.58	-0.410236	0.0824589	-4.97503	6.52359e-07	6.83716e-06	FALSE
W903_RS08735	glycine_betaine/L-proline_ABC_transporter_ATP-binding_protein	2484.44	-0.368719	0.0664486	-5.54893	2.87417e-08	3.63486e-07	FALSE
W903_RS08740	phosphoketolase_family_protein	237.708	-0.0250366	0.129221	-0.193751	0.846371	0.902337	FALSE
W903_RS08745	L-ascorbate_6-phosphate_lactonase	334.662	-0.420467	0.139152	-3.02165	0.00251401	0.0111688	FALSE
W903_RS08750	transcription_antiterminator	2947.58	0.034359	0.110936	0.309718	0.756775	0.847964	FALSE
W903_RS08755	hypothetical_protein	16.0708	0.542685	0.326965	1.65976	0.0969622	0.225413	FALSE
W903_RS08760	carbohydrate_kinase	28.6795	0.446225	0.287847	1.55022	0.121089	0.265864	FALSE
W903_RS08765	amidohydrolase	23.8659	0.14618	0.332065	0.440215	0.659782	0.781881	FALSE
W903_RS08770	PTS_galactitol_transporter_subunit_IIC	27.991	0.885273	0.310566	2.85052	0.00436483	0.0178836	FALSE
W903_RS08775	dihydrofolate_reductase	176.375	0.469112	0.125964	3.72419	0.000195947	0.00123083	FALSE
W903_RS08780	hypothetical_protein	77.9656	1.11279	0.176034	6.32147	2.59093e-10	4.38839e-09	TRUE
W903_RS08785	LacI_family_DNA-binding_transcriptional_regulator	269.079	-0.41793	0.167333	-2.4976	0.0125037	0.0437629	FALSE
W903_RS08790	fructose-6-phosphate_aldolase	66.3972	-0.136395	0.172417	-0.791077	0.428899	0.619152	FALSE
W903_RS08795	L-ribulose-5-phosphate_4-epimerase	65.2107	-0.331085	0.270565	-1.22368	0.221073	0.404574	FALSE
W903_RS08800	L-ribulose-5-phosphate_3-epimerase	89.1759	0.203311	0.200287	1.0151	0.310059	0.501434	FALSE
W903_RS08805	3-keto-L-gulonate-6-phosphate_decarboxylase_UlaD	42.24	0.381666	0.200669	1.90197	0.0571754	0.150851	FALSE
W903_RS08810	PTS_sugar_transporter_subunit_IIA	35.5784	-0.0822422	0.200255	-0.410688	0.681301	0.797534	FALSE
W903_RS08815	PTS_sugar_transporter_subunit_IIB	24.2916	-0.00801425	0.327387	-0.0244795	0.98047	0.991446	FALSE
W903_RS08820	PTS_sugar_transporter_subunit_IIC	711.504	-0.283046	0.222746	-1.27071	0.203832	0.382606	FALSE
W903_RS08825	hypothetical_protein	1626.87	-0.0706538	0.053922	-1.3103	0.190095	0.364622	FALSE
W903_RS08835	adenylosuccinate_synthase	18420.9	-0.0871315	0.158138	-0.550985	0.581644	0.739739	FALSE
W903_RS08840	PTS_sugar_transporter_subunit_IIC	1335.03	-0.143439	0.059522	-2.40985	0.015959	0.054061	FALSE
W903_RS08845	PAS_domain-containing_protein	909.313	-0.0373931	0.107209	-0.348788	0.727249	0.831079	FALSE
W903_RS08850	bifunctional_glutamate--cysteine_ligase_GshA/glutathione_synthetase_GshB	3931.92	-0.158517	0.0733184	-2.16203	0.0306157	0.0911741	FALSE
W903_RS08855	hypothetical_protein	693.116	-0.181527	0.0829609	-2.18811	0.0286618	0.0865699	FALSE
W903_RS08860	toxic_anion_resistance_protein	2221.76	-0.231986	0.143686	-1.61453	0.106412	0.243517	FALSE
W903_RS08865	Hsp33_family_molecular_chaperone_HslO	1619.44	-0.123055	0.103615	-1.18762	0.234984	0.418166	FALSE
W903_RS08870	tRNA_dihydrouridine_synthase_DusB	2685.19	-0.0797944	0.109669	-0.727595	0.466862	0.654089	FALSE
W903_RS08875	deoxynucleoside_kinase	677.106	-0.0177788	0.189171	-0.0939826	0.925123	0.955339	FALSE
W903_RS08880	GNAT_family_N-acetyltransferase	591.722	0.370318	0.0872125	4.24615	2.17473e-05	0.000170474	FALSE
W903_RS08885	ATP-dependent_Clp_protease_ATP-binding_subunit	9756.79	-0.0808929	0.163765	-0.493959	0.621335	0.761211	FALSE
W903_RS08890	CtsR_family_transcriptional_regulator	181.86	-0.264639	0.376268	-0.703326	0.481852	0.664612	FALSE
W903_RS08895	small_multi-drug_export_protein	882.465	0.155607	0.0827349	1.88078	0.0600012	0.156349	FALSE
W903_RS08900	translation_elongation_factor_Ts	24628.8	0.226595	0.0806504	2.80959	0.0049604	0.020116	FALSE
W903_RS08905	30S_ribosomal_protein_S2	48408.1	0.298255	0.14685	2.03102	0.0422527	0.118933	FALSE
W903_RS08910	alkyl_hydroperoxide_reductase_subunit_C	2573.06	-0.282088	0.125276	-2.25174	0.0243387	0.0751964	FALSE
W903_RS08925	sodium:proton_antiporter	2818.93	0.0776231	0.0683195	1.13618	0.255882	0.440245	FALSE
W903_RS08930	hypothetical_protein	112.366	0.342942	0.182066	1.88362	0.0596169	0.155776	FALSE
W903_RS08935	LD-carboxypeptidase	2294.56	-0.514095	0.227891	-2.25588	0.0240782	0.0745128	FALSE
W903_RS08940	endopeptidase	13231.6	0.120469	0.126442	0.952763	0.34071	0.535035	FALSE
W903_RS08945	Gfo/Idh/MocA_family_oxidoreductase	875.171	-0.345614	0.0950337	-3.63676	0.000276093	0.00166269	FALSE
W903_RS08950	MFS_transporter	505.637	0.400451	0.146377	2.73575	0.00622389	0.0241941	FALSE
W903_RS08955	cyclic_nucleotide-binding_domain-containing_protein	559.97	-0.329403	0.238476	-1.38128	0.167193	0.334915	FALSE
W903_RS08960	peptide_deformylase	2707.32	-0.0947144	0.0576371	-1.64329	0.100323	0.23166	FALSE
W903_RS08965	LacI_family_DNA-binding_transcriptional_regulator	791.98	0.0196014	0.0944287	0.207578	0.835558	0.896524	FALSE
W903_RS08970	alginate_lyase_family_protein	119.91	0.677933	0.146647	4.62289	3.78428e-06	3.48484e-05	FALSE
W903_RS08975	PTS_system_mannose/fructose/sorbose_family_transporter_subunit_IID	101.381	-0.120699	0.274266	-0.440079	0.65988	0.781881	FALSE
W903_RS08980	PTS_mannose/fructose/sorbose/N-acetylgalactosamine_transporter_subunit_IIC	118.116	0.324799	0.152543	2.12923	0.0332351	0.0974452	FALSE
W903_RS08985	PTS_system_mannose/fructose/N-acetylgalactosamine-transporter_subunit_IIB	17.9102	-0.113517	0.439527	-0.25827	0.796198	0.87586	FALSE
W903_RS08990	glycoside_hydrolase_family_88_protein	63.4822	0.244687	0.183618	1.33258	0.182668	0.356503	FALSE
W903_RS08995	PTS_sugar_transporter_subunit_IIA	20.8066	0.111364	0.353792	0.314772	0.752935	0.846159	FALSE
W903_RS09000	monomeric_2-dehydro-3-deoxy-D-gluconate_5-dehydrogenase_DhuD	202.103	-0.313968	0.162587	-1.93108	0.053473	0.143159	FALSE
W903_RS09005	5-dehydro-4-deoxy-D-glucuronate_isomerase_DhuI	82.9168	-0.500108	0.173486	-2.88269	0.00394296	0.0163672	FALSE
W903_RS09010	sugar_kinase	89.739	-0.331533	0.238741	-1.38867	0.164934	0.332616	FALSE
W903_RS09015	bifunctional_4-hydroxy-2-oxoglutarate_aldolase/2-dehydro-3-deoxy-phosphogluconate_aldolase	105.879	-0.60775	0.26153	-2.32382	0.0201349	0.0648487	FALSE
W903_RS09020	nitroreductase_family_protein	1802.1	-0.237397	0.101493	-2.33905	0.0193329	0.0627988	FALSE
W903_RS09025	MarR_family_transcriptional_regulator	361.79	0.0392167	0.100267	0.391124	0.695706	0.808673	FALSE
W903_RS09030	PolC-type_DNA_polymerase_III	9663.84	0.011366	0.108222	0.105025	0.916356	0.950945	FALSE
W903_RS09035	glycoside_hydrolase_family_73_protein	552.651	-0.279532	0.292586	-0.955383	0.339384	0.534727	FALSE
W903_RS09040	proline--tRNA_ligase	9707.85	0.0964538	0.107574	0.896628	0.369917	0.564283	FALSE
W903_RS09045	RIP_metalloprotease_RseP	2365.12	-0.137598	0.151085	-0.910729	0.362438	0.558072	FALSE
W903_RS09050	phosphatidate_cytidylyltransferase	1560.3	-0.0542917	0.0654229	-0.829858	0.406619	0.599811	FALSE
W903_RS09055	isoprenyl_transferase	1657.73	-0.11543	0.0813811	-1.41839	0.156077	0.319739	FALSE
W903_RS09060	preprotein_translocase_subunit_YajC	6450.97	-0.0787911	0.111764	-0.70498	0.480823	0.664612	FALSE
W903_RS09065	thioredoxin_domain-containing_protein	966.6	0.180885	0.417975	0.432765	0.665185	0.787676	FALSE
W903_RS09070	NADP-dependent_malic_enzyme	88.5097	-0.368637	0.173514	-2.12454	0.0336252	0.0984367	FALSE
W903_RS09075	2-hydroxycarboxylate_transporter_family_protein	93.5191	-0.0468615	0.179695	-0.260784	0.794259	0.875485	FALSE
W903_RS09080	sensor_histidine_kinase	489.138	-0.0230194	0.284383	-0.0809448	0.935486	0.961331	FALSE
W903_RS09085	response_regulator	235.197	0.000772332	0.148884	0.00518746	0.995861	0.996912	FALSE
W903_RS09090	UDP-glucose_4-epimerase_GalE	3624.62	-0.325141	0.101079	-3.2167	0.00129674	0.00652498	FALSE
W903_RS09095	alpha-glucosidase	1065.57	-0.115753	0.0533303	-2.1705	0.0299691	0.089671	FALSE
W903_RS09100	sn-glycerol-3-phosphate_ABC_transporter_ATP-binding_protein_UgpC	3796.82	-0.391676	0.0710236	-5.51472	3.49331e-08	4.35974e-07	FALSE
W903_RS09105	helix-turn-helix_domain-containing_protein	652.466	-0.328302	0.106293	-3.08867	0.00201057	0.00925741	FALSE
W903_RS09110	aldose_1-epimerase_family_protein	208.758	0.514473	0.115193	4.4662	7.96198e-06	6.89675e-05	FALSE
W903_RS09115	tagatose-bisphosphate_aldolase	165.796	0.345669	0.182646	1.89256	0.0584161	0.153697	FALSE
W903_RS09120	tagatose-6-phosphate_kinase	133.788	0.335303	0.22662	1.47958	0.138985	0.295245	FALSE
W903_RS09125	galactose-6-phosphate_isomerase_subunit_LacB	67.5012	1.13658	0.390904	2.90756	0.00364257	0.0153309	TRUE
W903_RS09130	galactose-6-phosphate_isomerase_subunit_LacA	36.2685	1.09811	0.334346	3.28434	0.0010222	0.00528369	TRUE
W903_RS09135	glycoside_hydrolase	624.525	0.166367	0.0775479	2.14535	0.0319252	0.0946283	FALSE
W903_RS09140	PTS_glucose_transporter_subunit_IIC	470.577	0.66505	0.138579	4.79907	1.59406e-06	1.57496e-05	FALSE
W903_RS09145	PTS_sugar_transporter_subunit_IIB	64.7045	0.696287	0.209831	3.31832	0.000905599	0.00471956	FALSE
W903_RS09150	PTS_sugar_transporter_subunit_IIA	33.4057	1.01275	0.283286	3.575	0.000350226	0.00203174	TRUE
W903_RS09155	DeoR/GlpR_family_DNA-binding_transcription_regulator	257.983	-0.110385	0.249749	-0.441982	0.658502	0.781535	FALSE
W903_RS09160	pneumococcal-type_histidine_triad_protein	138.289	-0.103754	0.132669	-0.782047	0.434187	0.622564	FALSE
W903_RS09165	zinc_ABC_transporter_substrate-binding_protein	48.2093	0.054498	0.212076	0.256974	0.797199	0.87618	FALSE
W903_RS09170	D-aminoacyl-tRNA_deacylase	725.647	0.0963899	0.196917	0.489495	0.624492	0.761211	FALSE
W903_RS09175	bifunctional_(p)ppGpp_synthetase/guanosine-3'%2C5'-bis(diphosphate)_3'-pyrophosphohydrolase	3281.35	-0.0403388	0.0388507	-1.0383	0.299128	0.49087	FALSE
W903_RS09180	bifunctional_2'%2C3'-cyclic-nucleotide_2'-phosphodiesterase/3'-nucleotidase	1497.77	-0.524247	0.113151	-4.63317	3.60106e-06	3.34863e-05	FALSE
W903_RS09185	class_Ib_ribonucleoside-diphosphate_reductase_assembly_flavoprotein_NrdI	703.979	-0.411944	0.1236	-3.33287	0.000859548	0.00450432	FALSE
W903_RS09190	M42_family_metallopeptidase	1659.16	-0.42324	0.210889	-2.00693	0.0447567	0.124608	FALSE
W903_RS09195	kinase	938.841	-0.296571	0.070707	-4.19437	2.73632e-05	0.000208466	FALSE
W903_RS09205	extracellular_solute-binding_protein	318.219	-0.1337	0.196351	-0.680923	0.49592	0.677777	FALSE
W903_RS09210	response_regulator	205.256	-0.106727	0.117841	-0.905687	0.365101	0.560354	FALSE
W903_RS09215	sensor_histidine_kinase	296.605	0.0518049	0.104243	0.496962	0.619216	0.761211	FALSE
W903_RS09220	PTS_system_mannose/fructose/sorbose_family_transporter_subunit_IID	50.3126	-0.0233688	0.200258	-0.116693	0.907103	0.946	FALSE
W903_RS09225	PTS_mannose/fructose/sorbose/N-acetylgalactosamine_transporter_subunit_IIC	26.1136	0.142438	0.281039	0.506826	0.612277	0.757434	FALSE
W903_RS09230	PTS_sugar_transporter_subunit_IIB	17.0122	0.121469	0.343249	0.35388	0.723429	0.829212	FALSE
W903_RS09235	PTS_mannose_transporter_subunit_IIA	9.59122	-0.0946004	0.450114	-0.21017	0.833535	0.896381	FALSE
W903_RS09240	hypothetical_protein	265.956	0.0364831	0.132066	0.276249	0.782357	0.866487	FALSE
W903_RS09245	ABC_transporter_permease_subunit	736.921	-0.0504319	0.0950187	-0.530758	0.595586	0.748087	FALSE
W903_RS09250	ABC_transporter_ATP-binding_protein	302.642	-0.293093	0.172612	-1.69799	0.0895101	0.212251	FALSE
W903_RS09255	GHKL_domain-containing_protein	125.129	-0.0701801	0.130671	-0.537074	0.591216	0.745208	FALSE
W903_RS09260	response_regulator_transcription_factor	233.727	-0.0529375	0.107811	-0.491021	0.623412	0.761211	FALSE
W903_RS09265	endonuclease/exonuclease/phosphatase_family_protein	305.423	-0.458635	0.115683	-3.96457	7.35289e-05	0.000516277	FALSE
W903_RS09270	PTS_transporter_subunit_IIBC	735.533	-0.432559	0.0841658	-5.13937	2.75654e-07	3.11259e-06	FALSE
W903_RS09275	ATP-binding_protein	787.614	-0.153633	0.0633374	-2.42563	0.0152818	0.0519527	FALSE
W903_RS09280	response_regulator_transcription_factor	129.47	-0.489218	0.13336	-3.66839	0.00024408	0.00149845	FALSE
W903_RS09285	phosphate_signaling_complex_protein_PhoU	35.2273	0.0349447	0.225944	0.154661	0.877089	0.921794	FALSE
W903_RS09290	phosphate_ABC_transporter_ATP-binding_protein_PstB	47.0208	0.284401	0.222431	1.2786	0.201037	0.379848	FALSE
W903_RS09295	phosphate_ABC_transporter_permease_PstA	52.6643	0.336158	0.229173	1.46683	0.142423	0.30058	FALSE
W903_RS09300	phosphate_ABC_transporter_permease_subunit_PstC	23.4545	0.311438	0.38187	0.81556	0.414752	0.608025	FALSE
W903_RS09315	16S_rRNA_(uracil(1498)-N(3))-methyltransferase	2271.16	-0.160768	0.087691	-1.83335	0.0667508	0.16906	FALSE
W903_RS09320	50S_ribosomal_protein_L11_methyltransferase	3035.55	-0.00889483	0.192584	-0.0461868	0.963161	0.980213	FALSE
W903_RS09325	DUF2075_domain-containing_protein	1037.67	-0.0435358	0.104589	-0.416255	0.677224	0.795476	FALSE
W903_RS09330	DUF3013_family_protein	151.094	-0.21437	0.302218	-0.709321	0.478125	0.662542	FALSE
W903_RS09335	DUF3278_domain-containing_protein	745.387	-0.418185	0.102474	-4.08089	4.4864e-05	0.000323601	FALSE
W903_RS09340	helix-turn-helix_transcriptional_regulator	40.6271	-0.601048	0.326165	-1.84277	0.0653621	0.167331	FALSE
W903_RS09345	GNAT_family_N-acetyltransferase	2029.91	0.0732723	0.102468	0.715072	0.474565	0.660491	FALSE
W903_RS09360	hypothetical_protein	11.9573	0.71479	0.639159	1.11833	0.263426	0.448582	FALSE
W903_RS09365	hypothetical_protein	184.945	0.0406224	0.158483	0.25632	0.797704	0.876227	FALSE
W903_RS09370	hypothetical_protein	325.146	0.359944	0.269375	1.33622	0.181478	0.355277	FALSE
W903_RS09375	hypothetical_protein	28.764	-0.258589	0.367357	-0.703917	0.481484	0.664612	FALSE
W903_RS09380	hypothetical_protein	1.5995	1.63973	1.52879	1.07257	0.283465	0.473773	FALSE
W903_RS09395	DUF1310_family_protein	13.7049	-0.453143	0.444995	-1.01831	0.308531	0.500993	FALSE
W903_RS09400	hypothetical_protein	423.277	-0.141807	0.121813	-1.16414	0.244366	0.428816	FALSE
W903_RS09415	hypothetical_protein	25.7189	-0.374748	0.38315	-0.97807	0.32804	0.519461	FALSE
W903_RS09420	hypothetical_protein	128.579	0.104036	0.251054	0.414398	0.678583	0.796506	FALSE
W903_RS09425	ABC_transporter_permease	143.241	0.11647	0.206971	0.562733	0.573617	0.73474	FALSE
W903_RS09430	ABC_transporter_ATP-binding_protein	150.375	-0.0699888	0.204708	-0.341896	0.732429	0.833479	FALSE
W903_RS09435	aminoglycoside_6-adenylyltransferase	93.4955	-0.276114	0.19173	-1.44012	0.149833	0.310261	FALSE
W903_RS09440	AAA_family_ATPase	699.67	-0.0108281	0.127017	-0.0852487	0.932064	0.958333	FALSE
W903_RS09445	histidine_phosphatase_family_protein	120.105	-0.178822	0.253513	-0.705376	0.480576	0.664612	FALSE
W903_RS09450	PadR_family_transcriptional_regulator	18.5164	0.323835	0.432226	0.749226	0.453721	0.64232	FALSE
W903_RS09455	GNAT_family_N-acetyltransferase	94.2426	0.194565	0.22467	0.866002	0.386489	0.578439	FALSE
W903_RS09460	ABC_transporter_permease	59.5293	-0.272837	0.214312	-1.27308	0.202989	0.382014	FALSE
W903_RS09465	ABC_transporter_ATP-binding_protein	158.333	0.0155916	0.220662	0.0706583	0.94367	0.96636	FALSE
W903_RS09470	PLDc_N-terminal_domain-containing_protein	3.32307	0.43525	0.697864	0.623688	0.532832	0.703888	FALSE
W903_RS09475	helix-turn-helix_domain-containing_protein	184.015	-0.20316	0.133947	-1.51672	0.129338	0.280301	FALSE
W903_RS09480	phosphatase_PAP2_family_protein	509.458	0.252467	0.230036	1.09751	0.272418	0.459358	FALSE
W903_RS09485	MazG-like_family_protein	73.6867	-0.431055	0.351024	-1.22799	0.21945	0.4027	FALSE
W903_RS09490	TIGR00730_family_Rossman_fold_protein	885.7	-0.0701801	0.105788	-0.663402	0.507073	0.686336	FALSE
W903_RS09495	CPBP_family_intramembrane_metalloprotease	911.776	-0.0434543	0.111797	-0.38869	0.697505	0.810268	FALSE
W903_RS09500	rhodanese-like_domain-containing_protein	166.266	-0.128523	0.287385	-0.447214	0.654721	0.780053	FALSE
W903_RS09505	CAMP_factor_pore-forming_toxin_Cfb	616.198	0.339847	0.134882	2.51959	0.0117493	0.0415993	FALSE
W903_RS09510	MFS_transporter	241.224	-0.223453	0.161737	-1.38158	0.167101	0.334915	FALSE
W903_RS09515	TetR/AcrR_family_transcriptional_regulator	233.187	-0.242446	0.262676	-0.922985	0.356015	0.550865	FALSE
W903_RS09520	DNA_topology_modulation_protein	316.053	-0.125402	0.22246	-0.563708	0.572953	0.73474	FALSE
W903_RS09525	iron-containing_alcohol_dehydrogenase_family_protein	1261.29	0.129087	0.164708	0.783733	0.433197	0.622085	FALSE
W903_RS09530	DUF1003_domain-containing_protein	2481.37	0.195816	0.123608	1.58417	0.113155	0.254631	FALSE
W903_RS09535	bifunctional_homocysteine_S-methyltransferase/methylenetetrahydrofolate_reductase	185.009	0.0118107	0.137166	0.0861054	0.931383	0.958333	FALSE
W903_RS09540	5-methyltetrahydropteroyltriglutamate--_homocysteine_S-methyltransferase	141.398	0.129258	0.114838	1.12557	0.260348	0.444537	FALSE
W903_RS09545	AzlD_domain-containing_protein	40.4349	0.55486	0.381922	1.45281	0.146277	0.306277	FALSE
W903_RS09565	response_regulator_transcription_factor	169.795	-0.310438	0.129217	-2.40246	0.0162852	0.0547044	FALSE
W903_RS09570	HAMP_domain-containing_histidine_kinase	375.832	-0.0551246	0.18612	-0.296178	0.767094	0.854479	FALSE
W903_RS09575	hypothetical_protein	260.951	-0.165378	0.105184	-1.57228	0.115886	0.258326	FALSE
W903_RS09580	leucine--tRNA_ligase	23088.2	-0.213826	0.0674516	-3.17007	0.00152404	0.00747054	FALSE
W903_RS09585	MFS_transporter	7481.24	-0.272042	0.0760483	-3.57722	0.000347264	0.00202073	FALSE
W903_RS09590	patatin_family_protein	595.824	0.243532	0.210563	1.15658	0.247444	0.430643	FALSE
W903_RS09595	transcription_termination/antitermination_protein_NusG	3020.45	-0.0481637	0.0925087	-0.520639	0.602618	0.750602	FALSE
W903_RS09600	YSIRK_signal_domain/LPXTG_anchor_domain_surface_protein	4586.68	-0.360725	0.0708392	-5.09217	3.53983e-07	3.9041e-06	FALSE
W903_RS09605	preprotein_translocase_subunit_SecE	36.1741	0.393951	0.538321	0.731814	0.464282	0.651438	FALSE
W903_RS09625	phosphopentomutase	4328.9	-0.308044	0.0952578	-3.2338	0.00122157	0.00619602	FALSE
W903_RS09630	deoxyribose-phosphate_aldolase	1696.02	-0.393763	0.127899	-3.0787	0.00207904	0.00945787	FALSE
W903_RS09635	NupC/NupG_family_nucleoside_CNT_transporter	5784.91	-0.412815	0.0872483	-4.7315	2.22866e-06	2.14607e-05	FALSE
W903_RS09640	uridine_phosphorylase	2011.01	-0.823879	0.180311	-4.56921	4.89561e-06	4.42237e-05	FALSE
W903_RS09645	GntR_family_transcriptional_regulator	339.741	-0.552707	0.128532	-4.30016	1.70677e-05	0.000137776	FALSE
W903_RS09650	hypothetical_protein	152.538	-0.407005	0.208512	-1.95195	0.0509443	0.13708	FALSE
W903_RS09655	chaperonin_GroEL	11366.8	-0.565376	0.126575	-4.46673	7.94224e-06	6.89675e-05	FALSE
W903_RS09660	co-chaperone_GroES	640.306	-0.28486	0.130916	-2.17591	0.0295622	0.0887332	FALSE
W903_RS09665	ATP-binding_cassette_domain-containing_protein	2361.57	0.0704159	0.301249	0.233747	0.815182	0.882157	FALSE
W903_RS09680	Cof-type_HAD-IIB_family_hydrolase	242.379	-0.0691145	0.0958259	-0.721251	0.470755	0.657118	FALSE
W903_RS09685	VOC_family_protein	56.4237	-0.526785	0.187965	-2.80258	0.00506959	0.0204617	FALSE
W903_RS09690	peroxide_stress_protein_YaaA	488.806	-0.171219	0.205948	-0.831371	0.405764	0.599811	FALSE
W903_RS09695	anaerobic_ribonucleoside-triphosphate_reductase_activating_protein	473.198	-0.392426	0.166171	-2.36157	0.0181975	0.0598278	FALSE
W903_RS09700	GNAT_family_N-acetyltransferase	1036.63	-0.281851	0.0733167	-3.8443	0.000120899	0.00080472	FALSE
W903_RS09705	Gfo/Idh/MocA_family_oxidoreductase	2362.22	-0.328785	0.0541327	-6.07369	1.25007e-09	1.88206e-08	FALSE
W903_RS09715	anaerobic_ribonucleoside-triphosphate_reductase	4939.6	-0.188982	0.111451	-1.69565	0.0899524	0.213033	FALSE
W903_RS09720	membrane_protein	3285.49	-0.0791624	0.076521	-1.03452	0.300894	0.492915	FALSE
W903_RS09730	DUF1292_domain-containing_protein	2281.36	-0.27387	0.129236	-2.11915	0.034078	0.0994554	FALSE
W903_RS09735	Holliday_junction_resolvase_RuvX	3520.19	-0.199518	0.0913343	-2.18448	0.0289271	0.0869647	FALSE
W903_RS09740	IreB_family_regulatory_phosphoprotein	1207.72	-0.33979	0.10527	-3.22778	0.00124756	0.0062942	FALSE
W903_RS09745	transcriptional_regulator_Spx	5659.03	0.155607	0.0750214	2.07416	0.0380642	0.10924	FALSE
W903_RS09750	recombinase_RecA	6726.85	-0.198716	0.0570557	-3.48285	0.000496115	0.00275184	FALSE
W903_RS09755	competence/damage-inducible_protein_A	1756.73	-0.0756049	0.0751937	-1.00547	0.314672	0.505447	FALSE
W903_RS09760	DNA-3-methyladenine_glycosylase_I	612.156	-0.0190097	0.170389	-0.111567	0.911167	0.949195	FALSE
W903_RS09765	Holliday_junction_branch_migration_protein_RuvA	434.216	0.0020857	0.192418	0.0108394	0.991352	0.995734	FALSE
W903_RS09770	MFS_transporter	1721.02	0.0339449	0.0518384	0.654822	0.512583	0.688647	FALSE
W903_RS09775	DNA_mismatch_repair_endonuclease_MutL	1955.49	0.0360629	0.0784462	0.459715	0.64572	0.775585	FALSE
W903_RS09780	cold-shock_protein	4748.56	1.03182	0.214527	4.80974	1.51127e-06	1.50099e-05	TRUE
W903_RS09785	DNA_mismatch_repair_protein_MutS	2516.79	-0.0991697	0.0635207	-1.56122	0.118472	0.262549	FALSE
W903_RS09790	arginine_repressor	143.159	-0.33571	0.146419	-2.29281	0.021859	0.0695746	FALSE
W903_RS09795	arginine--tRNA_ligase	10859.2	-0.236899	0.0754833	-3.13842	0.00169858	0.00809602	FALSE
W903_RS09800	bacteriocin_immunity_protein	320.805	0.103767	0.162805	0.637371	0.523883	0.696919	FALSE
W903_RS09805	YitT_family_protein	1214.54	0.305397	0.0939586	3.25034	0.00115268	0.0058939	FALSE
W903_RS09810	YitT_family_protein	2892.87	0.29405	0.0486736	6.04126	1.52916e-09	2.24869e-08	FALSE
W903_RS09815	aspartate--tRNA_ligase	10514.6	0.075465	0.0562195	1.34233	0.179489	0.353207	FALSE
W903_RS09820	histidine--tRNA_ligase	2842.24	-0.15375	0.119339	-1.28835	0.197625	0.374648	FALSE
W903_RS09825	50S_ribosomal_protein_L32	1891.33	-0.249011	0.456044	-0.546025	0.585049	0.74187	FALSE
W903_RS09830	50S_ribosomal_protein_L33	4679.62	-0.19101	0.354453	-0.538887	0.589965	0.74462	FALSE
W903_RS09835	CadD_family_cadmium_resistance_transporter	318.201	-0.109167	0.153239	-0.7124	0.476217	0.662305	FALSE
W903_RS09840	Cd(II)/Zn(II)-sensing_metalloregulatory_transcriptional_regulator_CadX	351.063	-0.221484	0.133626	-1.65749	0.0974198	0.2262	FALSE
W903_RS09845	helix-turn-helix_domain-containing_protein	900.025	-0.123027	0.181088	-0.679379	0.496898	0.677777	FALSE
W903_RS09850	sigma-70_family_RNA_polymerase_sigma_factor	26.5338	-0.195671	0.291616	-0.670989	0.502228	0.682431	FALSE
W903_RS09855	hypothetical_protein	3.61606	-0.513078	0.710988	-0.721641	0.470515	0.657118	FALSE
W903_RS09860	type_IV_secretion_system_DNA-binding_domain-containing_protein	23.4986	-0.0983344	0.317162	-0.310045	0.756527	0.847964	FALSE
W903_RS09865	hypothetical_protein	22.8959	0.501376	0.373511	1.34233	0.179488	0.353207	FALSE
W903_RS09870	replication_protein	3.60885	0.501701	0.81778	0.613492	0.539551	0.709306	FALSE
W903_RS09875	MerR_family_transcriptional_regulator	0.564133	1.66081	2.45842	0.675561	0.499319	0.67949	FALSE
W903_RS09880	site-specific_integrase	1469.54	-0.0784993	0.126803	-0.619063	0.535875	0.70594	FALSE
W903_RS09885	PepSY_domain-containing_protein	11.2436	0.601328	0.494635	1.2157	0.224099	0.407497	FALSE
W903_RS09890	response_regulator_transcription_factor	514.498	-0.178771	0.0788632	-2.26685	0.0233995	0.0732489	FALSE
W903_RS09895	HAMP_domain-containing_histidine_kinase	863.015	0.0302872	0.0822271	0.368336	0.712623	0.821719	FALSE
W903_RS09900	YfcC_family_protein	133.943	0.564272	0.140772	4.00841	6.11295e-05	0.000434317	FALSE
W903_RS09905	carbamate_kinase	46.32	-0.283054	0.245508	-1.15293	0.248938	0.43245	FALSE
W903_RS09910	ornithine_carbamoyltransferase	60.504	0.627919	0.218695	2.87121	0.00408906	0.0168263	FALSE
W903_RS09915	ATP-binding_protein	55.2043	-0.3654	0.309824	-1.17938	0.238247	0.421207	FALSE
W903_RS09920	DNA-binding_domain-containing_protein	48.8884	0.0347779	0.318314	0.109257	0.912999	0.95006	FALSE
W903_RS09925	ABC_transporter_ATP-binding_protein	1603.14	-0.344167	0.131804	-2.6112	0.0090224	0.0334941	FALSE
W903_RS09930	ABC_transporter_permease/substrate-binding_protein	3920.84	-0.250003	0.221631	-1.12802	0.259313	0.443568	FALSE
W903_RS09935	bifunctional_lysylphosphatidylglycerol_flippase/synthetase_MprF	6654.52	-0.0290286	0.0360929	-0.804275	0.421238	0.614155	FALSE
W903_RS09940	alpha/beta_hydrolase	1852.4	0.0963884	0.123766	0.778795	0.4361	0.623423	FALSE
W903_RS09945	DUF1304_domain-containing_protein	76.5535	-0.320087	0.191784	-1.669	0.0951168	0.222373	FALSE
W903_RS09950	YhgE/Pip_domain-containing_protein	683.952	0.0320102	0.0721688	0.443546	0.657371	0.781535	FALSE
W903_RS09955	TetR/AcrR_family_transcriptional_regulator_C-terminal_domain-containing_protein	93.988	-0.0793906	0.332884	-0.238494	0.811498	0.880671	FALSE
W903_RS09960	DUF4298_domain-containing_protein	204.097	0.191783	0.162557	1.17979	0.238083	0.421207	FALSE
W903_RS09965	30S_ribosomal_protein_S4	31476.9	0.0423044	0.145788	0.290177	0.77168	0.857573	FALSE
W903_RS09970	Veg_family_protein	271.19	0.234676	0.186972	1.25514	0.209428	0.390062	FALSE
W903_RS09975	replicative_DNA_helicase	4709.38	0.186167	0.0554014	3.36032	0.000778519	0.00413684	FALSE
W903_RS09980	50S_ribosomal_protein_L9	430.365	-0.0624009	0.335872	-0.185787	0.852611	0.906109	FALSE
W903_RS09985	DHH_family_phosphoesterase	4495.05	0.0492307	0.046435	1.06021	0.289051	0.480991	FALSE
W903_RS09990	tRNA_uridine-5-carboxymethylaminomethyl(34)_synthesis_enzyme_MnmG	3655.04	0.323199	0.0834784	3.87165	0.000108102	0.000729787	FALSE
W903_RS09995	MarC_family_protein	2599.08	0.753991	0.271406	2.77809	0.00546791	0.0216548	FALSE
W903_RS10000	tRNA_2-thiouridine(34)_synthase_MnmA	4275.28	0.422514	0.140501	3.00719	0.00263676	0.0115518	FALSE
W903_RS10005	L-serine_ammonia-lyase%2C_iron-sulfur-dependent_subunit_beta	1097.3	-0.360601	0.16416	-2.19664	0.0280461	0.0851257	FALSE
W903_RS10010	L-serine_ammonia-lyase%2C_iron-sulfur-dependent%2C_subunit_alpha	3207.35	-0.171003	0.163474	-1.04605	0.295537	0.487507	FALSE
W903_RS10015	transglycosylase_SLT_domain-containing_protein	3677.05	-0.00399976	0.29143	-0.0137246	0.98905	0.995346	FALSE
W903_RS10020	LysM_peptidoglycan-binding_domain-containing_protein	1444.25	0.769513	0.05485	14.0294	1.03009e-44	8.14198e-43	FALSE
W903_RS10025	energy-coupling_factor_transporter_transmembrane_protein_EcfT	1448.17	-0.145993	0.103887	-1.4053	0.159932	0.326226	FALSE
W903_RS10030	energy-coupling_factor_transporter_ATPase	648.211	-0.0976129	0.125064	-0.780502	0.435096	0.623396	FALSE
W903_RS10035	energy-coupling_factor_ABC_transporter_ATP-binding_protein	2521.97	0.0611262	0.213429	0.2864	0.774572	0.860282	FALSE
W903_RS10040	CDP-diacylglycerol--glycerol-3-phosphate_3-phosphatidyltransferase	1355.49	-0.149758	0.100845	-1.48503	0.137536	0.292823	FALSE
W903_RS10045	insulinase_family_protein	1736.55	-0.111928	0.0548077	-2.04219	0.0411322	0.116808	FALSE
W903_RS10050	insulinase_family_protein	995.785	-0.224633	0.0585061	-3.83948	0.000123296	0.000817805	FALSE
W903_RS10055	S4_domain-containing_protein_YaaA	106.418	-0.00539002	0.239052	-0.0225475	0.982011	0.992475	FALSE
W903_RS10060	DNA_replication/repair_protein_RecF	1875.81	-0.146284	0.0760879	-1.92257	0.054534	0.145224	FALSE
W903_RS10065	GRP_family_sugar_transporter	3065.07	-0.144855	0.0582476	-2.48689	0.0128866	0.0449374	FALSE
W903_RS10070	helix-turn-helix_transcriptional_regulator	826.412	-0.0723061	0.245335	-0.294723	0.768205	0.855214	FALSE
W903_RS10075	IMP_dehydrogenase	22737.8	-0.480935	0.0599307	-8.02485	1.01651e-15	2.92171e-14	FALSE
W903_RS10080	arginine_repressor	822.53	-0.0605378	0.256159	-0.236329	0.813177	0.881988	FALSE
W903_RS10085	Crp/Fnr_family_transcriptional_regulator	381.045	-0.195539	0.100055	-1.95431	0.0506643	0.136536	FALSE
W903_RS10090	B3/4_domain-containing_protein	116.392	0.0795433	0.199117	0.39948	0.68954	0.803968	FALSE
W903_RS10095	arginine_deiminase	3810.58	-0.528371	0.0724373	-7.29418	3.00477e-13	7.40266e-12	FALSE
W903_RS10100	GNAT_family_N-acetyltransferase	484.144	-0.596068	0.268696	-2.21837	0.0265294	0.0813025	FALSE
W903_RS10105	ornithine_carbamoyltransferase	5661.53	-0.609308	0.0442335	-13.7748	3.61307e-43	2.63615e-41	FALSE
W903_RS10110	arginine-ornithine_antiporter	3774.65	-0.413353	0.18093	-2.2846	0.0223361	0.0705703	FALSE
W903_RS10115	carbamate_kinase	3134.97	-0.655372	0.213282	-3.0728	0.00212059	0.00960084	FALSE
W903_RS10120	tryptophan--tRNA_ligase	3459.93	-0.2272	0.0934182	-2.43207	0.0150128	0.0512216	FALSE
W903_RS10125	DUF1275_domain-containing_protein	586.822	0.121735	0.230798	0.52745	0.597881	0.749246	FALSE
W903_RS10130	YitT_family_protein	1242.65	-0.0147453	0.211639	-0.069672	0.944455	0.96636	FALSE
W903_RS10135	ATP-binding_cassette_domain-containing_protein	10645.9	-0.103963	0.120528	-0.862567	0.388375	0.580574	FALSE
W903_RS10160	23S_rRNA_(pseudouridine(1915)-N(3))-methyltransferase_RlmH	283.218	-0.124204	0.167225	-0.742736	0.457642	0.646423	FALSE
W903_RS10165	trypsin-like_peptidase_domain-containing_protein	10560.7	-0.0295052	0.0721095	-0.409172	0.682414	0.797534	FALSE
W903_RS10190	hypothetical_protein	3.23061	0.815767	1.19674	0.681655	0.495457	0.677777	FALSE
W903_RS10205	50S_ribosomal_protein_L36	80.8085	0.0503311	1.23198	0.0408538	0.967412	0.982411	FALSE
W903_RS10310	ID=W903_RS10310	8.31092	1.06379	0.567156	1.87565	0.0607027	0.157744	FALSE
W903_RS10315	ID=W903_RS10315	3.66465	0.816366	0.613249	1.33121	0.183119	0.356649	FALSE
W903_RS10360	ID=W903_RS10360	1024.21	0.0718632	0.0631719	1.13758	0.255295	0.440245	FALSE
W903_RS10430	50S_ribosomal_protein_L33	19.2204	1.10602	0.565951	1.95426	0.0506703	0.136536	FALSE
W903_RS10440	CPBP_family_glutamic-type_intramembrane_protease	182.097	0.858624	0.160518	5.34909	8.83968e-08	1.04805e-06	FALSE
W903_RS10510	hypothetical_protein	178.78	-0.0651729	0.163125	-0.399528	0.689504	0.803968	FALSE
W903_RS10555	hypothetical_protein	15.2117	0.459585	0.478403	0.960665	0.336721	0.532299	FALSE
W903_RS10575	epipeptide_YydF_family_RiPP	0.573103	-0.298921	2.55303	-0.117085	0.906793	0.946	FALSE
W903_RS10645	ID=W903_RS10645	636.912	0.205497	0.164787	1.24705	0.212379	0.393441	FALSE
W903_RS10685	peptide_pheromone_SHP2	2.81605	-0.961747	0.972246	-0.989202	0.322565	0.515071	FALSE
W903_RS10740	hypothetical_protein	2864.93	-1.14779	0.178936	-6.41454	1.41251e-10	2.55194e-09	TRUE
W903_RS10745	hypothetical_protein	19.517	-0.477533	0.51508	-0.927105	0.353872	0.549791	FALSE
W903_RS10750	hypothetical_protein	218.633	0.0594026	0.106467	0.557944	0.576883	0.736438	FALSE
W903_RS10755	hypothetical_protein	19.8038	0.867563	0.447927	1.93684	0.0527648	0.141577	FALSE
W903_RS10760	hypothetical_protein	0.101518	-1.07916	6.66338	-0.161954	0.871342	0.917278	FALSE
W903_RS10765	hypothetical_protein	0.721932	0.717498	1.9305	0.371665	0.710142	0.820278	FALSE
W903_RS10770	hypothetical_protein	8.89345	-1.09789	1.18867	-0.923627	0.35568	0.550865	FALSE
W903_RS10775	hypothetical_protein	43.4552	-0.42966	0.377061	-1.1395	0.254496	0.43969	FALSE
W903_RS10780	hypothetical_protein	132.416	-0.199967	0.123982	-1.61287	0.106772	0.243626	FALSE
W903_RS10790	ID=W903_RS10790	274.846	-0.461173	0.177463	-2.59869	0.00935801	0.0344702	FALSE
W903_RS10815	hypothetical_protein	29.6683	0.0418225	0.324278	0.128971	0.89738	0.940514	FALSE
W903_RS10825	hypothetical_protein	119.726	-0.0931197	0.16908	-0.550745	0.581809	0.739739	FALSE
W903_RS10830	hypothetical_protein	31.3477	0.0795567	0.252215	0.315432	0.752433	0.846159	FALSE
W903_RS10835	hypothetical_protein	30.3926	-0.276935	0.283152	-0.978045	0.328052	0.519461	FALSE
W903_RS10855	hypothetical_protein	288.81	-0.785505	0.424635	-1.84984	0.0643372	0.165376	FALSE
W903_RS10860	phage_tail_protein	2022.7	-0.966416	0.130556	-7.40229	1.33853e-13	3.43134e-12	FALSE
W903_RS10865	gp58-like_family_protein	3715.14	-0.928213	0.0913683	-10.159	3.02058e-24	1.43251e-22	FALSE
W903_RS10875	ID=W903_RS10875	4.89231	0.633232	0.98563	0.642464	0.520572	0.694462	FALSE
W903_RS10895	ID=W903_RS10895	143.197	-2.39129	0.163764	-14.6021	2.72414e-48	2.58385e-46	TRUE
W903_RS10910	ID=W903_RS10910	5.37808	-1.86776	0.808666	-2.30967	0.0209062	0.0669916	FALSE
W903_RS10935	ABC_transporter_permease	1312.59	0.306033	0.0780908	3.91894	8.89384e-05	0.000613513	FALSE
W903_RS10940	ABC_transporter_substrate-binding_protein	1355.95	0.17746	0.138934	1.2773	0.201497	0.380339	FALSE
W903_RS10945	FanG_protein	9.98201	0.177563	0.506372	0.350657	0.725846	0.829976	FALSE

## Sheet: A909 CovR KD vs Sham
ID	attributes	baseMean	log2FoldChange	lfcSE	stat	pvalue	padj	Significant
SAK_RS00005	chromosomal_replication_initiator_protein_DnaA	3491.87	0.801824	0.118765	6.75138	1.4645e-11	2.00873e-10	FALSE
SAK_RS00010	DNA_polymerase_III_subunit_beta	3899.39	0.807243	0.177887	4.53794	5.68061e-06	3.70792e-05	FALSE
SAK_RS00015	diacylglycerol_kinase	641.182	1.25783	0.24402	5.15462	2.54151e-07	2.15869e-06	TRUE
SAK_RS00020	hypothetical_protein	246.719	0.817855	0.584686	1.3988	0.161874	0.28825	FALSE
SAK_RS00025	GTP-binding_protein_YchF	5713.42	-0.0233622	0.245697	-0.0950856	0.924247	0.984893	FALSE
SAK_RS00030	peptidyl-tRNA_hydrolase	232.474	-0.131219	0.233543	-0.561863	0.57421	0.734034	FALSE
SAK_RS00035	transcription-repair_coupling_factor	3631.74	0.000374915	0.339028	0.00110585	0.999118	1	FALSE
SAK_RS00040	hypothetical_protein	659.564	0.0146858	0.357	0.0411366	0.967187	1	FALSE
SAK_RS00045	septum_formation_initiation_protein	546.929	0.491208	0.170009	2.88931	0.00386085	0.0133518	FALSE
SAK_RS00050	hypothetical_protein	4.24938	1.92947	1.31873	1.46313	0.143432	0.262085	FALSE
SAK_RS00055	serine_hydrolase	2062.08	0.265772	0.125658	2.11504	0.0344269	0.086708	FALSE
SAK_RS00060	tRNA(Ile)-lysidine_synthetase	1065.89	0.743687	0.275634	2.69809	0.00697379	0.0223293	FALSE
SAK_RS00065	hypoxanthine-guanine_phosphoribosyltransferase	2590.74	0.470323	0.15624	3.01026	0.00261028	0.00953034	FALSE
SAK_RS00070	cell_division_protein_FtsH	21589.7	0.442313	0.154438	2.86401	0.00418317	0.014296	FALSE
SAK_RS00245	CHAP_domain-containing_protein	74732.7	0.00515284	0.0882745	0.058373	0.953452	1	FALSE
SAK_RS00250	ribose-phosphate_pyrophosphokinase_1	12880.5	-0.080439	0.237963	-0.338032	0.735339	0.852507	FALSE
SAK_RS00255	aminotransferase_A	4337.41	0.0245786	0.302226	0.0813253	0.935183	0.993418	FALSE
SAK_RS00260	DNA_repair_protein_RecO	1104.31	-0.466049	0.385754	-1.20815	0.22699	0.378939	FALSE
SAK_RS00265	CPBP_family_intramembrane_metalloprotease	56.5195	0.133551	0.511356	0.261171	0.793961	0.900414	FALSE
SAK_RS00270	phosphate_acyltransferase	1997.28	-0.672345	0.314377	-2.13866	0.0324634	0.0826859	FALSE
SAK_RS00275	acyl_carrier_protein	463.993	-0.370137	0.364766	-1.01472	0.310237	0.480382	FALSE
SAK_RS00280	phosphoribosylaminoimidazolesuccinocarboxamide_synthase	141.099	-0.336522	0.560638	-0.600248	0.548341	0.711722	FALSE
SAK_RS00285	phosphoribosylformylglycinamidine_synthase	2763.96	0.116629	0.313146	0.372444	0.709562	0.834538	FALSE
SAK_RS00290	amidophosphoribosyltransferase	850.241	-0.0875711	0.281879	-0.310669	0.756052	0.871373	FALSE
SAK_RS00295	phosphoribosylformylglycinamidine_cyclo-ligase	1020.06	-0.00964422	0.296692	-0.0325059	0.974069	1	FALSE
SAK_RS00300	phosphoribosylglycinamide_formyltransferase	449.154	-0.139279	0.316529	-0.440019	0.659923	0.79931	FALSE
SAK_RS00305	GNAT_family_acetyltransferase	478.425	0.00574428	0.213955	0.026848	0.978581	1	FALSE
SAK_RS00310	bifunctional_phosphoribosylaminoimidazolecarboxamide_formyltransferase/inosine_monophosphate_cyclohydrolase	2777.05	-0.481156	0.115535	-4.16459	3.11911e-05	0.000179371	FALSE
SAK_RS00315	hypothetical_protein	163.629	0.278736	0.272442	1.0231	0.306259	0.476031	FALSE
SAK_RS00320	peptidoglycan-binding_protein_LysM	18651.7	0.317235	0.194878	1.62786	0.103554	0.203302	FALSE
SAK_RS00325	N-acetylmannosamine-6-phosphate_2-epimerase	102.379	0.927482	0.720982	1.28641	0.198298	0.341672	FALSE
SAK_RS00330	sugar_ABC_transporter_substrate-binding_protein	212.165	1.23467	0.506931	2.43559	0.0148677	0.0430922	TRUE
SAK_RS00335	sugar_ABC_transporter_permease	84.4679	1.23759	0.492583	2.51245	0.0119895	0.0358979	TRUE
SAK_RS00340	sugar_ABC_transporter_permease	106.458	0.863978	0.532561	1.62231	0.104738	0.205229	FALSE
SAK_RS00345	hypothetical_protein	17.2321	1.89646	0.707772	2.67948	0.00737357	0.023369	TRUE
SAK_RS00350	hypothetical_protein	49.1044	0.682454	0.322286	2.11754	0.0342141	0.0862791	FALSE
SAK_RS00355	N-acetylneuraminate_lyase	110.584	0.78033	0.285716	2.73114	0.00631158	0.0204673	FALSE
SAK_RS00360	sugar_kinase	123.305	0.650921	0.21587	3.01533	0.00256696	0.00941714	FALSE
SAK_RS00365	acetylxylan_esterase	217.841	0.635723	0.241704	2.63018	0.00853409	0.0264492	FALSE
SAK_RS00370	MurR/RpiR_family_transcriptional_regulator	512.944	0.327045	0.303484	1.07763	0.281197	0.446659	FALSE
SAK_RS00375	phosphoribosylamine--glycine_ligase	506.238	-0.444393	0.255507	-1.73926	0.0819893	0.169662	FALSE
SAK_RS00380	5-(carboxyamino)imidazole_ribonucleotide_mutase	234.675	-0.210611	0.221495	-0.95086	0.341675	0.513019	FALSE
SAK_RS00385	5-(carboxyamino)imidazole_ribonucleotide_synthase	717.229	-0.539208	0.137343	-3.92598	8.63759e-05	0.000461429	FALSE
SAK_RS00390	hypothetical_protein	180.598	-0.0766015	0.452209	-0.169394	0.865487	0.947647	FALSE
SAK_RS00395	adenylosuccinate_lyase	2944.32	0.0653867	0.115483	0.566204	0.571255	0.73165	FALSE
SAK_RS00400	transcriptional_regulator	152.069	1.9172	0.335066	5.72185	1.05372e-08	1.1026e-07	TRUE
SAK_RS00405	Holliday_junction_branch_migration_DNA_helicase_RuvB	1413.69	0.727226	0.152605	4.76543	1.88451e-06	1.35658e-05	FALSE
SAK_RS00410	hypothetical_protein	1777.11	0.0240157	0.326307	0.0735984	0.94133	0.996665	FALSE
SAK_RS00415	membrane_protein	386.872	-0.0991833	0.359725	-0.275719	0.782764	0.891091	FALSE
SAK_RS00420	acyltransferase	7447.55	0.00923639	0.166545	0.0554587	0.955773	1	FALSE
SAK_RS00425	bifunctional_acetaldehyde-CoA/alcohol_dehydrogenase	24044.9	0.427294	0.199245	2.14457	0.0319875	0.0816787	FALSE
SAK_RS00430	zinc-dependent_alcohol_dehydrogenase	2583.6	-0.596765	0.309138	-1.93042	0.053555	0.123542	FALSE
SAK_RS00435	threonine_synthase	2222	0.846047	0.152151	5.56056	2.68918e-08	2.63721e-07	FALSE
SAK_RS00440	MATE_family_efflux_transporter	1575.58	1.12411	0.138602	8.11033	5.04824e-16	1.12615e-14	TRUE
SAK_RS00445	30S_ribosomal_protein_S10	14590.7	0.334143	0.159813	2.09084	0.0365428	0.0907979	FALSE
SAK_RS00450	50S_ribosomal_protein_L3	39500.4	0.148306	0.117938	1.2575	0.208574	0.356402	FALSE
SAK_RS00455	50S_ribosomal_protein_L4	49599.3	0.132714	0.1394	0.952037	0.341078	0.512501	FALSE
SAK_RS00460	50S_ribosomal_protein_L23	9421.23	0.546989	0.25217	2.16913	0.0300729	0.0776692	FALSE
SAK_RS00465	50S_ribosomal_protein_L2	60661.4	-0.197019	0.0757501	-2.60091	0.00929767	0.0285248	FALSE
SAK_RS00470	30S_ribosomal_protein_S19	15917.9	0.165216	0.377201	0.438006	0.661382	0.8006	FALSE
SAK_RS00475	50S_ribosomal_protein_L22	7288.05	-0.178358	0.23893	-0.746485	0.455375	0.630997	FALSE
SAK_RS00480	30S_ribosomal_protein_S3	43945.9	0.0636642	0.150801	0.422174	0.672898	0.807796	FALSE
SAK_RS00485	50S_ribosomal_protein_L16	23494.8	0.0438485	0.205825	0.213038	0.831297	0.927025	FALSE
SAK_RS00490	50S_ribosomal_protein_L29	3788.58	0.404941	0.509564	0.794681	0.426799	0.602505	FALSE
SAK_RS00495	30S_ribosomal_protein_S17	7860.26	0.0638702	0.246741	0.258856	0.795747	0.901935	FALSE
SAK_RS00500	50S_ribosomal_protein_L14	35221.8	0.063391	0.115492	0.548877	0.58309	0.743513	FALSE
SAK_RS00505	50S_ribosomal_protein_L24	20292.5	-0.0492644	0.345304	-0.14267	0.886551	0.961891	FALSE
SAK_RS00510	50S_ribosomal_protein_L5	42819.5	-0.134899	0.266111	-0.506928	0.612205	0.7662	FALSE
SAK_RS00515	30S_ribosomal_protein_S14_type_Z	5893.81	0.105112	0.154615	0.679834	0.496609	0.66913	FALSE
SAK_RS00520	30S_ribosomal_protein_S8	26554.3	-0.0284746	0.188307	-0.151214	0.879807	0.95605	FALSE
SAK_RS00525	50S_ribosomal_protein_L6	34827	-0.152142	0.147163	-1.03383	0.301216	0.472177	FALSE
SAK_RS00530	50S_ribosomal_protein_L18	49507.4	-0.124865	0.203484	-0.613635	0.539456	0.705149	FALSE
SAK_RS00535	30S_ribosomal_protein_S5	28960.8	-0.143672	0.217928	-0.659265	0.509725	0.681648	FALSE
SAK_RS00540	50S_ribosomal_protein_L30	4754.14	0.0471418	0.252773	0.186499	0.852054	0.940549	FALSE
SAK_RS00545	50S_ribosomal_protein_L15	22760.4	-0.109367	0.297132	-0.368074	0.712818	0.836912	FALSE
SAK_RS00550	preprotein_translocase_subunit_SecY	69649.7	-0.00190599	0.164515	-0.0115855	0.990756	1	FALSE
SAK_RS00555	adenylate_kinase	5592.97	-0.299686	0.284632	-1.05289	0.292392	0.462271	FALSE
SAK_RS00560	translation_initiation_factor_IF-1	19480.4	-0.391732	0.268055	-1.46139	0.14391	0.262384	FALSE
SAK_RS00565	30S_ribosomal_protein_S13	8486.08	-0.817631	0.414154	-1.97422	0.0483567	0.114544	FALSE
SAK_RS00570	30S_ribosomal_protein_S11	46137.3	-0.56332	0.23247	-2.4232	0.0153845	0.0443616	FALSE
SAK_RS00575	DNA-directed_RNA_polymerase_subunit_alpha	53848.8	-0.596722	0.299652	-1.99138	0.0464386	0.110776	FALSE
SAK_RS00580	50S_ribosomal_protein_L17	24835.2	-0.809712	0.117046	-6.91787	4.58492e-12	6.50866e-11	FALSE
SAK_RS00685	hypothetical_protein	173.677	0.0383135	0.228914	0.167371	0.867078	0.948878	FALSE
SAK_RS00690	hypothetical_protein	685.912	-0.235438	0.242108	-0.972451	0.330826	0.501552	FALSE
SAK_RS00695	competence_protein_ComX	35.9584	-0.715946	0.3371	-2.12384	0.0336838	0.0852595	FALSE
SAK_RS00700	histidine_phosphatase_family_protein	854.455	-0.474146	0.517566	-0.916108	0.35961	0.533243	FALSE
SAK_RS00705	D-alanyl-D-alanine_carboxypeptidase	1007.86	-0.380108	0.27293	-1.3927	0.163712	0.290757	FALSE
SAK_RS00710	N-acetylmuramoyl-L-alanine_amidase	528.785	-0.19405	0.116982	-1.65881	0.0971544	0.194309	FALSE
SAK_RS00715	HrcA_family_transcriptional_regulator	8380.66	0.326729	0.184355	1.77228	0.0763487	0.160371	FALSE
SAK_RS00720	nucleotide_exchange_factor_GrpE	7781.99	0.462378	0.197114	2.34574	0.0189895	0.0525186	FALSE
SAK_RS00725	molecular_chaperone_DnaK	34877.8	0.362179	0.168448	2.1501	0.0315476	0.0808535	FALSE
SAK_RS00730	molecular_chaperone_DnaJ	8222.21	-0.13119	0.289697	-0.452854	0.650654	0.791388	FALSE
SAK_RS00735	GntR_family_transcriptional_regulator	669.053	-0.178251	0.214147	-0.832378	0.405195	0.580895	FALSE
SAK_RS00740	tRNA_pseudouridine(38-40)_synthase_TruA	1382.14	-0.266843	0.167552	-1.5926	0.111251	0.21488	FALSE
SAK_RS00745	hydroxymethylpyrimidine/phosphomethylpyrimidine_kinase	1354.51	-0.487663	0.152783	-3.19187	0.00141355	0.00564243	FALSE
SAK_RS00750	membrane_protein	102.469	0.368131	0.40913	0.899789	0.368233	0.541283	FALSE
SAK_RS00755	TIGR01440_family_protein	796.033	-0.563961	0.130313	-4.32773	1.50651e-05	9.0748e-05	FALSE
SAK_RS00760	mechanosensitive_ion_channel_protein	715.565	-0.398132	0.233997	-1.70145	0.0888595	0.180025	FALSE
SAK_RS00765	trigger_factor	24960.5	-0.80767	0.105469	-7.65792	1.88976e-14	3.45605e-13	FALSE
SAK_RS00770	DNA-directed_RNA_polymerase_subunit_delta	3611.22	-0.876825	0.457128	-1.91812	0.0550961	0.125952	FALSE
SAK_RS00775	CTP_synthetase	16570.9	-0.343353	0.149394	-2.2983	0.0215446	0.0583139	FALSE
SAK_RS00780	alpha/beta_hydrolase	1797.35	-1.08633	0.179656	-6.04671	1.4783e-09	1.6765e-08	TRUE
SAK_RS00790	deoxyuridine_5'-triphosphate_nucleotidohydrolase	971.132	-1.02998	0.223444	-4.60957	4.03509e-06	2.68565e-05	TRUE
SAK_RS00795	DNA_repair_protein_RadA	3416.53	-1.06307	0.186907	-5.6877	1.28764e-08	1.32016e-07	TRUE
SAK_RS00800	carbonate_dehydratase	3916.57	-1.12695	0.279681	-4.02942	5.59156e-05	0.000310982	TRUE
SAK_RS00805	pyridine_nucleotide-disulfide_oxidoreductase	2011.86	-0.455037	0.229559	-1.98222	0.0474544	0.112669	FALSE
SAK_RS00810	transposase	299.883	-0.420045	0.216309	-1.94188	0.0521519	0.12127	FALSE
SAK_RS00815	glutamate--tRNA_ligase	7821	-0.323712	0.13737	-2.35651	0.0184477	0.0512295	FALSE
SAK_RS00820	D-ribose_ABC_transporter_substrate-binding_protein	1908.85	-2.0093	0.170866	-11.7595	6.30932e-32	2.72509e-30	TRUE
SAK_RS00825	ribose_ABC_transporter_permease	1746.41	-1.96534	0.183485	-10.7112	9.02021e-27	3.45491e-25	TRUE
SAK_RS00830	ribose_import_ATP-binding_protein_RbsA	2362.89	-2.12388	0.16343	-12.9956	1.29519e-38	6.91903e-37	TRUE
SAK_RS00835	D-ribose_pyranase	211.54	-1.7531	0.308071	-5.69057	1.26614e-08	1.3047e-07	TRUE
SAK_RS00840	ribokinase	625.423	-2.0512	0.208694	-9.82871	8.46951e-23	2.65759e-21	TRUE
SAK_RS00845	LacI_family_transcriptional_regulator	930.248	-1.06721	0.213602	-4.99627	5.84495e-07	4.65304e-06	TRUE
SAK_RS00850	ABC_transporter_permease	174.505	-0.0581812	0.297349	-0.195667	0.844871	0.936892	FALSE
SAK_RS00855	ABC_transporter_ATP-binding_protein	87.5334	-0.207145	0.54147	-0.38256	0.702046	0.829246	FALSE
SAK_RS00860	DNA-binding_response_regulator	447.742	-0.0761943	0.136668	-0.557512	0.577178	0.737363	FALSE
SAK_RS00865	sensor_histidine_kinase	844.377	-0.103821	0.133829	-0.775774	0.437882	0.612882	FALSE
SAK_RS00870	argininosuccinate_synthase	458.692	-1.09917	0.141219	-7.78349	7.05515e-15	1.37711e-13	TRUE
SAK_RS00875	argininosuccinate_lyase	390.266	-1.1472	0.264802	-4.3323	1.47557e-05	8.91489e-05	TRUE
SAK_RS00880	fructose-bisphosphate_aldolase	89938.8	-0.557375	0.271343	-2.05414	0.0399624	0.0980283	FALSE
SAK_RS00885	L-lactate_dehydrogenase	1648.43	0.852748	0.165473	5.1534	2.55807e-07	2.1637e-06	FALSE
SAK_RS00890	50S_ribosomal_protein_L28	3492.99	-0.559473	0.520869	-1.07411	0.282772	0.448809	FALSE
SAK_RS00895	Asp23/Gls24_family_envelope_stress_response_protein	2723.27	-0.184356	0.236539	-0.77939	0.43575	0.610892	FALSE
SAK_RS00900	dihydroxyacetone_kinase	23834.4	-0.465327	0.124073	-3.75044	0.000176522	0.000878282	FALSE
SAK_RS00905	protease	4218.37	-2.06688	0.26325	-7.85137	4.11506e-15	8.18977e-14	TRUE
SAK_RS00910	hypothetical_protein	459.38	0.871465	0.424295	2.05391	0.039984	0.0980283	FALSE
SAK_RS00915	IS30_family_transposase_ISSag3	356.331	-1.50158	0.198995	-7.54582	4.49446e-14	7.78076e-13	TRUE
SAK_RS00920	hypothetical_protein	2369.58	0.751058	0.235301	3.1919	0.00141339	0.00564243	FALSE
SAK_RS00925	YSIRK_signal_domain/LPXTG_anchor_domain_surface_protein	130760	0.565365	0.125919	4.48991	7.12525e-06	4.52008e-05	FALSE
SAK_RS00930	isoprenylcysteine_carboxyl_methyltransferase	25.345	2.21722	0.447443	4.95533	7.22086e-07	5.63783e-06	TRUE
SAK_RS00935	two-component_sensor_histidine_kinase	5779.2	2.38271	0.141615	16.8253	1.59299e-63	1.15492e-61	TRUE
SAK_RS00940	DNA-binding_response_regulator	2361.35	2.21412	0.111198	19.9115	3.23397e-88	3.6472e-86	TRUE
SAK_RS00955	peptide_ABC_transporter_ATP-binding_protein	3000.79	-0.00670692	0.122665	-0.0546767	0.956396	1	FALSE
SAK_RS00960	glutamine_ABC_transporter_substrate-binding_protein	7056.25	0.0722199	0.175448	0.41163	0.68061	0.814166	FALSE
SAK_RS00965	hypothetical_protein	1963.02	0.64408	0.191847	3.35726	0.0007872	0.00338563	FALSE
SAK_RS00970	undecaprenyl-diphosphatase	3558.93	0.453864	0.129878	3.49453	0.000474895	0.00216152	FALSE
SAK_RS00975	adaptor_protein_MecA	1370.22	0.477395	0.321255	1.48603	0.137271	0.25402	FALSE
SAK_RS00980	undecaprenyl-phosphate_alpha-N-acetylglucosaminyl_1-phosphate_transferase	3301.36	0.439662	0.188611	2.33105	0.0197506	0.0541077	FALSE
SAK_RS00985	ABC_transporter_ATP-binding_protein	2628.46	-0.526268	0.362599	-1.45138	0.146675	0.266324	FALSE
SAK_RS00990	Fe-S_cluster_assembly_protein_SufD	4104.99	-0.521485	0.111884	-4.66094	3.14766e-06	2.1587e-05	FALSE
SAK_RS00995	cysteine_desulfurase	4904.77	-0.373869	0.113715	-3.28777	0.00100985	0.00420082	FALSE
SAK_RS01000	iron-sulfur_cluster_assembly_scaffold_protein	1147.3	-0.371996	0.224624	-1.65608	0.0977048	0.194834	FALSE
SAK_RS01005	Fe-S_cluster_assembly_protein_SufB	5988.08	-0.634277	0.0713125	-8.89433	5.87744e-19	1.54951e-17	FALSE
SAK_RS01010	D-alanyl-D-alanine_carboxypeptidase	1196.29	1.89075	0.377972	5.00235	5.66366e-07	4.54436e-06	TRUE
SAK_RS01015	D-alanyl-D-alanine_carboxypeptidase	1465.31	0.179669	0.0725148	2.47769	0.0132236	0.0390172	FALSE
SAK_RS01020	peptide_ABC_transporter_substrate-binding_protein	21387.7	-0.254124	0.194241	-1.30829	0.190775	0.332139	FALSE
SAK_RS01025	peptide_ABC_transporter_permease	5591.63	0.400556	0.380168	1.05363	0.292053	0.462095	FALSE
SAK_RS01030	peptide_ABC_transporter_permease	5126.83	0.547943	0.503784	1.08766	0.276747	0.440625	FALSE
SAK_RS01035	ABC_transporter_ATP-binding_protein	4019.3	0.248363	0.387818	0.640412	0.521905	0.691558	FALSE
SAK_RS01040	ABC_transporter_ATP-binding_protein	5226.13	0.355279	0.485299	0.732083	0.464118	0.638752	FALSE
SAK_RS01070	4-diphosphocytidyl-2C-methyl-D-erythritol_kinase	2720.49	0.483235	0.165068	2.92749	0.00341707	0.0119804	FALSE
SAK_RS01075	transcriptional_regulator	1716.43	0.62307	0.196443	3.17176	0.00151518	0.00593789	FALSE
SAK_RS01080	zinc_ABC_transporter_ATP-binding_protein	1671.57	0.384268	0.200035	1.921	0.0547316	0.125401	FALSE
SAK_RS01085	zinc_ABC_transporter_permease	2440.32	0.277904	0.133971	2.07437	0.0380454	0.0939912	FALSE
SAK_RS01090	hypothetical_protein	117.728	-0.162298	0.202843	-0.800117	0.423643	0.5993	FALSE
SAK_RS01095	tyrosine--tRNA_ligase	3837.29	-0.0984376	0.189356	-0.519854	0.603165	0.759098	FALSE
SAK_RS01100	membrane_protein	6744.07	-0.350664	0.150776	-2.32574	0.0200326	0.0548061	FALSE
SAK_RS01105	DNA-directed_RNA_polymerase_subunit_beta	60345.5	0.11953	0.117185	1.02001	0.307725	0.477221	FALSE
SAK_RS01110	DNA-directed_RNA_polymerase_subunit_beta'	75776.4	0.0578108	0.120807	0.478539	0.632267	0.777561	FALSE
SAK_RS01115	dipicolinate_synthase	1328.09	-0.435227	0.710248	-0.612781	0.540021	0.705433	FALSE
SAK_RS01120	competence_protein_CglB	30.0776	0.602654	0.417377	1.44391	0.148764	0.268915	FALSE
SAK_RS01125	competence_protein_ComG	3.59736	-0.568937	1.34077	-0.424336	0.671321	0.806857	FALSE
SAK_RS01130	competence_protein	3.59082	1.32842	1.57254	0.844762	0.398244	0.573765	FALSE
SAK_RS01135	hypothetical_protein	0.856024	-2.34677	1.99303	-1.17749	0.239	0.393807	FALSE
SAK_RS01140	competence_protein_ComGF	15.0425	-0.040653	0.517944	-0.0784891	0.937439	0.994577	FALSE
SAK_RS01145	hypothetical_protein	9.80465	0.334717	0.659189	0.50777	0.611615	0.765933	FALSE
SAK_RS01150	adenine_methyltransferase	2318.09	-0.426748	0.168643	-2.53048	0.0113908	0.0343586	FALSE
SAK_RS01155	acetate_kinase	8948.01	-0.634691	0.15514	-4.09108	4.29375e-05	0.000242794	FALSE
SAK_RS01160	transcriptional_regulator	61.6407	1.82824	0.544849	3.3555	0.00079221	0.00338566	TRUE
SAK_RS01165	hypothetical_protein	165.306	0.499632	0.455044	1.09798	0.272211	0.436829	FALSE
SAK_RS01170	CPBP_family_intramembrane_metalloprotease	2245.08	0.28548	0.172266	1.65721	0.0974779	0.194572	FALSE
SAK_RS01175	pyrroline-5-carboxylate_reductase	1920.41	-0.161932	0.129132	-1.254	0.20984	0.358035	FALSE
SAK_RS01180	glutamyl_aminopeptidase	3170.08	-0.177576	0.107869	-1.64622	0.0997175	0.198069	FALSE
SAK_RS01185	hypothetical_protein	148.623	-0.19824	0.283376	-0.699563	0.484201	0.658798	FALSE
SAK_RS01190	hypothetical_protein	55.1242	-0.208082	0.314491	-0.661647	0.508198	0.680502	FALSE
SAK_RS01195	thiol_reductase_thioredoxin	323.916	-0.837788	0.16759	-4.99905	5.76147e-07	4.60464e-06	FALSE
SAK_RS01200	tRNA-binding_protein	1543.57	-0.845164	0.10663	-7.92614	2.26071e-15	4.73118e-14	FALSE
SAK_RS01205	S-adenosylmethionine-dependent_methyltransferase	318.972	0.236561	0.146979	1.60949	0.107508	0.209445	FALSE
SAK_RS01210	Single-stranded_DNA-binding_protein_2	235.5	0.124632	0.765993	0.162706	0.87075	0.950335	FALSE
SAK_RS01215	haloacid_dehalogenase	462.204	-0.71744	0.362272	-1.98039	0.0476594	0.113024	FALSE
SAK_RS01220	sensor_protein_LytS	1221.31	-0.414909	0.227478	-1.82395	0.0681589	0.147508	FALSE
SAK_RS01225	DNA-binding_response_regulator	494.299	-0.783383	0.156111	-5.01812	5.21792e-07	4.23695e-06	FALSE
SAK_RS01230	murein_hydrolase_transporter_LrgA	51.5375	-0.731101	0.397976	-1.83705	0.066203	0.144819	FALSE
SAK_RS01235	antiholin	78.6132	-1.88109	0.34108	-5.51511	3.48566e-08	3.30649e-07	TRUE
SAK_RS01240	hypothetical_protein	675.996	-1.21913	0.114481	-10.6492	1.75786e-26	6.4881e-25	TRUE
SAK_RS01245	peptide_ABC_transporter_permease	151.069	-1.12177	0.194723	-5.76083	8.37016e-09	8.94285e-08	TRUE
SAK_RS01250	peptide_ABC_transporter_permease	150.845	-0.627709	0.272332	-2.30494	0.0211701	0.0576077	FALSE
SAK_RS01255	peptide_ABC_transporter_ATP-binding_protein	173.679	-1.02373	0.31135	-3.28805	0.00100884	0.00420082	TRUE
SAK_RS01260	peptide_ABC_transporter_ATP-binding_protein	108.749	-1.26771	0.346807	-3.65537	0.000256808	0.00122953	TRUE
SAK_RS01265	PTS_beta-glucoside_transporter_subunit_EIIBCA	671.23	-0.707755	0.19454	-3.6381	0.000274653	0.00130268	FALSE
SAK_RS01270	alpha%2Calpha-phosphotrehalase	522.057	-0.74511	0.149531	-4.98297	6.26163e-07	4.92679e-06	FALSE
SAK_RS01275	transcription_antiterminator_BglG	162.561	-0.231282	0.196379	-1.17773	0.238903	0.393807	FALSE
SAK_RS01280	PTS_lactose_transporter_subunit_IIB	7.55132	-0.256239	0.715627	-0.358062	0.720297	0.841313	FALSE
SAK_RS01285	PTS_ascorbate_transporter_subunit_IIC	244.027	-0.0972451	0.257562	-0.37756	0.705758	0.831991	FALSE
SAK_RS01290	transketolase	178.619	0.0567798	0.266983	0.212672	0.831583	0.927025	FALSE
SAK_RS01295	transketolase	162.492	-0.239048	0.291655	-0.819626	0.412429	0.588771	FALSE
SAK_RS01300	oxidoreductase	239.463	2.60024	0.190079	13.6798	1.3408e-42	8.00538e-41	TRUE
SAK_RS01305	30S_ribosomal_protein_S15	10614.5	-0.56365	0.276965	-2.03509	0.0418414	0.101117	FALSE
SAK_RS01310	polyribonucleotide_nucleotidyltransferase	7336.02	-0.527948	0.0879792	-6.00082	1.96319e-09	2.21405e-08	FALSE
SAK_RS01315	hypothetical_protein	2126.71	-0.287748	0.194737	-1.47762	0.139509	0.257457	FALSE
SAK_RS01320	serine_acetyltransferase	2291.8	-0.333692	0.169178	-1.97243	0.0485604	0.114759	FALSE
SAK_RS01325	lipoprotein	50.9898	0.255472	0.397792	0.642225	0.520727	0.691447	FALSE
SAK_RS01330	cysteine--tRNA_ligase	3663.08	-0.787417	0.248066	-3.17422	0.00150238	0.00591052	FALSE
SAK_RS01335	hypothetical_protein	1141.55	-0.579883	0.214876	-2.69868	0.00696143	0.022325	FALSE
SAK_RS01340	23S_rRNA_(guanosine(2251)-2'-O)-methyltransferase_RlmB	1204.87	-0.424562	0.137327	-3.09162	0.00199071	0.00758186	FALSE
SAK_RS01345	hypothetical_protein	711.762	-0.77023	0.174384	-4.41686	1.00146e-05	6.23612e-05	FALSE
SAK_RS01350	hypothetical_protein	4687.31	-0.995783	0.293456	-3.39329	0.00069058	0.00300188	FALSE
SAK_RS01355	50S_ribosomal_protein_L13	17894.2	-0.453508	0.278358	-1.62922	0.103266	0.202933	FALSE
SAK_RS01360	30S_ribosomal_protein_S9	32709.9	-0.147646	0.166781	-0.88527	0.376011	0.54993	FALSE
SAK_RS01365	site-specific_integrase	1058.8	1.04048	0.228391	4.5557	5.22117e-06	3.45244e-05	TRUE
SAK_RS01370	transcriptional_regulator	556.34	1.14136	0.287956	3.96366	7.38103e-05	0.00039956	TRUE
SAK_RS01375	hypothetical_protein	451.206	0.498879	0.179913	2.77288	0.00555619	0.0183399	FALSE
SAK_RS01380	hypothetical_protein	283.295	0.226814	0.335177	0.6767	0.498596	0.670742	FALSE
SAK_RS01385	hypothetical_protein	448.955	0.726445	0.389625	1.86447	0.0622551	0.138641	FALSE
SAK_RS01390	hypothetical_protein	1360.53	0.0305724	0.0935107	0.32694	0.743713	0.86025	FALSE
SAK_RS01395	hypothetical_protein	124.141	-0.123568	0.257199	-0.480439	0.630915	0.777159	FALSE
SAK_RS01400	hypothetical_protein	1398.91	0.0934365	0.197254	0.473685	0.635725	0.780714	FALSE
SAK_RS01405	hypothetical_protein	921.699	-0.000420027	0.169352	-0.00248019	0.998021	1	FALSE
SAK_RS01410	plasmid_recombination_enzyme	2316.8	0.392483	0.114904	3.41575	0.000636073	0.00279487	FALSE
SAK_RS01415	hypothetical_protein	1164.73	0.445716	0.171981	2.59167	0.0095512	0.0292002	FALSE
SAK_RS01420	addiction_module_toxin_RelE	371.671	0.759704	0.281641	2.69742	0.00698791	0.0223393	FALSE
SAK_RS01425	hypothetical_protein	97.8384	0.862837	0.590539	1.4611	0.143988	0.262384	FALSE
SAK_RS01430	virulence_factor_EsxA	87.8864	1.59335	0.30683	5.19292	2.07018e-07	1.78071e-06	TRUE
SAK_RS01435	hypothetical_protein	28.7849	0.892904	0.476574	1.87359	0.0609872	0.136589	FALSE
SAK_RS01440	hypothetical_protein	105.979	1.22286	0.340767	3.58856	0.000332512	0.00156613	TRUE
SAK_RS01445	hypothetical_protein	148.783	1.18374	0.201523	5.87399	4.25425e-09	4.64308e-08	TRUE
SAK_RS01450	hypothetical_protein	92.2314	0.625355	0.409343	1.5277	0.126586	0.239041	FALSE
SAK_RS01455	hypothetical_protein	53.1612	0.457087	0.928565	0.492251	0.622542	0.771997	FALSE
SAK_RS01460	hypothetical_protein	0.325047	0.427671	4.29794	0.0995061	0.920736	0.981668	FALSE
SAK_RS01465	hypothetical_protein	0.115183	0	6.66338	0	1	1	FALSE
SAK_RS01470	MutR_family_transcriptional_regulator	181.083	0.0865411	0.378282	0.228774	0.819044	0.919535	FALSE
SAK_RS01475	MFS_transporter	166.801	0.870663	0.207622	4.1935	2.74684e-05	0.000159773	FALSE
SAK_RS01480	amino_acid_ABC_transporter_permease	1319.8	0.970941	0.254854	3.80979	0.000139085	0.000709403	FALSE
SAK_RS01485	osmoprotectant_ABC_transporter_substrate-binding_protein	1115.71	1.16805	0.258397	4.52035	6.17363e-06	3.95346e-05	TRUE
SAK_RS01490	choline_ABC_transporter_permease	573.522	1.33524	0.289116	4.61836	3.86784e-06	2.59132e-05	TRUE
SAK_RS01495	glycine/betaine_ABC_transporter_ATP-binding_protein	1658.35	1.07911	0.121698	8.86713	7.50583e-19	1.95344e-17	TRUE
SAK_RS01580	IS1182_family_transposase_ISSag8	6.09452	0.608255	0.974328	0.624282	0.532443	0.699284	FALSE
SAK_RS01585	hypothetical_protein	66.6734	0.15447	0.314718	0.49082	0.623554	0.772309	FALSE
SAK_RS01590	hypothetical_protein	1234.85	-0.170692	0.194967	-0.875489	0.381308	0.555675	FALSE
SAK_RS01595	hypothetical_protein	114.818	-0.0118933	0.304733	-0.0390285	0.968868	1	FALSE
SAK_RS01600	hypothetical_protein	140.544	-0.377976	0.34681	-1.08986	0.275773	0.440109	FALSE
SAK_RS01605	membrane_protein	106.302	-0.525835	0.248857	-2.113	0.0346007	0.0869299	FALSE
SAK_RS01610	transcriptional_regulator	106.848	0.110894	0.637297	0.174006	0.861861	0.946642	FALSE
SAK_RS01615	acetyltransferase	218.346	-0.458732	0.566431	-0.809863	0.418019	0.594243	FALSE
SAK_RS01620	acetyltransferase	161.533	-0.592825	0.592943	-0.999802	0.317407	0.488503	FALSE
SAK_RS01625	acetyltransferase	823.926	-0.882189	0.184069	-4.7927	1.64552e-06	1.19728e-05	FALSE
SAK_RS01630	hypothetical_protein	256.901	0.251228	0.154612	1.62489	0.104185	0.204344	FALSE
SAK_RS01635	DNA-directed_RNA_polymerase_sigma-70_factor	133.427	0.17296	0.21645	0.799076	0.424246	0.599735	FALSE
SAK_RS01640	lipoprotein	19.7831	-0.590316	0.499636	-1.18149	0.237407	0.391967	FALSE
SAK_RS01645	TetR_family_transcriptional_regulator	161.478	-0.00603761	0.281073	-0.0214806	0.982862	1	FALSE
SAK_RS01650	antibiotic_ABC_transporter_permease	299.57	0.297853	0.260347	1.14406	0.252598	0.410547	FALSE
SAK_RS01655	glycosyl_transferase_family_2	276.503	0.661708	0.171615	3.85577	0.000115368	0.000602048	FALSE
SAK_RS01660	hypothetical_protein	624.328	2.53619	0.263841	9.61259	7.07454e-22	2.08135e-20	TRUE
SAK_RS01665	PadR_family_transcriptional_regulator	139.329	3.06131	0.644327	4.75118	2.02235e-06	1.44555e-05	TRUE
SAK_RS01670	hypothetical_protein	3705.46	-0.386574	0.144285	-2.67923	0.00737909	0.023369	FALSE
SAK_RS01675	N-acetylglucosamine-6-phosphate_deacetylase	4341.43	0.0125713	0.566511	0.0221907	0.982296	1	FALSE
SAK_RS01680	hypothetical_protein	1047.65	2.08423	0.424533	4.90946	9.13273e-07	6.99602e-06	TRUE
SAK_RS01685	glycine--tRNA_ligase_subunit_alpha	5436.12	-0.687042	0.124186	-5.53236	3.15951e-08	3.0542e-07	FALSE
SAK_RS01690	FMN-dependent_NADH-azoreductase	1525.96	-0.611761	0.187157	-3.2687	0.00108043	0.00443984	FALSE
SAK_RS01695	glycine--tRNA_ligase_subunit_beta	11615.7	-0.803332	0.108238	-7.42188	1.15472e-13	1.89038e-12	FALSE
SAK_RS01700	hypothetical_protein	504.567	-1.29461	0.613928	-2.10873	0.0349682	0.0875282	FALSE
SAK_RS01705	membrane_protein	31.4926	-1.61567	0.529694	-3.05019	0.00228693	0.00856546	TRUE
SAK_RS01710	glycerol_kinase	853.248	-1.33089	0.232974	-5.71263	1.11245e-08	1.15809e-07	TRUE
SAK_RS01715	alpha-glycerophosphate_oxidase	1242.83	-0.990224	0.257177	-3.85036	0.000117946	0.000613924	FALSE
SAK_RS01720	glycerol_uptake_facilitator_protein	372.635	-1.28664	0.242218	-5.31191	1.08483e-07	9.65875e-07	TRUE
SAK_RS01725	NADH_oxidase	742.321	-0.0459748	0.239143	-0.192249	0.847547	0.937103	FALSE
SAK_RS01730	hypothetical_protein	667.099	-0.0627978	0.347947	-0.180481	0.856775	0.943708	FALSE
SAK_RS01735	transketolase	14394.3	-0.357534	0.118475	-3.01781	0.00254607	0.00938026	FALSE
SAK_RS01740	bacteriocin_immunity_protein	623.923	0.290501	0.397168	0.731431	0.464516	0.638867	FALSE
SAK_RS01745	ABC_transporter_ATP-binding_protein	2013.24	0.300359	0.19806	1.5165	0.129392	0.242459	FALSE
SAK_RS01750	ABC_transporter_permease	3417.77	0.257997	0.155661	1.65743	0.0974332	0.194572	FALSE
SAK_RS01755	PTS_cellobiose_transporter_subunit_IIC	2167.02	-0.746639	0.211439	-3.53123	0.000413629	0.00190688	FALSE
SAK_RS01760	glutamate_5-kinase	1834.23	-0.350839	0.096377	-3.64027	0.000272349	0.00129478	FALSE
SAK_RS01765	gamma-glutamyl-phosphate_reductase	3734.5	-0.692414	0.127248	-5.44146	5.28469e-08	4.89859e-07	FALSE
SAK_RS01770	ribosomal_RNA_small_subunit_methyltransferase_H	2333.14	-0.29922	0.120582	-2.48146	0.0130847	0.0387765	FALSE
SAK_RS01775	cell_division_protein_FtsL	325.327	-0.422982	0.348646	-1.21321	0.225049	0.376939	FALSE
SAK_RS01780	penicillin-binding_protein_2X	5538.34	-0.642038	0.218365	-2.9402	0.00327996	0.0115706	FALSE
SAK_RS01785	phospho-N-acetylmuramoyl-pentapeptide-_transferase	1672.62	-0.731475	0.405467	-1.80403	0.0712264	0.152682	FALSE
SAK_RS01790	DEAD/DEAH_box_helicase	4354.83	-0.501021	0.0863436	-5.80264	6.52797e-09	7.01152e-08	FALSE
SAK_RS01795	ABC_transporter_substrate-binding_protein	6441.15	-1.7204	0.142544	-12.0692	1.53586e-33	7.25069e-32	TRUE
SAK_RS01800	amino_acid_ABC_transporter_permease	8518.93	-1.91419	0.189049	-10.1254	4.26255e-24	1.49189e-22	TRUE
SAK_RS01805	amino_acid_ABC_transporter_ATP-binding_protein	10192.9	-1.75324	0.223586	-7.84146	4.45331e-15	8.77691e-14	TRUE
SAK_RS01810	membrane_protein	335.416	-0.600716	0.186398	-3.22275	0.00126964	0.00514446	FALSE
SAK_RS01815	thioredoxin-disulfide_reductase	3874.86	-0.748157	0.347685	-2.15183	0.031411	0.0806123	FALSE
SAK_RS01820	nicotinate_phosphoribosyltransferase	3653.18	-0.782325	0.2263	-3.45703	0.000546159	0.00245288	FALSE
SAK_RS01825	NAD(+)_synthetase	1015.12	-0.804502	0.360837	-2.22955	0.0257775	0.0676076	FALSE
SAK_RS01830	aminopeptidase	4248.78	-2.75269	0.0949431	-28.9931	8.04521e-185	2.72196e-182	TRUE
SAK_RS01835	penicillin-binding_protein_1A	9977.15	0.410873	0.189237	2.17121	0.0299155	0.0773612	FALSE
SAK_RS01840	Holliday_junction_resolvase_RecU	1897.65	0.542497	0.140693	3.85589	0.000115308	0.000602048	FALSE
SAK_RS01845	hypothetical_protein	95.5617	0.468594	0.211519	2.21537	0.0267345	0.0698727	FALSE
SAK_RS01850	cell_cycle_protein_GpsB	2073.07	-0.314845	0.280222	-1.12356	0.261201	0.4225	FALSE
SAK_RS01855	RNA_methyltransferase	2320.35	0.540817	0.141126	3.83215	0.00012703	0.00065284	FALSE
SAK_RS01860	hypothetical_protein	8445.82	0.615554	0.172575	3.56688	0.000361253	0.00168973	FALSE
SAK_RS01865	S-ribosylhomocysteine_lyase	3059.45	0.405369	0.114378	3.54411	0.000393946	0.00182696	FALSE
SAK_RS01870	ribonuclease_Y	5366.7	0.0940539	0.147859	0.636107	0.524707	0.692538	FALSE
SAK_RS01875	ABC_transporter_ATP-binding_protein	265.431	-0.763623	0.282075	-2.70717	0.00678603	0.0219009	FALSE
SAK_RS01880	ABC_transporter_permease	187.718	-0.122746	0.205218	-0.598126	0.549756	0.713102	FALSE
SAK_RS01885	sensor_histidine_kinase	451.074	0.0817282	0.123212	0.663311	0.507131	0.679579	FALSE
SAK_RS01890	DNA-binding_response_regulator	407.298	0.389178	0.120789	3.22196	0.00127318	0.00514851	FALSE
SAK_RS01895	DUF1211_domain-containing_membrane_protein	587.227	0.434908	0.0999923	4.34941	1.36503e-05	8.313e-05	FALSE
SAK_RS01900	guanylate_kinase	4653.49	0.613217	0.269571	2.27479	0.0229184	0.0614588	FALSE
SAK_RS01905	DNA-directed_RNA_polymerase_subunit_omega	2440.64	0.994957	0.199767	4.9806	6.3389e-07	4.96833e-06	FALSE
SAK_RS01910	primosomal_protein_N'	3723.22	0.918084	0.269784	3.40303	0.000666433	0.00291411	FALSE
SAK_RS01915	methionyl-tRNA_formyltransferase	2196.94	0.455769	0.264423	1.72364	0.0847734	0.17418	FALSE
SAK_RS01920	16S_rRNA_(cytosine(967)-C(5))-methyltransferase	3978.92	0.597885	0.199994	2.98952	0.00279417	0.0101289	FALSE
SAK_RS01925	protein_phosphatase	1845.3	0.182275	0.379014	0.480918	0.630575	0.777159	FALSE
SAK_RS01930	serine/threonine_protein_kinase	12020.5	0.510054	0.14782	3.45052	0.000559512	0.00250178	FALSE
SAK_RS01935	transporter	167.851	0.830382	0.224304	3.70204	0.000213871	0.00104365	FALSE
SAK_RS01940	two-component_sensor_histidine_kinase	992.32	0.65995	0.21101	3.12757	0.00176256	0.00681522	FALSE
SAK_RS01945	DNA-binding_response_regulator	531.863	0.53109	0.167353	3.17348	0.00150626	0.00591431	FALSE
SAK_RS01950	peptidyl-prolyl_cis-trans_isomerase	6795.37	-0.271478	0.161703	-1.67887	0.093178	0.187278	FALSE
SAK_RS01955	hypothetical_protein	1626.18	-0.182162	0.314313	-0.579557	0.562213	0.723901	FALSE
SAK_RS01960	pyruvate_formate_lyase-activating_protein	367.919	0.451181	0.181939	2.47984	0.013144	0.0388955	FALSE
SAK_RS01965	DeoR_family_transcriptional_regulator	1186.97	0.564701	0.136344	4.14173	3.44692e-05	0.000197663	FALSE
SAK_RS01970	DNA-binding_transcriptional_regulator	1450.27	0.568631	0.0882462	6.44369	1.16602e-10	1.45216e-09	FALSE
SAK_RS01975	PTS_cellobiose_transporter_subunit_IIA	22.9411	0.976113	0.534204	1.82723	0.0676654	0.146933	FALSE
SAK_RS01980	PTS_sugar_transporter_subunit_IIB	19.6063	0.569627	0.442767	1.28652	0.198263	0.341672	FALSE
SAK_RS01985	PTS_cellobiose_transporter_subunit_IIC	337.455	1.01925	0.207699	4.90735	9.23163e-07	7.03485e-06	TRUE
SAK_RS01990	formate_C-acetyltransferase/glycerol_dehydratase_family_glycyl_radical_enzyme	889.999	0.968396	0.122798	7.8861	3.11767e-15	6.32886e-14	FALSE
SAK_RS01995	fructose-bisphosphate_aldolase	245.93	1.11293	0.174204	6.38868	1.67327e-10	2.04622e-09	TRUE
SAK_RS02000	glycerol_dehydrogenase	395.803	0.824257	0.124171	6.63809	3.17784e-11	4.16195e-10	FALSE
SAK_RS02005	cysteine_synthase_A	22808.4	-2.60476	0.223036	-11.6787	1.6387e-31	6.78889e-30	TRUE
SAK_RS02010	YigZ_family_protein	355.929	0.669673	0.166334	4.02608	5.67139e-05	0.000314561	FALSE
SAK_RS02015	helicase	143.337	1.02577	0.207482	4.94392	7.65672e-07	5.93249e-06	TRUE
SAK_RS02020	hypothetical_protein	25.9228	0.365646	0.488266	0.748866	0.453938	0.629866	FALSE
SAK_RS02025	ribosomal_subunit_interface_protein	2268.87	-0.149771	0.507727	-0.294983	0.768007	0.880822	FALSE
SAK_RS02055	aspartate_kinase	740.614	0.387704	0.207526	1.86822	0.0617312	0.137708	FALSE
SAK_RS02060	haloacid_dehalogenase	1112.33	0.0694106	0.160083	0.43359	0.664586	0.80352	FALSE
SAK_RS02065	enoyl-CoA_hydratase	28395	-0.657194	0.20556	-3.19709	0.00138821	0.00558032	FALSE
SAK_RS02070	transcriptional_regulator	8288.53	-0.304171	0.270333	-1.12517	0.260516	0.422065	FALSE
SAK_RS02075	3-oxoacyl-ACP_synthase_III	42850.9	-0.465594	0.207034	-2.24888	0.0245202	0.0648969	FALSE
SAK_RS02080	acyl_carrier_protein	5555.52	-0.597599	0.570511	-1.04748	0.294878	0.465115	FALSE
SAK_RS02085	2-nitropropane_dioxygenase	37008.8	-0.329352	0.253631	-1.29855	0.1941	0.33591	FALSE
SAK_RS02090	malonyl_CoA-acyl_carrier_protein_transacylase	34846.6	-0.286153	0.229334	-1.24776	0.21212	0.360338	FALSE
SAK_RS02095	beta-ketoacyl-ACP_reductase	24915.9	-0.258652	0.280352	-0.922599	0.356216	0.530535	FALSE
SAK_RS02100	beta-ketoacyl-[acyl-carrier-protein]_synthase_II	34706.9	-0.370578	0.263947	-1.40399	0.160322	0.286491	FALSE
SAK_RS02105	acetyl-CoA_carboxylase_biotin_carboxyl_carrier_protein_subunit	14158.7	-0.283419	0.345708	-0.819822	0.412318	0.588771	FALSE
SAK_RS02110	beta-hydroxyacyl-ACP_dehydratase	5397.08	-0.375611	0.28829	-1.3029	0.19261	0.334164	FALSE
SAK_RS02115	acetyl-CoA_carboxylase_biotin_carboxylase_subunit	40512.6	-0.166804	0.292198	-0.570858	0.568096	0.730821	FALSE
SAK_RS02120	acetyl-CoA_carboxylase_carboxyl_transferase_subunit_beta	23232.4	-0.123044	0.301355	-0.408302	0.683052	0.815964	FALSE
SAK_RS02125	acetyl-CoA_carboxylase_carboxyl_transferase_subunit_alpha	12793.8	-0.00707757	0.265058	-0.0267019	0.978697	1	FALSE
SAK_RS02130	hypothetical_protein	2214.96	0.365941	0.158945	2.30231	0.0213175	0.0578536	FALSE
SAK_RS02135	serine--tRNA_ligase	5816.48	-0.707801	0.172408	-4.10539	4.03634e-05	0.000230162	FALSE
SAK_RS02140	membrane_protein	2323.85	-0.410441	0.141714	-2.89627	0.00377632	0.0130818	FALSE
SAK_RS02145	PTS_mannose_transporter_accessory_protein_ManO	1358.51	0.572407	0.222286	2.57509	0.0100214	0.0305457	FALSE
SAK_RS02150	PTS_mannose_transporter_subunit_IID	21460.7	0.422537	0.173647	2.4333	0.0149617	0.0432654	FALSE
SAK_RS02155	PTS_mannose/fructose/sorbose_transporter_subunit_IIC	17542.4	0.472689	0.14993	3.15273	0.00161752	0.00631457	FALSE
SAK_RS02160	PTS_mannose_transporter_subunit_EIIAB	18854.8	0.484283	0.152348	3.1788	0.00147884	0.00585195	FALSE
SAK_RS02165	haloacid_dehalogenase	1081.43	-0.13272	0.08762	-1.51472	0.129843	0.242709	FALSE
SAK_RS02170	hypothetical_protein	669.69	0.233575	0.265317	0.880362	0.378663	0.553012	FALSE
SAK_RS02175	membrane_protein	316.934	1.4549	0.192122	7.57279	3.65285e-14	6.44808e-13	TRUE
SAK_RS02180	NCS2_family_permease	6285.08	0.575016	0.311824	1.84404	0.0651775	0.143348	FALSE
SAK_RS02185	tRNA_(adenosine(37)-N6)-threonylcarbamoyltransferase_complex_ATPase_subunit_type_1_TsaE	284.425	-0.1334	0.429909	-0.310298	0.756334	0.871373	FALSE
SAK_RS02190	N-acetyltransferase	576.991	-0.326838	0.239444	-1.36499	0.172256	0.3046	FALSE
SAK_RS02195	transporter	2513.53	-0.156665	0.144406	-1.08489	0.277972	0.442227	FALSE
SAK_RS02200	hypothetical_protein	77.5199	-0.461404	0.543551	-0.848869	0.395954	0.570967	FALSE
SAK_RS02205	histidine_triad_protein	306.45	-0.0914401	0.630225	-0.145091	0.884639	0.96033	FALSE
SAK_RS02210	hypothetical_protein	1587.74	3.34058	0.138891	24.0518	7.98584e-128	1.35094e-125	TRUE
SAK_RS02215	hypothetical_protein	5.78937	0.758515	0.834569	0.90887	0.363419	0.536871	FALSE
SAK_RS02220	ABC_transporter_ATP-binding_protein	653.392	0.88253	0.239363	3.68699	0.00022692	0.0010994	FALSE
SAK_RS02225	ABC_transporter_permease	802.91	0.683675	0.183321	3.72939	0.000191945	0.000950361	FALSE
SAK_RS02230	aminoglycoside_phosphotransferase	4358.31	0.101016	0.146181	0.691035	0.489544	0.663844	FALSE
SAK_RS02235	tRNA_(guanosine(46)-N7)-methyltransferase_TrmB	1644.99	-0.207545	0.280606	-0.739632	0.459523	0.63458	FALSE
SAK_RS02245	ribosome_maturation_factor_RimP	2623.91	0.275476	0.204243	1.34876	0.177413	0.312628	FALSE
SAK_RS02250	transcription_termination/antitermination_protein_NusA	12912.4	0.310606	0.216381	1.43546	0.151156	0.272753	FALSE
SAK_RS02255	hypothetical_protein	1054.41	0.849996	0.402102	2.11388	0.0345256	0.0868487	FALSE
SAK_RS02260	hypothetical_protein	1092.95	0.635912	0.358866	1.77201	0.0763935	0.160371	FALSE
SAK_RS02265	translation_initiation_factor_IF-2	30995.9	0.397762	0.0914611	4.34897	1.36775e-05	8.313e-05	FALSE
SAK_RS02270	ribosome-binding_factor_A	1855.26	0.377992	0.132948	2.84316	0.00446684	0.0152142	FALSE
SAK_RS02275	esterase	783.765	1.30402	0.287327	4.53844	5.66711e-06	3.70792e-05	TRUE
SAK_RS02280	uracil_phosphoribosyltransferase	378.491	-0.302434	0.442584	-0.683337	0.494394	0.666857	FALSE
SAK_RS02285	copper-translocating_P-type_ATPase	3725.74	-0.30903	0.107026	-2.88744	0.00388395	0.0134089	FALSE
SAK_RS02290	carbonate_dehydratase	33.2832	1.34728	0.695402	1.93741	0.0526947	0.122252	FALSE
SAK_RS02295	hypothetical_protein	202.145	0.624034	0.650289	0.959625	0.337244	0.507867	FALSE
SAK_RS02300	haloacid_dehalogenase	803.063	-0.420125	0.159428	-2.6352	0.00840885	0.0261809	FALSE
SAK_RS02305	DNA_polymerase_I	5749.04	-0.460071	0.149445	-3.07853	0.00208021	0.00787842	FALSE
SAK_RS02310	CoA-binding_protein	484.497	-0.713243	0.312568	-2.28188	0.0224963	0.0605668	FALSE
SAK_RS02315	transcriptional_repressor	2715.22	0.0212613	0.123368	0.172341	0.86317	0.946642	FALSE
SAK_RS02320	YSIRK_signal_domain/LPXTG_anchor_domain_surface_protein	193.411	2.04301	0.624999	3.26883	0.00107993	0.00443984	TRUE
SAK_RS02325	DNA-binding_response_regulator	511.017	0.144826	0.146625	0.987729	0.323285	0.494646	FALSE
SAK_RS02330	two-component_sensor_histidine_kinase	724.575	-0.0421352	0.116333	-0.362194	0.717207	0.839153	FALSE
SAK_RS02335	membrane_protein	935.23	0.0755418	0.161441	0.467923	0.639839	0.782926	FALSE
SAK_RS02340	tRNA_guanosine(34)_transglycosylase_Tgt	4234.58	-0.0580916	0.411664	-0.141114	0.88778	0.962196	FALSE
SAK_RS02345	hypothetical_protein	241.998	0.348264	0.238166	1.46227	0.143666	0.262268	FALSE
SAK_RS02350	BioY_family_transporter	434.869	-0.189375	0.182099	-1.03996	0.298361	0.469681	FALSE
SAK_RS02355	metal-dependent_hydrolase	1882.29	-0.175371	0.132326	-1.3253	0.185072	0.323597	FALSE
SAK_RS02360	tRNA-specific_adenosine_deaminase	116.829	0.710026	0.731285	0.970929	0.331583	0.50195	FALSE
SAK_RS02370	glucose-6-phosphate_isomerase	34816.8	0.0369404	0.0796868	0.46357	0.642956	0.784885	FALSE
SAK_RS02375	5-formyltetrahydrofolate_cyclo-ligase	603.165	-0.305322	0.4424	-0.690149	0.4901	0.664155	FALSE
SAK_RS02380	rhomboid_family_intramembrane_serine_protease	423.737	0.00280247	0.30284	0.00925399	0.992616	1	FALSE
SAK_RS02385	BMP_family_ABC_transporter_substrate-binding_protein	1956	0.391778	0.36796	1.06473	0.286999	0.454807	FALSE
SAK_RS02390	UTP--glucose-1-phosphate_uridylyltransferase	3568.09	0.302684	0.127325	2.37725	0.0174425	0.0488975	FALSE
SAK_RS02395	glycerol-3-phosphate_dehydrogenase_(NAD(P)(+))	2894.97	0.192457	0.147727	1.30279	0.192648	0.334164	FALSE
SAK_RS02400	ribonuclease_P_protein_component	548.697	0.923367	0.312447	2.95527	0.00312392	0.0111451	FALSE
SAK_RS02405	membrane_protein	1499.3	0.679981	0.0737529	9.21972	2.97872e-20	8.17136e-19	FALSE
SAK_RS02410	Jag_protein	2096.17	0.461106	0.171319	2.69151	0.00711293	0.0226676	FALSE
SAK_RS02455	hypothetical_protein	2098.76	-0.120601	0.28714	-0.420007	0.67448	0.809032	FALSE
SAK_RS02460	regulatory_protein_RecX	149.039	-0.1304	0.242616	-0.537476	0.590939	0.749864	FALSE
SAK_RS02465	23S_rRNA_(uracil-5-)-methyltransferase_RumA	1928.33	0.727316	0.101543	7.16263	7.91438e-13	1.20798e-11	FALSE
SAK_RS02470	phosphorylase	1174.69	0.775226	0.339976	2.28024	0.0225935	0.0607482	FALSE
SAK_RS02475	GNAT_family_acetyltransferase	788.713	0.714894	0.374927	1.90676	0.056552	0.128126	FALSE
SAK_RS02485	glycosyl_transferase_family_2	886.802	1.08308	0.154457	7.0122	2.34604e-12	3.42622e-11	TRUE
SAK_RS02490	ribonucleoside-diphosphate_reductase	308.578	-0.172964	0.182314	-0.948715	0.342766	0.513895	FALSE
SAK_RS02495	class_Ib_ribonucleoside-diphosphate_reductase_assembly_flavoprotein_NrdI	87.372	0.473086	0.282004	1.67759	0.0934276	0.187409	FALSE
SAK_RS02500	ribonucleoside-diphosphate_reductase_subunit_alpha	816.666	-0.0792079	0.139284	-0.568679	0.569574	0.731214	FALSE
SAK_RS02505	cell_surface_protein	1209	-0.0385591	0.199975	-0.19282	0.8471	0.937103	FALSE
SAK_RS02510	hypothetical_protein	144.897	0.57928	0.235382	2.46102	0.0138543	0.0407007	FALSE
SAK_RS02525	AraC_family_transcriptional_regulator	314.058	0.826535	0.212851	3.88316	0.000103106	0.000545064	FALSE
SAK_RS02530	4-carboxymuconolactone_decarboxylase	124.266	0.82713	0.178007	4.64662	3.37411e-06	2.28315e-05	FALSE
SAK_RS02535	cupin	54.4399	0.611714	0.34253	1.78587	0.0741205	0.157225	FALSE
SAK_RS02540	MerR_family_transcriptional_regulator	244.804	0.694912	0.150577	4.615	3.93101e-06	2.62498e-05	FALSE
SAK_RS02550	2%2C5-diketo-D-gluconic_acid_reductase	468.601	-0.00241213	0.156623	-0.0154009	0.987712	1	FALSE
SAK_RS02555	cation_efflux_system_protein	2152.98	-0.698046	0.189657	-3.68058	0.000232703	0.00112473	FALSE
SAK_RS02560	TetR_family_transcriptional_regulator	254.581	-0.124806	0.126373	-0.987602	0.323348	0.494646	FALSE
SAK_RS02565	YSIRK-targeted_surface_antigen_transcriptional_regulator	460.405	0.00602051	0.271327	0.0221891	0.982297	1	FALSE
SAK_RS02570	C_protein_alpha-antigen	187877	-0.463126	0.248489	-1.86377	0.0623544	0.138641	FALSE
SAK_RS02585	hypothetical_protein	133.718	1.95495	0.272571	7.17225	7.3774e-13	1.13455e-11	TRUE
SAK_RS02590	cupin	91.5297	1.50728	0.543857	2.77146	0.00558059	0.0183906	TRUE
SAK_RS02595	SAM-dependent_methyltransferase	590.977	1.78185	0.300767	5.92435	3.13531e-09	3.45664e-08	TRUE
SAK_RS02600	PTS_lactose_transporter_subunit_IIC	270.217	-0.0146579	0.250209	-0.0585829	0.953284	1	FALSE
SAK_RS02605	PTS_fructose_transporter_subunit_IIA	16.6338	0.258984	0.571303	0.453321	0.650318	0.791388	FALSE
SAK_RS02610	PTS_galactitol_transporter_subunit_IIB	4.28492	0.803729	0.877319	0.916119	0.359604	0.533243	FALSE
SAK_RS02615	PTS_galactitol_transporter_subunit_IIC	40.2995	-0.0807634	0.288907	-0.279548	0.779824	0.889603	FALSE
SAK_RS02620	rhamnulose-1-phosphate_aldolase	49.8845	-0.000641666	0.250984	-0.0025566	0.99796	1	FALSE
SAK_RS02625	PTS_galactitol_transporter_subunit_IIA	54.4802	-0.18599	0.371465	-0.500692	0.616588	0.768369	FALSE
SAK_RS02630	PTS_galactitol_transporter_subunit_IIC	121.676	-0.985785	0.235336	-4.18884	2.80383e-05	0.000162622	FALSE
SAK_RS02635	PTS_galactitol_transporter_subunit_IIB	27.9759	-0.711957	0.393775	-1.80803	0.0706017	0.151985	FALSE
SAK_RS02640	AraC_family_transcriptional_regulator	270.259	0.128644	0.246123	0.522681	0.601196	0.758973	FALSE
SAK_RS02645	sugar_ABC_transporter_substrate-binding_protein	36.2736	-0.765598	0.397835	-1.92441	0.0543033	0.12456	FALSE
SAK_RS02650	sugar_ABC_transporter_permease	22.5902	0.570302	0.484805	1.17635	0.239454	0.393925	FALSE
SAK_RS02655	sugar_ABC_transporter_permease	26.3585	-0.249758	0.392548	-0.636248	0.524615	0.692538	FALSE
SAK_RS02660	alpha-galactosidase	95.6777	0.0333975	0.255899	0.13051	0.896163	0.967665	FALSE
SAK_RS02670	galactose-1-phosphate_uridylyltransferase	93.9678	-0.0197449	0.198309	-0.0995661	0.920689	0.981668	FALSE
SAK_RS02675	UDP-glucose_4-epimerase_GalE	70.9372	0.0180414	0.246218	0.0732739	0.941588	0.996665	FALSE
SAK_RS02680	galactose_mutarotase	67.7764	-0.381782	0.305004	-1.25173	0.210669	0.358748	FALSE
SAK_RS02695	aldose_1-epimerase	191.066	0.284222	0.291068	0.976477	0.328828	0.50025	FALSE
SAK_RS02700	aldose_1-epimerase	312.442	-0.173389	0.350502	-0.494689	0.62082	0.771562	FALSE
SAK_RS02705	hypothetical_protein	1632.37	0.0859088	0.306076	0.280678	0.778957	0.889603	FALSE
SAK_RS02710	N-acetyltransferase	2164.55	-0.846776	0.106481	-7.95234	1.83017e-15	3.91078e-14	FALSE
SAK_RS02715	hypothetical_protein	815.879	-0.932325	0.15589	-5.98067	2.22221e-09	2.47862e-08	FALSE
SAK_RS02720	valine--tRNA_ligase	11182.7	-0.918799	0.112448	-8.17087	3.06177e-16	7.06295e-15	FALSE
SAK_RS02725	hypothetical_protein	805.58	0.582561	0.185561	3.13946	0.00169257	0.00656964	FALSE
SAK_RS02730	oxidoreductase	1214.46	0.130815	0.219864	0.594984	0.551854	0.715367	FALSE
SAK_RS02735	hypothetical_protein	1342.61	-0.144211	0.11083	-1.30119	0.193192	0.334625	FALSE
SAK_RS02740	hypothetical_protein	305.544	0.02984	0.156301	0.190914	0.848593	0.937372	FALSE
SAK_RS02745	asparagine_synthetase_A	2877	-0.933807	0.248814	-3.75303	0.000174707	0.000871391	FALSE
SAK_RS02750	thiol_reductase_thioredoxin	52.7779	0.509676	0.505486	1.00829	0.313316	0.484177	FALSE
SAK_RS02755	rRNA_methyltransferase	969.907	-0.172966	0.147057	-1.17618	0.239523	0.393925	FALSE
SAK_RS02760	hypothetical_protein	126.848	0.312793	0.280716	1.11427	0.265163	0.427886	FALSE
SAK_RS02765	phosphopantetheine_adenylyltransferase	283.563	0.101662	0.288994	0.351778	0.725005	0.844383	FALSE
SAK_RS02770	peptidase_S16	1322.26	-0.217458	0.0925892	-2.34863	0.0188427	0.0521837	FALSE
SAK_RS02775	phosphoesterase	416.992	0.469034	0.123755	3.79003	0.000150629	0.000758749	FALSE
SAK_RS02780	transcriptional_regulator	801.429	0.55098	0.191705	2.8741	0.0040518	0.0139174	FALSE
SAK_RS02785	23S_rRNA_(adenine(2503)-C(2))-methyltransferase_RlmN	2410.2	0.215426	0.155704	1.38356	0.166492	0.29492	FALSE
SAK_RS02790	teicoplanin_resistance_protein_VanZ	636.074	0.265678	0.306494	0.86683	0.386035	0.560953	FALSE
SAK_RS02795	multidrug_ABC_transporter_permease/ATP-binding_protein	2356.45	0.900579	0.143474	6.27695	3.45288e-10	4.09903e-09	FALSE
SAK_RS02800	multidrug_ABC_transporter_ATP-binding_protein	2625.35	0.657734	0.196634	3.34497	0.000822905	0.00350209	FALSE
SAK_RS02805	glutamine_amidotransferase	354.756	0.745369	0.167299	4.45532	8.37688e-06	5.26473e-05	FALSE
SAK_RS02810	DDE_transposase	841.241	0.214402	0.233568	0.917942	0.358649	0.533084	FALSE
SAK_RS02815	biotin_transporter_BioY	148.34	-0.225438	0.26266	-0.858287	0.390734	0.565353	FALSE
SAK_RS02820	biotin_synthase	307.99	-0.28216	0.147283	-1.91577	0.0553941	0.126348	FALSE
SAK_RS02825	hypothetical_protein	7.87645	0.397413	0.73958	0.53735	0.591026	0.749864	FALSE
SAK_RS02830	acetyl-CoA_acetyltransferase	42.6307	0.516693	0.367695	1.40522	0.159956	0.286089	FALSE
SAK_RS02835	long-chain-fatty-acid--CoA_ligase	79.6048	0.108054	0.228414	0.473063	0.636168	0.780787	FALSE
SAK_RS02840	endonuclease_III	1206.23	-0.610395	0.314721	-1.93948	0.052443	0.121807	FALSE
SAK_RS02845	prepilin_peptidase	19.3374	0.709645	0.575245	1.23364	0.217337	0.367356	FALSE
SAK_RS02850	hypothetical_protein	205.53	1.15238	0.460029	2.50502	0.0122443	0.0364992	TRUE
SAK_RS02855	glucokinase	4995.74	-0.105516	0.248084	-0.425323	0.670601	0.806857	FALSE
SAK_RS02860	NADH_dehydrogenase	1741.36	0.197719	0.476338	0.415081	0.678083	0.81162	FALSE
SAK_RS02865	translational_GTPase_TypA	24823.3	-0.159337	0.0935304	-1.70358	0.0884595	0.179952	FALSE
SAK_RS02870	membrane_protein	960.627	0.00141138	0.277073	0.00509388	0.995936	1	FALSE
SAK_RS02875	UDP-N-acetylmuramoyl-L-alanine--D-glutamate_ligase	2537.79	-0.069667	0.107308	-0.649223	0.516194	0.687656	FALSE
SAK_RS02880	undecaprenyldiphospho-muramoylpentapeptide_beta-N-_acetylglucosaminyltransferase	1678.15	0.106285	0.101796	1.04409	0.296444	0.467221	FALSE
SAK_RS02885	cell_division_protein_FtsQ	1526.36	0.104776	0.169175	0.619334	0.535696	0.702042	FALSE
SAK_RS02890	cell_division_protein_FtsA	12443.9	-0.533423	0.171697	-3.10678	0.00189137	0.00728554	FALSE
SAK_RS02895	cell_division_protein_FtsZ	19629.9	-0.39649	0.113709	-3.48688	0.000488699	0.00221937	FALSE
SAK_RS02900	YggS_family_pyridoxal_phosphate_enzyme	7100.35	-0.347824	0.200218	-1.73722	0.0823475	0.170056	FALSE
SAK_RS02905	cell_division_protein_SepF	4373.58	-0.481504	0.145744	-3.30376	0.000953968	0.00399499	FALSE
SAK_RS02910	membrane_protein	440.855	0.132452	0.346419	0.382347	0.702204	0.829246	FALSE
SAK_RS02915	RNA-binding_protein	7923.19	-0.247219	0.299884	-0.824381	0.409723	0.585731	FALSE
SAK_RS02920	cell_division_protein_DivIVA	9709.77	-0.195792	0.282384	-0.693353	0.488088	0.663199	FALSE
SAK_RS02925	isoleucine--tRNA_ligase	18840.1	-0.686238	0.202769	-3.38434	0.000713494	0.00307679	FALSE
SAK_RS02930	hypothetical_protein	799.802	-0.354651	0.490529	-0.722997	0.469682	0.643791	FALSE
SAK_RS02935	NUDIX_hydrolase	789.679	0.387458	0.190124	2.03793	0.0415572	0.10055	FALSE
SAK_RS02940	ATP-dependent_Clp_protease_ATP-binding_subunit	7560.65	0.186078	0.139009	1.3386	0.180701	0.31787	FALSE
SAK_RS02945	hypothetical_protein	937.247	-0.112566	0.369467	-0.304671	0.760617	0.874817	FALSE
SAK_RS02950	glutamine_ABC_transporter_permease	102.697	0.483471	0.230513	2.09737	0.0359612	0.0895721	FALSE
SAK_RS02955	peptide_ABC_transporter_ATP-binding_protein	182.167	0.68193	0.207552	3.28559	0.00101769	0.00422475	FALSE
SAK_RS02960	phosphoglucomutase	2708.38	0.68543	0.142994	4.79342	1.63965e-06	1.19728e-05	FALSE
SAK_RS02965	bifunctional_methylenetetrahydrofolate_dehydrogenase/methenyltetrahydrofolate_cyclohydrolase	1946.69	-0.49618	0.219692	-2.25853	0.0239129	0.0636215	FALSE
SAK_RS02970	NAD(P)H-hydrate_dehydratase	1246.13	-0.653358	0.216744	-3.01443	0.00257464	0.00941714	FALSE
SAK_RS02975	exodeoxyribonuclease_VII_large_subunit	2799.55	-0.115447	0.117213	-0.984931	0.324658	0.495904	FALSE
SAK_RS02980	exodeoxyribonuclease_7_small_subunit	9.03969	-0.644569	0.931471	-0.691991	0.488943	0.663522	FALSE
SAK_RS02985	geranyltranstransferase	1105.73	-0.438567	0.16712	-2.62426	0.00868378	0.0268721	FALSE
SAK_RS02990	TlyA_family_rRNA_(cytidine-2'-O)-methyltransferase	976.852	-0.405052	0.133419	-3.03594	0.00239784	0.00891506	FALSE
SAK_RS02995	ArgR_family_transcriptional_regulator	507.839	0.163682	0.471469	0.347173	0.728461	0.847436	FALSE
SAK_RS03000	DNA_repair_protein_RecN	3285.24	-0.275207	0.209689	-1.31245	0.189368	0.330254	FALSE
SAK_RS03005	hypothetical_protein	4978.17	-0.126097	0.19177	-0.657544	0.510831	0.682228	FALSE
SAK_RS03010	lipase	1469.05	0.0638708	0.175412	0.364118	0.71577	0.837954	FALSE
SAK_RS03015	membrane_protein	468.791	-0.300447	0.314139	-0.956415	0.338863	0.509927	FALSE
SAK_RS03020	transcriptional_regulator	9020.74	-0.79987	0.419104	-1.90852	0.0563238	0.127894	FALSE
SAK_RS03025	site-specific_integrase	1732.35	-1.48269	1.66908	-0.888329	0.374364	0.54831	FALSE
SAK_RS03030	NINE_protein	31.9077	0	1.71337	0	1	1	FALSE
SAK_RS03035	hypothetical_protein	288.969	0	1.67191	0	1	1	FALSE
SAK_RS03040	transcriptional_regulator	807.777	0	1.68525	0	1	1	FALSE
SAK_RS03045	transcriptional_regulator	72.7335	0	1.6969	0	1	1	FALSE
SAK_RS03050	hypothetical_protein	45.8427	0	1.67257	0	1	1	FALSE
SAK_RS03055	hypothetical_protein	839.719	0	1.69482	0	1	1	FALSE
SAK_RS03060	transcriptional_regulator	7.27518	0	1.75647	0	1	1	FALSE
SAK_RS03065	hypothetical_protein	21.7719	0	1.75181	0	1	1	FALSE
SAK_RS03070	hypothetical_protein	1.58231	0	2.30904	0	1	1	FALSE
SAK_RS03075	hypothetical_protein	23.5752	0	1.69014	0	1	1	FALSE
SAK_RS03080	DNA-binding_protein	133.735	0	1.67812	0	1	1	FALSE
SAK_RS03085	helicase	301.558	0	1.6686	0	1	1	FALSE
SAK_RS03090	hypothetical_protein	174.214	0	1.67129	0	1	1	FALSE
SAK_RS03095	hypothetical_protein	342.098	0	1.6737	0	1	1	FALSE
SAK_RS03100	hypothetical_protein	83.4041	0	1.69242	0	1	1	FALSE
SAK_RS03105	VRR-NUC_domain-containing_protein	8.0488	0	1.80178	0	1	1	FALSE
SAK_RS03110	hypothetical_protein	19.6103	0	1.73008	0	1	1	FALSE
SAK_RS03115	hypothetical_protein	1.78543	0	1.88957	0	1	1	FALSE
SAK_RS03120	hypothetical_protein	40.8884	0	1.82548	0	1	1	FALSE
SAK_RS03125	hypothetical_protein	125.311	0	1.67092	0	1	1	FALSE
SAK_RS03130	hypothetical_protein	67.8195	0	1.67232	0	1	1	FALSE
SAK_RS03135	hypothetical_protein	23.4288	0	1.6984	0	1	1	FALSE
SAK_RS03140	hypothetical_protein	24.1305	0	1.72588	0	1	1	FALSE
SAK_RS03145	hypothetical_protein	195.253	0	1.67057	0	1	1	FALSE
SAK_RS03155	hypothetical_protein	35.5952	0	1.68361	0	1	1	FALSE
SAK_RS03160	hypothetical_protein	211.805	0	1.6724	0	1	1	FALSE
SAK_RS03165	hypothetical_protein	116.575	0	1.681	0	1	1	FALSE
SAK_RS03170	hypothetical_protein	7.48732	0	1.74799	0	1	1	FALSE
SAK_RS03175	terminase	665.53	0	1.66921	0	1	1	FALSE
SAK_RS03180	hypothetical_protein	117.369	0	1.67183	0	1	1	FALSE
SAK_RS03185	phage_major_capsid_protein	191.656	0	1.66865	0	1	1	FALSE
SAK_RS03190	hypothetical_protein	4.57018	0	1.75106	0	1	1	FALSE
SAK_RS03195	hypothetical_protein	55.6699	0	1.68747	0	1	1	FALSE
SAK_RS03200	hypothetical_protein	43.6949	0	1.6828	0	1	1	FALSE
SAK_RS03205	hypothetical_protein	18.3432	0	1.70982	0	1	1	FALSE
SAK_RS03210	hypothetical_protein	18.7867	0	1.68443	0	1	1	FALSE
SAK_RS03215	tail_protein	32.1999	0	1.69727	0	1	1	FALSE
SAK_RS03220	hypothetical_protein	8.47947	0	1.72652	0	1	1	FALSE
SAK_RS03225	hypothetical_protein	32.96	0	1.68959	0	1	1	FALSE
SAK_RS03230	hypothetical_protein	233.659	0	1.66977	0	1	1	FALSE
SAK_RS03235	hypothetical_protein	216.082	0	1.66816	0	1	1	FALSE
SAK_RS03240	N-acetylmuramoyl-L-alanine_amidase	691.243	0	1.6679	0	1	1	FALSE
SAK_RS03245	hypothetical_protein	338.329	0	1.67485	0	1	1	FALSE
SAK_RS03250	hypothetical_protein	50.5929	0	1.68	0	1	1	FALSE
SAK_RS03260	hypothetical_protein	26.1702	0	1.71693	0	1	1	FALSE
SAK_RS03265	holin	17.4922	0	1.68328	0	1	1	FALSE
SAK_RS03270	lysin	254.956	0	1.67203	0	1	1	FALSE
SAK_RS03275	hypothetical_protein	23.7079	0	1.70973	0	1	1	FALSE
SAK_RS03280	hypothetical_protein	39.6572	1.54317	1.03716	1.48789	0.13678	0.253699	FALSE
SAK_RS03285	dihydroorotate_dehydrogenase	3008.41	-0.284104	0.446745	-0.635942	0.524814	0.692538	FALSE
SAK_RS03290	peptidoglycan_branched_peptide_synthesis_protein	4133.96	0.0336891	0.21416	0.157308	0.875002	0.953579	FALSE
SAK_RS03295	UDP-N-acetylmuramoylpentapeptide-lysine_N(6)-alanyltransferase	3482.84	-0.0212978	0.179616	-0.118574	0.905613	0.973726	FALSE
SAK_RS03300	UDP-N-acetylmuramoylpentapeptide-lysine_N(6)-alanyltransferase_MurM	4524.45	0.0971306	0.166312	0.584027	0.559202	0.721585	FALSE
SAK_RS03305	sugar-phosphatase	2205.43	0.0812201	0.0895888	0.906588	0.364625	0.537927	FALSE
SAK_RS03310	phosphohydrolase	1531.17	0.285755	0.192087	1.48763	0.136848	0.253699	FALSE
SAK_RS03315	hypothetical_protein	559.136	0.364832	0.11834	3.08293	0.00204976	0.00779215	FALSE
SAK_RS03320	calcium-translocating_P-type_ATPase%2C_PMCA-type	10346.8	-0.197342	0.325739	-0.605828	0.544629	0.708308	FALSE
SAK_RS03330	fructose_1%2C6-bisphosphatase	371.021	0.294656	0.15028	1.96071	0.0499127	0.117544	FALSE
SAK_RS03335	epoxyqueuosine_reductase	1200.97	0.635392	0.138017	4.60372	4.15005e-06	2.75314e-05	FALSE
SAK_RS03340	peptide_chain_release_factor_2	6286.22	0.192013	0.161443	1.18935	0.2343	0.387953	FALSE
SAK_RS03345	cell_division_ATP-binding_protein_FtsE	2900.15	0.151189	0.154431	0.979009	0.327576	0.499608	FALSE
SAK_RS03350	ABC_transporter_permease	6238.21	0.129701	0.197598	0.656389	0.511574	0.682771	FALSE
SAK_RS03355	DDE_transposase	716.777	0.203372	0.253079	0.80359	0.421634	0.596874	FALSE
SAK_RS03360	thioesterase	926.162	-0.327432	0.269171	-1.21644	0.223816	0.375182	FALSE
SAK_RS03365	hypothetical_protein	939.2	-0.393458	0.146299	-2.6894	0.00715799	0.0227754	FALSE
SAK_RS03370	acetoin_reductase	3027.83	0.247257	0.139254	1.77559	0.0758009	0.159788	FALSE
SAK_RS03375	bifunctional_DnaQ_family_exonuclease/ATP-dependent_helicase	2065.57	-0.0169896	0.080347	-0.211453	0.832534	0.927576	FALSE
SAK_RS03380	aspartate_aminotransferase	4290.65	0.337607	0.0977466	3.4539	0.000552539	0.00247606	FALSE
SAK_RS03385	asparagine--tRNA_ligase	6060.41	0.16758	0.0827358	2.02548	0.0428179	0.103231	FALSE
SAK_RS03390	membrane_protein	1377.99	0.459152	0.229473	2.0009	0.0454029	0.108817	FALSE
SAK_RS03395	hypothetical_protein	3465.72	0.310487	0.170019	1.8262	0.0678208	0.146933	FALSE
SAK_RS03400	hypothetical_protein	437.221	0.334546	0.325352	1.02826	0.303828	0.474334	FALSE
SAK_RS03405	RNase_adaptor_protein_RapZ	1552.1	0.0670847	0.291699	0.229979	0.818108	0.91907	FALSE
SAK_RS03410	YvcK_family_protein	1856	-0.0391101	0.166129	-0.23542	0.813883	0.916352	FALSE
SAK_RS03415	sporulation_protein	1321.4	0.0748032	0.188248	0.397366	0.691098	0.820906	FALSE
SAK_RS03420	dipeptidase	2849.97	-0.21285	0.144998	-1.46794	0.142119	0.261088	FALSE
SAK_RS03425	zinc_ABC_transporter_substrate-binding_protein_AdcA	1856.94	-1.50032	0.342861	-4.37587	1.20949e-05	7.42202e-05	TRUE
SAK_RS03430	50S_ribosomal_protein_L31_type_B	17101.4	-0.397858	0.478581	-0.831327	0.405789	0.581335	FALSE
SAK_RS03435	oligoribonuclease	2375.17	-0.179322	0.115556	-1.55182	0.120705	0.230077	FALSE
SAK_RS03440	adenosine_deaminase	1173.41	0.429714	0.256028	1.67838	0.0932724	0.187283	FALSE
SAK_RS03445	flavodoxin	1226.63	0.484025	0.521105	0.928843	0.352971	0.526474	FALSE
SAK_RS03450	chorismate_mutase	371.165	1.01811	0.173407	5.87121	4.32615e-09	4.6963e-08	TRUE
SAK_RS03455	voltage-gated_chloride_channel_protein	2426.32	0.820204	0.152304	5.38531	7.23206e-08	6.55405e-07	FALSE
SAK_RS03460	50S_ribosomal_protein_L19	45736.2	-0.335914	0.159704	-2.10335	0.0354352	0.0883704	FALSE
SAK_RS03470	hypothetical_protein	5.70481	1.52961	1.05857	1.44498	0.148464	0.268612	FALSE
SAK_RS03475	transposase	945.846	1.34268	0.151905	8.83891	9.66561e-19	2.45265e-17	TRUE
SAK_RS03490	ABC_transporter_permease	85.8672	0.387913	0.389366	0.996269	0.319119	0.490395	FALSE
SAK_RS03495	ABC_transporter_ATP-binding_protein	130.786	1.04755	0.260805	4.01662	5.90394e-05	0.000324797	TRUE
SAK_RS03500	peptide_ABC_transporter_permease	373.084	0.882028	0.159903	5.51604	3.46732e-08	3.30453e-07	FALSE
SAK_RS03505	DNA-binding_response_regulator	31.7039	0.405092	0.395155	1.02515	0.305293	0.475265	FALSE
SAK_RS03510	two-component_sensor_histidine_kinase	94.3929	0.617306	0.260555	2.3692	0.0178267	0.049695	FALSE
SAK_RS03520	CsbD_family_protein	48.4218	1.60284	0.90711	1.76697	0.0772327	0.161435	FALSE
SAK_RS03525	hypothetical_protein	13.1079	1.82366	1.23089	1.48157	0.138454	0.255977	FALSE
SAK_RS03530	rod_shape-determining_protein_RodA	2093.79	-0.0101902	0.173666	-0.058677	0.953209	1	FALSE
SAK_RS03535	hydrolase	1146.8	0.911278	0.168567	5.40602	6.44415e-08	5.91929e-07	FALSE
SAK_RS03540	DNA_gyrase_subunit_B	8232.31	0.607212	0.0939912	6.46031	1.04489e-10	1.30934e-09	FALSE
SAK_RS03545	septation_ring_formation_regulator_EzrA	12040.9	0.550896	0.121564	4.53173	5.8502e-06	3.78214e-05	FALSE
SAK_RS03550	phosphoserine_phosphatase_SerB	529.515	-0.155502	0.424072	-0.366688	0.713852	0.837499	FALSE
SAK_RS03555	NUDIX_hydrolase	56.6788	-0.174033	0.330107	-0.527201	0.598054	0.756888	FALSE
SAK_RS03560	hypothetical_protein	182.869	0.240193	0.246053	0.976184	0.328973	0.50025	FALSE
SAK_RS03565	enolase	170742	0.100798	0.251105	0.401417	0.688113	0.819077	FALSE
SAK_RS03570	endonuclease	322.761	0.931485	0.251343	3.70603	0.00021053	0.00102982	FALSE
SAK_RS03575	3-phosphoshikimate_1-carboxyvinyltransferase	1918.31	-0.090169	0.11628	-0.775448	0.438075	0.612882	FALSE
SAK_RS03580	shikimate_kinase	333.359	0.148699	0.280592	0.529947	0.596149	0.75542	FALSE
SAK_RS03585	LytR_family_transcriptional_regulator	1516.31	-0.444424	0.132436	-3.35577	0.000791453	0.00338566	FALSE
SAK_RS03590	RNA_methyltransferase	1148.91	-0.414807	0.150122	-2.76314	0.00572488	0.0188355	FALSE
SAK_RS03595	ClbS/DfsB_family_four-helix_bundle_protein	133.482	-0.60638	0.47393	-1.27947	0.200731	0.34451	FALSE
SAK_RS03600	TetR_family_transcriptional_regulator	6.58157	0.445765	1.12749	0.39536	0.692577	0.821702	FALSE
SAK_RS03615	XRE_family_transcriptional_regulator	266.701	-0.428749	0.182872	-2.34454	0.0190507	0.0526163	FALSE
SAK_RS03620	hypothetical_protein	15.3351	-0.844432	0.529594	-1.59449	0.110827	0.214469	FALSE
SAK_RS03625	DNA_polymerase_I	119.904	-0.258516	0.246521	-1.04866	0.294335	0.464619	FALSE
SAK_RS03630	hypothetical_protein	44.9046	-0.263535	0.388754	-0.677895	0.497838	0.670167	FALSE
SAK_RS03635	hypothetical_protein	69.8617	-0.636283	0.51693	-1.23089	0.218365	0.367868	FALSE
SAK_RS03640	hypothetical_protein	3.99937	-0.54039	1.03941	-0.519901	0.603133	0.759098	FALSE
SAK_RS03645	hypothetical_protein	68.8678	-0.0151133	0.358677	-0.0421362	0.96639	1	FALSE
SAK_RS03650	nuclease	3.52346	-0.0182211	1.14695	-0.0158866	0.987325	1	FALSE
SAK_RS03655	DEAD/DEAH_box_helicase	66.5682	-0.361418	0.323072	-1.11869	0.263272	0.425511	FALSE
SAK_RS03660	hypothetical_protein	46.0416	-0.000449794	0.365707	-0.00122993	0.999019	1	FALSE
SAK_RS03665	methionine_adenosyltransferase	40.6688	-0.626499	0.492617	-1.27178	0.203452	0.347943	FALSE
SAK_RS03670	HNH_endonuclease	17.9256	-1.15007	0.688857	-1.66954	0.0950114	0.190398	FALSE
SAK_RS03675	hypothetical_protein	11.4503	-0.535971	0.597704	-0.896716	0.369871	0.543298	FALSE
SAK_RS03680	lactate_dehydrogenase	35.2887	-2.31979	0.54006	-4.29544	1.74348e-05	0.000103856	TRUE
SAK_RS03685	DNA_(cytosine-5-)-methyltransferase	46.0215	-1.13259	0.425312	-2.66297	0.00774548	0.0243395	TRUE
SAK_RS03690	hypothetical_protein	8.05095	-0.572386	0.670016	-0.854288	0.392945	0.568148	FALSE
SAK_RS03695	DUF4314_domain-containing_protein	26.6108	-0.431884	0.684451	-0.630993	0.528045	0.695157	FALSE
SAK_RS03705	terminase	90.6179	-0.547916	0.373775	-1.4659	0.142676	0.261402	FALSE
SAK_RS03710	plasmid_stabilization_protein	369.713	0.237367	0.552233	0.429831	0.667319	0.805385	FALSE
SAK_RS03715	plasmid_stabilization_protein	277.156	0.686602	0.321828	2.13345	0.032888	0.0836625	FALSE
SAK_RS03720	hypothetical_protein	526.233	0.481241	0.377854	1.27362	0.2028	0.347412	FALSE
SAK_RS03725	portal_protein	59.4823	-1.62378	0.592634	-2.73993	0.00614514	0.0200235	TRUE
SAK_RS03730	peptidase	12.6313	-1.6586	0.697975	-2.3763	0.0174872	0.0488975	TRUE
SAK_RS03735	phage_major_capsid_protein	59.5992	-1.14332	0.499615	-2.2884	0.022114	0.0596961	FALSE
SAK_RS03740	hypothetical_protein	1.68646	-1.89694	1.66629	-1.13842	0.254946	0.413701	FALSE
SAK_RS03745	head-tail_adaptor_protein	4.34014	-2.37675	1.32918	-1.78813	0.0737555	0.156615	FALSE
SAK_RS03750	hypothetical_protein	14.9189	0.0835732	0.720608	0.115976	0.907672	0.974907	FALSE
SAK_RS03755	hypothetical_protein	2.92208	0.0755601	1.04377	0.0723912	0.942291	0.996795	FALSE
SAK_RS03760	hypothetical_protein	13.8713	-1.65221	0.647512	-2.55163	0.0107219	0.0324859	TRUE
SAK_RS03765	hypothetical_protein	14.4331	-1.35652	0.46073	-2.94428	0.00323709	0.0114482	TRUE
SAK_RS03770	hypothetical_protein	135.05	-0.867039	0.2833	-3.0605	0.00220967	0.00831241	FALSE
SAK_RS03775	hypothetical_protein	27.7071	-0.418074	0.472234	-0.88531	0.375989	0.54993	FALSE
SAK_RS03780	carbamoylsarcosine_amidase	159.544	-0.361621	0.416847	-0.867514	0.385661	0.56081	FALSE
SAK_RS03785	hypothetical_protein	136.725	-0.629985	0.233891	-2.6935	0.00707054	0.0225679	FALSE
SAK_RS03790	holin	18.2654	-0.707762	0.504767	-1.40216	0.160869	0.286864	FALSE
SAK_RS03800	serine_recombinase	25.8077	-0.984617	0.459024	-2.14502	0.0319512	0.0816787	FALSE
SAK_RS03805	recombinase_family_protein	41.1758	-1.29366	0.407415	-3.17528	0.00149693	0.00590051	TRUE
SAK_RS03810	hypothetical_protein	295.917	-0.294299	0.17312	-1.69997	0.0891358	0.180405	FALSE
SAK_RS03815	serine/threonine_protein_kinase	633.25	-0.285239	0.157843	-1.80711	0.0707459	0.152134	FALSE
SAK_RS03820	hypothetical_protein	186.856	-0.161515	0.218184	-0.740271	0.459136	0.634476	FALSE
SAK_RS03825	acid_phosphatase/phosphotransferase	418.537	-0.743596	0.369011	-2.0151	0.0438937	0.105449	FALSE
SAK_RS03830	ClbS/DfsB_family_four-helix_bundle_protein	208.716	-0.823071	0.293927	-2.80026	0.00510618	0.0171128	FALSE
SAK_RS03845	cell_wall_surface_anchor_protein	16.899	-0.435274	0.567123	-0.767512	0.442777	0.618183	FALSE
SAK_RS03865	YSIRK-targeted_surface_antigen_transcriptional_regulator	5909.52	0.486327	0.217529	2.23568	0.0253724	0.0668042	FALSE
SAK_RS03870	cell_wall_surface_anchor_protein	202.21	0.39831	0.33338	1.19476	0.232181	0.385758	FALSE
SAK_RS03875	hypothetical_protein	74.1303	1.12973	0.237617	4.75441	1.99031e-06	1.42768e-05	TRUE
SAK_RS03880	class_C_sortase	62.9792	0.529887	0.289175	1.83241	0.0668901	0.145851	FALSE
SAK_RS03885	class_C_sortase	51.7034	0.507667	0.298079	1.70313	0.0885434	0.179952	FALSE
SAK_RS03890	cell_wall_surface_anchor_protein	246.872	0.684797	0.140494	4.87422	1.0924e-06	8.2132e-06	FALSE
SAK_RS03895	class_C_sortase	97.1173	0.889946	0.328939	2.70551	0.00682004	0.0219409	FALSE
SAK_RS03900	hypothetical_protein	44.7148	0.877921	0.328558	2.67205	0.00753904	0.0238013	FALSE
SAK_RS03905	hypothetical_protein	1.3806	-0.5113	2.16263	-0.236425	0.813103	0.916193	FALSE
SAK_RS03915	hypothetical_protein	7.82423	2.74021	0.749003	3.65848	0.000253714	0.00122337	TRUE
SAK_RS03920	serine_hydrolase	3305.53	0.829776	0.284457	2.91705	0.00353357	0.0123462	FALSE
SAK_RS03925	ABC_transporter_ATP-binding_protein	831.006	1.76337	0.174814	10.0871	6.29999e-24	2.16762e-22	TRUE
SAK_RS03930	antibiotic_ABC_transporter_permease	465.039	2.07061	0.370382	5.59048	2.26444e-08	2.24235e-07	TRUE
SAK_RS03935	multidrug_ABC_transporter_permease	517.94	1.95738	0.195698	10.002	1.49319e-23	4.96914e-22	TRUE
SAK_RS03945	hypothetical_protein	1264.29	3.02053	0.167987	17.9807	2.75892e-72	2.43504e-70	TRUE
SAK_RS03950	SDR_family_oxidoreductase	887.118	2.7938	0.433979	6.43766	1.21332e-10	1.50185e-09	TRUE
SAK_RS03955	acyl_carrier_protein	361.252	3.07426	0.325683	9.43941	3.74885e-21	1.07671e-19	TRUE
SAK_RS03960	beta-hydroxyacyl-ACP_dehydratase	789.353	3.08537	0.256571	12.0254	2.61289e-33	1.20549e-31	TRUE
SAK_RS03965	ABC_transporter_ATP-binding_protein	2378.74	3.18677	0.135203	23.5702	7.78435e-123	1.12873e-120	TRUE
SAK_RS03970	ABC_transporter_permease	2628.1	3.40005	0.28133	12.0856	1.25777e-33	6.0792e-32	TRUE
SAK_RS03975	hypothetical_protein	7076.25	3.47152	0.145348	23.8841	4.47621e-126	6.98978e-124	TRUE
SAK_RS03980	hypothetical_protein	3160.28	3.28745	0.178591	18.4077	1.13866e-75	1.10071e-73	TRUE
SAK_RS03985	hypothetical_protein	8223.57	3.26087	0.0675452	48.2769	0	0	TRUE
SAK_RS03990	hypothetical_protein	3312.93	3.13088	0.10958	28.5718	1.50655e-179	3.82286e-177	TRUE
SAK_RS03995	hypothetical_protein	956.335	2.99075	0.134954	22.1612	8.13502e-109	1.03213e-106	TRUE
SAK_RS04000	hypothetical_protein	158.243	-0.200012	0.498659	-0.401099	0.688347	0.819077	FALSE
SAK_RS04005	hypothetical_protein	422.031	-0.0587159	0.565209	-0.103884	0.917262	0.980446	FALSE
SAK_RS04010	peptidase_S8	1462.52	-0.034129	0.489438	-0.069731	0.944408	0.998514	FALSE
SAK_RS04015	hypothetical_protein	1941.3	-0.00782503	0.43908	-0.0178214	0.985781	1	FALSE
SAK_RS04020	peptidase_M13	92.5275	-0.610283	0.252606	-2.41595	0.0156941	0.0449988	FALSE
SAK_RS04025	peptidase_M13	51.1578	-0.288857	0.387636	-0.745176	0.456166	0.631662	FALSE
SAK_RS04030	alpha/beta_hydrolase	55.268	-0.932153	0.353489	-2.63701	0.00836414	0.0261219	FALSE
SAK_RS04035	alpha/beta_hydrolase	109.24	-0.174127	0.227612	-0.765017	0.444261	0.618978	FALSE
SAK_RS04040	alpha/beta_hydrolase	136.1	-0.324037	0.18911	-1.71348	0.0866238	0.177248	FALSE
SAK_RS04045	ABC_transporter_substrate-binding_protein	122.552	-0.504561	0.208456	-2.42047	0.0155005	0.0445695	FALSE
SAK_RS04050	permease	115.594	-0.073573	0.267273	-0.275273	0.783107	0.891091	FALSE
SAK_RS04055	hypothetical_protein	28.0446	-0.189097	0.526996	-0.35882	0.71973	0.841135	FALSE
SAK_RS04065	multidrug_ABC_transporter_ATP-binding_protein	76.2638	0.0270955	0.368796	0.0734703	0.941432	0.996665	FALSE
SAK_RS04070	hypothetical_protein	1022.12	0.168148	0.185613	0.905908	0.364984	0.538067	FALSE
SAK_RS04075	DNA-entry_nuclease	374.524	0.663263	0.270819	2.4491	0.0143212	0.0418906	FALSE
SAK_RS04080	cytochrome_o_ubiquinol_oxidase	420.437	0.284627	0.292086	0.974463	0.329827	0.50041	FALSE
SAK_RS04085	ABC_transporter_ATP-binding_protein	472.862	2.11963	0.472496	4.48603	7.25641e-06	4.58895e-05	TRUE
SAK_RS04090	iron_export_ABC_transporter_permease_subunit_FetB	586.494	1.87142	0.396923	4.71483	2.41918e-06	1.69929e-05	TRUE
SAK_RS04095	hypothetical_protein	198.586	0.112266	0.318754	0.352202	0.724687	0.844383	FALSE
SAK_RS04100	LysR_family_transcriptional_regulator	680.76	-0.394846	0.244466	-1.61513	0.106282	0.207454	FALSE
SAK_RS04105	membrane_protein	627.317	-1.06614	0.311153	-3.42643	0.000611577	0.00270479	TRUE
SAK_RS04110	lactate_dehydrogenase	492.96	-0.622672	0.330319	-1.88506	0.0594215	0.133583	FALSE
SAK_RS04115	glucuronide_permease	68.9707	-0.55445	0.348611	-1.59046	0.111732	0.2154	FALSE
SAK_RS04120	2-dehydro-3-deoxygluconokinase	26.156	0.161717	0.491088	0.329305	0.741925	0.858671	FALSE
SAK_RS04125	beta-glucuronidase	226.3	-0.208649	0.190248	-1.09672	0.272763	0.43737	FALSE
SAK_RS04130	GntR_family_transcriptional_regulator	908.647	-0.412683	0.209449	-1.97032	0.0488013	0.115194	FALSE
SAK_RS04135	2-dehydro-3-deoxy-phosphogluconate_aldolase	491.043	-1.43981	0.176419	-8.16134	3.31334e-16	7.55738e-15	TRUE
SAK_RS04140	uronate_isomerase	1347.04	-1.58797	0.136255	-11.6544	2.17913e-31	8.84725e-30	TRUE
SAK_RS04145	mannonate_dehydratase	1640.75	-1.35945	0.127254	-10.6829	1.22339e-26	4.59903e-25	TRUE
SAK_RS04150	dioxygenase	1436.24	-0.918769	0.125912	-7.29689	2.94499e-13	4.67057e-12	FALSE
SAK_RS04155	haloacid_dehalogenase	599.831	-1.74457	0.39869	-4.37574	1.21019e-05	7.42202e-05	TRUE
SAK_RS04160	beta-hexosamidase	2189.27	-1.09726	0.1362	-8.05625	7.86733e-16	1.73594e-14	TRUE
SAK_RS04165	dipeptidase	1679.27	0.177809	0.171727	1.03541	0.300476	0.471746	FALSE
SAK_RS04170	catabolite_control_protein_A	6709.62	0.31426	0.0717188	4.38184	1.17682e-05	7.28337e-05	FALSE
SAK_RS04175	alpha-amylase	2018.6	0.209924	0.141204	1.48667	0.137102	0.253939	FALSE
SAK_RS04180	glycosyl_transferase_family_1	3196.29	-0.181554	0.241831	-0.750747	0.452805	0.628724	FALSE
SAK_RS04185	1%2C2-diacylglycerol_3-glucosyltransferase	4691.1	-0.0165315	0.148717	-0.111161	0.911489	0.977041	FALSE
SAK_RS04190	threonine--tRNA_ligase	10038.6	-0.47325	0.129679	-3.64939	0.000262868	0.00125558	FALSE
SAK_RS04195	DNA-binding_response_regulator	968.818	2.90951	0.115703	25.1465	1.54534e-139	3.13703e-137	TRUE
SAK_RS04200	hypothetical_protein	2296.83	1.95138	0.200763	9.71983	2.48204e-22	7.40961e-21	TRUE
SAK_RS04205	peptidase	271.078	0.102792	0.458093	0.224391	0.822453	0.920328	FALSE
SAK_RS04210	glutamine_ABC_transporter_permease	1329.68	-1.47881	0.582672	-2.53798	0.0111494	0.0337306	TRUE
SAK_RS04215	glutamine_ABC_transporter_permease	2000.49	-1.23434	0.689518	-1.79016	0.073429	0.156576	FALSE
SAK_RS04230	DNA-binding_response_regulator	2843.59	-0.164196	0.0671475	-2.4453	0.0144732	0.0421531	FALSE
SAK_RS04235	cell_wall_metabolism_sensor_histidine_kinase_VicK	5482.26	-0.102851	0.117236	-0.877295	0.380326	0.554643	FALSE
SAK_RS04240	metallo-hydrolase	3973.16	-0.165119	0.241054	-0.684988	0.493351	0.666336	FALSE
SAK_RS04245	hypothetical_protein	780.136	-0.197758	0.129846	-1.52302	0.127754	0.240575	FALSE
SAK_RS04250	ribonuclease_3	490.143	-0.274851	0.278603	-0.986532	0.323872	0.495076	FALSE
SAK_RS04255	chromosome_segregation_protein_SMC	3611.22	-0.0156741	0.175923	-0.0890965	0.929005	0.987889	FALSE
SAK_RS04260	haloacid_dehalogenase	411.002	0.202839	0.401003	0.505829	0.612977	0.76646	FALSE
SAK_RS04265	haloacid_dehalogenase	1283.04	0.280697	0.224167	1.25218	0.210506	0.358748	FALSE
SAK_RS04270	signal_recognition_particle-docking_protein_FtsY	3455.49	-0.249848	0.114305	-2.18581	0.0288293	0.074934	FALSE
SAK_RS04275	phosphate_ABC_transporter_substrate-binding_protein	1299.08	-0.208046	0.424931	-0.489601	0.624417	0.772477	FALSE
SAK_RS04280	ABC_transporter_permease	1593.12	-0.137503	0.342525	-0.401439	0.688097	0.819077	FALSE
SAK_RS04285	hypothetical_protein	12.0838	0.954931	0.710552	1.34393	0.178972	0.315102	FALSE
SAK_RS04290	N5%2CN10-methylene_tetrahydromethanopterin_reductase	378.096	-0.152884	0.29916	-0.511044	0.60932	0.764003	FALSE
SAK_RS04295	S1_RNA-binding_protein	4836.56	-0.216405	0.110948	-1.9505	0.0511161	0.119408	FALSE
SAK_RS04300	SprT_family_protein	1236.9	-0.429198	0.365161	-1.17537	0.239848	0.393925	FALSE
SAK_RS04305	phage_shock_protein_C	1379.06	1.101	0.283758	3.88006	0.000104429	0.000550627	TRUE
SAK_RS04310	HPr_kinase/phosphorylase	3839.58	-0.115841	0.215952	-0.536419	0.591669	0.750211	FALSE
SAK_RS04315	prolipoprotein_diacylglyceryl_transferase	2337.56	-0.0763898	0.162876	-0.469006	0.639065	0.78287	FALSE
SAK_RS04320	DUF948_domain_containing_protein	2228.05	-0.168436	0.212178	-0.793844	0.427286	0.602773	FALSE
SAK_RS04325	hypothetical_protein	786.474	-0.511343	0.38382	-1.33225	0.182779	0.320139	FALSE
SAK_RS04330	hypothetical_protein	8351.19	0.209451	0.212081	0.987603	0.323347	0.494646	FALSE
SAK_RS04335	peptidase_U32	780.522	0.268441	0.177053	1.51616	0.129478	0.242459	FALSE
SAK_RS04340	collagenase-like_protease	1707.83	0.163216	0.14916	1.09423	0.273852	0.438768	FALSE
SAK_RS04345	hypothetical_protein	141.323	0.332746	0.523367	0.635779	0.52492	0.692538	FALSE
SAK_RS04350	hypothetical_protein	217.069	2.0589	0.266387	7.72899	1.084e-14	2.05655e-13	TRUE
SAK_RS04355	manganese_transporter	2159.14	0.9947	0.212043	4.69104	2.71818e-06	1.87684e-05	FALSE
SAK_RS04360	bifunctional_diaminohydroxyphosphoribosylaminopyrimidine_deaminase/5-amino-6-(5-phosphoribosylamino)uracil_reductase	774.688	2.66083	0.335957	7.92016	2.3721e-15	4.91363e-14	TRUE
SAK_RS04365	riboflavin_synthase	806.813	3.05012	0.253788	12.0184	2.84514e-33	1.28347e-31	TRUE
SAK_RS04370	bifunctional_3%2C4-dihydroxy-2-butanone-4-phosphate_synthase/GTP_cyclohydrolase_II	1154.71	2.78996	0.317601	8.78448	1.57095e-18	3.93707e-17	TRUE
SAK_RS04375	6%2C7-dimethyl-8-ribityllumazine_synthase	344.227	2.59791	0.438571	5.92358	3.15014e-09	3.45664e-08	TRUE
SAK_RS04380	lysine--tRNA_ligase	11543.7	-0.223934	0.151511	-1.47801	0.139405	0.257457	FALSE
SAK_RS04385	haloacid_dehalogenase	1346.27	-0.0502468	0.252064	-0.199341	0.841996	0.936211	FALSE
SAK_RS04390	histidine_phosphatase_family_protein	694.898	0.442912	0.252139	1.75662	0.0789824	0.164446	FALSE
SAK_RS04395	aminoacyl-tRNA_deacylase	346.526	0.788891	0.199894	3.94654	7.92874e-05	0.000426932	FALSE
SAK_RS04400	epimerase	192.619	-0.141988	0.399622	-0.355305	0.722361	0.842271	FALSE
SAK_RS04405	N-acetylmuramoyl-L-alanine_amidase	1579.32	0.247469	0.192431	1.28601	0.198439	0.341672	FALSE
SAK_RS04410	ECF_transporter_S_component	214.598	-0.0663732	0.390105	-0.170142	0.864899	0.947614	FALSE
SAK_RS04415	hypothetical_protein	810.547	0.258837	0.443525	0.583592	0.559495	0.721585	FALSE
SAK_RS04420	oligoendopeptidase_F	3992.6	0.667948	0.117888	5.66594	1.4622e-08	1.47675e-07	FALSE
SAK_RS04425	phosphoenolpyruvate_carboxylase	5875.28	0.868968	0.109501	7.93572	2.09275e-15	4.4253e-14	FALSE
SAK_RS04430	cell_division_protein	2106.95	0.249807	0.0912031	2.73902	0.00616224	0.020047	FALSE
SAK_RS04435	elongation_factor_Tu	403380	-0.537153	0.176676	-3.04032	0.00236325	0.00881873	FALSE
SAK_RS04440	triose-phosphate_isomerase	30420.8	-0.144333	0.157854	-0.914348	0.360534	0.534222	FALSE
SAK_RS04445	2%2C3-bisphosphoglycerate-dependent_phosphoglycerate_mutase	25628.8	-0.167662	0.166572	-1.00655	0.314152	0.484965	FALSE
SAK_RS04450	penicillin-binding_protein_2B	5399.2	-0.201446	0.0501211	-4.01918	5.84012e-05	0.000322159	FALSE
SAK_RS04455	recombination_protein_RecR	1328.7	-0.261013	0.169981	-1.53554	0.124651	0.236267	FALSE
SAK_RS04460	D-alanine--D-alanine_ligase	5147.17	-0.136303	0.0698473	-1.95144	0.0510043	0.119284	FALSE
SAK_RS04465	UDP-N-acetylmuramoyl-tripeptide--D-alanyl-D-_alanine_ligase	2240.23	-0.0954677	0.425684	-0.224269	0.822548	0.920328	FALSE
SAK_RS04470	MFS_transporter	337.511	-0.384979	0.287944	-1.33699	0.181226	0.317968	FALSE
SAK_RS04475	membrane_protein	1551.7	2.01675	0.26218	7.69225	1.44574e-14	2.71745e-13	TRUE
SAK_RS04480	cell_wall_surface_anchor_protein	1979.74	1.57175	0.118039	13.3155	1.88157e-40	1.061e-38	TRUE
SAK_RS04485	peptide_chain_release_factor_3	5691.11	-0.0256065	0.104288	-0.245537	0.806041	0.91106	FALSE
SAK_RS04490	helicase	175.972	0.345684	0.551091	0.627272	0.530481	0.697459	FALSE
SAK_RS04495	ABC_transporter_ATP-binding_protein	548.089	2.06483	0.383375	5.38592	7.20745e-08	6.55405e-07	TRUE
SAK_RS04500	ABC_transporter_permease	579.037	2.05235	0.281356	7.29451	2.99747e-13	4.71695e-12	TRUE
SAK_RS04505	hypothetical_protein	1160.31	1.64142	0.214686	7.64566	2.07875e-14	3.76773e-13	TRUE
SAK_RS04510	RNA_helicase	19340.4	-1.19306	0.160718	-7.42336	1.14183e-13	1.88448e-12	TRUE
SAK_RS04515	hypothetical_protein	71.9626	-0.494818	0.33997	-1.45548	0.145537	0.264969	FALSE
SAK_RS04520	methyltransferase	350.015	-0.487421	0.143229	-3.40309	0.000666287	0.00291411	FALSE
SAK_RS04525	1-acyl-sn-glycerol-3-phosphate_acyltransferase	1699.47	-0.812879	0.179337	-4.53269	5.82374e-06	3.77706e-05	FALSE
SAK_RS04530	competence_protein_CelA	10.4194	1.96613	1.06729	1.84216	0.0654512	0.14364	FALSE
SAK_RS04535	DNA_internalization-related_competence_protein_ComEC/Rec2	235.588	0.42607	0.307385	1.38611	0.165713	0.293798	FALSE
SAK_RS04540	haloacid_dehalogenase	174.947	0.276009	0.159815	1.72706	0.0841569	0.173264	FALSE
SAK_RS04545	LacI_family_transcriptional_regulator	314.235	0.136539	0.167991	0.812773	0.416348	0.592282	FALSE
SAK_RS04550	hypothetical_protein	475.145	0.160456	0.249887	0.642114	0.520799	0.691447	FALSE
SAK_RS04555	methyltransferase	158.521	-0.136984	0.203028	-0.674706	0.499863	0.671556	FALSE
SAK_RS04560	DNA_polymerase_III_subunit_delta	849.121	-0.0934856	0.141795	-0.659299	0.509704	0.681648	FALSE
SAK_RS04565	superoxide_dismutase_[Mn/Fe]	13936.2	-1.31118	0.178997	-7.32516	2.38613e-13	3.87508e-12	TRUE
SAK_RS04570	transcription_antiterminator_BglG	131.002	0.798735	0.264964	3.0145	0.002574	0.00941714	FALSE
SAK_RS04575	PTS_beta-glucoside_transporter_subunit_EIIBCA	355.956	0.618537	0.170889	3.61953	0.000295142	0.00139659	FALSE
SAK_RS04580	6-phospho-beta-glucosidase	519.272	0.417592	0.160566	2.60074	0.00930218	0.0285248	FALSE
SAK_RS04585	PucR_family_transcriptional_regulator	230.325	0.827944	0.222062	3.72844	0.000192667	0.000951616	FALSE
SAK_RS04590	glycerate_kinase	77.8098	-0.206826	0.319841	-0.646652	0.517857	0.689344	FALSE
SAK_RS04595	gluconate:proton_symporter	184.299	0.369743	0.219952	1.68102	0.0927592	0.186622	FALSE
SAK_RS04600	hypothetical_protein	947.544	1.18036	0.12968	9.10208	8.86222e-20	2.36714e-18	TRUE
SAK_RS04610	tRNA_preQ1(34)_S-adenosylmethionine_ribosyltransferase-isomerase_QueA	2094.67	-0.616709	0.0874508	-7.05207	1.7627e-12	2.63109e-11	FALSE
SAK_RS04615	membrane_protein	1185.58	3.10579	0.219216	14.1677	1.45193e-45	9.21068e-44	TRUE
SAK_RS04620	glucosamine-6-phosphate_deaminase	6784.4	1.27069	0.134622	9.43894	3.76585e-21	1.07671e-19	TRUE
SAK_RS04625	glutathione-dependent_reductase	160.311	0.167611	0.254754	0.657935	0.51058	0.682228	FALSE
SAK_RS04630	16S_rRNA_pseudouridine(516)_synthase	698.131	-0.287888	0.426215	-0.675453	0.499388	0.671363	FALSE
SAK_RS04635	MFS_transporter	4510.97	-1.1899	0.130319	-9.13067	6.80772e-20	1.84262e-18	TRUE
SAK_RS04640	competence_protein_CoiA	402.374	-1.17519	0.772903	-1.52049	0.128388	0.241545	FALSE
SAK_RS04645	oligoendopeptidase_F	5393.81	-0.492725	0.167269	-2.94571	0.00322217	0.0114154	FALSE
SAK_RS04650	haloacid_dehalogenase	423.806	-0.668567	0.221498	-3.01839	0.00254123	0.00937946	FALSE
SAK_RS04655	O-methyltransferase	1416.85	-0.702837	0.0835776	-8.4094	4.12127e-17	9.84256e-16	FALSE
SAK_RS04660	foldase	6120.11	0.0340741	0.0904283	0.376808	0.706316	0.832166	FALSE
SAK_RS04665	hypothetical_protein	1937.82	-0.585847	0.199564	-2.93564	0.00332862	0.0116905	FALSE
SAK_RS04670	alanine--tRNA_ligase	22853	-0.6664	0.238988	-2.78843	0.00529649	0.0175684	FALSE
SAK_RS04675	membrane_protein	698.577	-0.59147	0.303603	-1.94817	0.0513949	0.119784	FALSE
SAK_RS04680	glycosyl_transferase	534.998	0.227251	0.212474	1.06955	0.284824	0.451713	FALSE
SAK_RS04685	hypothetical_protein	65.3064	1.14409	0.558821	2.04732	0.0406268	0.0991255	FALSE
SAK_RS04690	transcriptional_regulator	15.0364	1.52158	0.802295	1.89654	0.0578893	0.130718	FALSE
SAK_RS04695	membrane_protein	71.5669	-0.523352	0.319816	-1.63642	0.101752	0.200807	FALSE
SAK_RS04700	energy-coupled_thiamine_transporter_ThiT	503.124	0.648446	0.175305	3.69897	0.000216479	0.00105384	FALSE
SAK_RS04705	DDE_transposase	6.30371	-0.612234	0.955595	-0.640684	0.521728	0.691558	FALSE
SAK_RS04710	ribonucleoside-diphosphate_reductase	8348.72	-0.21481	0.344351	-0.623811	0.532751	0.699284	FALSE
SAK_RS04715	ribonucleoside-diphosphate_reductase_subunit_alpha	16989.8	-0.239488	0.287462	-0.833112	0.404782	0.580712	FALSE
SAK_RS04720	NrdH-redoxin	1951.29	-0.44175	0.343472	-1.28613	0.198398	0.341672	FALSE
SAK_RS04725	phosphocarrier_protein_HPr	11265.5	-0.246011	0.265445	-0.926791	0.354035	0.527674	FALSE
SAK_RS04730	phosphoenolpyruvate--protein_phosphotransferase	73394.5	-0.239196	0.120179	-1.99033	0.0465547	0.110922	FALSE
SAK_RS04735	NADP-dependent_glyceraldehyde-3-phosphate_dehydrogenase	19480.9	0.0367315	0.19069	0.192624	0.847254	0.937103	FALSE
SAK_RS04740	polysaccharide_deacetylase	1103.97	-0.728898	0.373999	-1.94893	0.051304	0.119709	FALSE
SAK_RS04745	DEAD/DEAH_box_helicase	1300.95	-0.606968	0.134046	-4.52805	5.95319e-06	3.8365e-05	FALSE
SAK_RS04750	uridine_kinase	1992.85	0.213241	0.349791	0.609623	0.542112	0.706799	FALSE
SAK_RS04755	hypothetical_protein	737.872	-0.316337	0.17491	-1.80857	0.0705186	0.151967	FALSE
SAK_RS04760	DNA_polymerase_III_subunit_gamma/tau	5870.81	-0.0791565	0.129453	-0.611467	0.54089	0.70566	FALSE
SAK_RS04765	membrane_protein	206.343	-0.0700237	0.310638	-0.225419	0.821654	0.920328	FALSE
SAK_RS04770	bifunctional_biotin--[acetyl-CoA-carboxylase]_synthetase/biotin_operon_repressor	584.767	0.158313	0.141715	1.11713	0.26394	0.426252	FALSE
SAK_RS04775	S-adenosylmethionine_synthase	7538.42	0.547728	0.114877	4.76796	1.86101e-06	1.34443e-05	FALSE
SAK_RS04780	hypothetical_protein	0.0808375	0	6.66338	0	1	1	FALSE
SAK_RS04785	hypothetical_protein	12834.7	5.41318	0.309673	17.4803	2.02306e-68	1.64273e-66	TRUE
SAK_RS04790	hypothetical_protein	5167.78	5.48313	0.247409	22.1622	7.95933e-109	1.03213e-106	TRUE
SAK_RS04795	hypothetical_protein	15.2825	1.4229	0.56264	2.52897	0.0114397	0.0344548	TRUE
SAK_RS04800	ABC_transporter_permease	11.7102	0.469234	0.551628	0.850636	0.394972	0.570265	FALSE
SAK_RS04805	ABC_transporter_ATP-binding_protein	20.069	0.738329	0.552214	1.33703	0.181212	0.317968	FALSE
SAK_RS04810	ABC_transporter	14.5661	0.405843	0.471205	0.861288	0.389079	0.564509	FALSE
SAK_RS04815	thiaminase_II	28.3382	0.872936	0.409689	2.13073	0.0331116	0.0841258	FALSE
SAK_RS04820	bifunctional_hydroxymethylpyrimidine_kinase/phosphomethylpyrimidine_kinase	39.4872	-0.214907	0.412966	-0.520399	0.602786	0.759098	FALSE
SAK_RS04825	hydroxyethylthiazole_kinase	52.2071	-0.216354	0.3083	-0.701763	0.482827	0.65737	FALSE
SAK_RS04830	thiamine_phosphate_synthase	57.4155	0.100345	0.272011	0.368902	0.712201	0.836671	FALSE
SAK_RS04835	UDP-N-acetylglucosamine_1-carboxyvinyltransferase	6685.18	0.115786	0.12268	0.943806	0.345269	0.516885	FALSE
SAK_RS04840	RimJ/RimL_family_protein_N-acetyltransferase	587.353	-0.0640121	0.327529	-0.19544	0.845049	0.936892	FALSE
SAK_RS04845	hypothetical_protein	1700.23	-0.0493464	0.134729	-0.366265	0.714167	0.837499	FALSE
SAK_RS04850	methionine_aminopeptidase	2220.68	-0.488135	0.135039	-3.61477	0.00030061	0.00141916	FALSE
SAK_RS04855	hypothetical_protein	1938.85	-0.0996217	0.291099	-0.342226	0.732181	0.850302	FALSE
SAK_RS04860	sugar_translocase	78.2968	-0.239185	0.311511	-0.767822	0.442593	0.618183	FALSE
SAK_RS04865	queuosine_transporter_QueT	3206.28	-0.967853	0.383224	-2.52555	0.0115516	0.0347405	FALSE
SAK_RS04870	DNA_ligase_(NAD(+))_LigA	2037.74	-0.342207	0.0754865	-4.53336	5.80529e-06	3.77706e-05	FALSE
SAK_RS04875	diacylglycerol_kinase	844.203	-0.610745	0.136372	-4.47853	7.51593e-06	4.7383e-05	FALSE
SAK_RS04880	pullulanase	3679.86	-0.52751	0.117206	-4.5007	6.77311e-06	4.31016e-05	FALSE
SAK_RS04885	glycogen-branching_enzyme	1986.54	-0.0611395	0.26332	-0.232187	0.816393	0.918304	FALSE
SAK_RS04890	glucose-1-phosphate_adenylyltransferase	932.715	-0.214598	0.26679	-0.804373	0.421182	0.596874	FALSE
SAK_RS04895	glucose-1-phosphate_adenylyltransferase_subunit_GlgD	1275.89	-0.198256	0.133038	-1.49022	0.136167	0.252899	FALSE
SAK_RS04900	glycogen_synthase	1588	-0.250458	0.143727	-1.74259	0.0814057	0.168798	FALSE
SAK_RS04905	F0F1_ATP_synthase_subunit_C	597.64	-1.01869	0.299671	-3.39935	0.000675451	0.00294242	TRUE
SAK_RS04910	ATP_synthase_subunit_A	13529	-0.570827	0.27841	-2.05031	0.0403341	0.0986483	FALSE
SAK_RS04915	ATP_synthase_subunit_B	5258.58	-0.930556	0.236634	-3.93246	8.40795e-05	0.000451504	FALSE
SAK_RS04920	ATP_synthase_subunit_delta	7981.2	-0.538384	0.462446	-1.16421	0.244339	0.399685	FALSE
SAK_RS04925	ATP_synthase_subunit_alpha	51689.1	-0.698407	0.106269	-6.57208	4.96156e-11	6.33457e-10	FALSE
SAK_RS04930	ATP_synthase_subunit_gamma	20025.3	-0.599863	0.230484	-2.60262	0.00925139	0.0284982	FALSE
SAK_RS04935	ATP_synthase_subunit_beta	52706.6	-0.702683	0.162767	-4.31711	1.58083e-05	9.4663e-05	FALSE
SAK_RS04940	ATP_synthase_epsilon_chain	10504.1	-0.845665	0.112812	-7.49621	6.56906e-14	1.10208e-12	FALSE
SAK_RS04945	membrane_protein	92.1304	-0.31024	0.350836	-0.88429	0.37654	0.550307	FALSE
SAK_RS04950	UDP-N-acetylglucosamine_1-carboxyvinyltransferase	3727.37	-0.940726	0.200981	-4.68067	2.85937e-06	1.96764e-05	FALSE
SAK_RS04955	DNA-directed_RNA_polymerase_subunit_beta	49.0369	-0.232038	0.393622	-0.589493	0.555531	0.718298	FALSE
SAK_RS04960	DNA-entry_nuclease	1010.49	-0.445363	0.193017	-2.30738	0.0210338	0.0573134	FALSE
SAK_RS04965	phenylalanine--tRNA_ligase_subunit_alpha	2813.36	-1.01775	0.109607	-9.28543	1.61052e-20	4.47858e-19	TRUE
SAK_RS04970	N-acetyltransferase	860.36	-1.07284	0.146897	-7.30333	2.80742e-13	4.48745e-12	TRUE
SAK_RS04975	phenylalanine--tRNA_ligase_subunit_beta	6480.49	-1.22365	0.213444	-5.7329	9.87292e-09	1.04913e-07	TRUE
SAK_RS04980	hypothetical_protein	253.652	1.71742	0.246576	6.96509	3.28202e-12	4.72518e-11	TRUE
SAK_RS04985	ATP-dependent_helicase/deoxyribonuclease_subunit_B	1830.09	-0.0267811	0.189365	-0.141426	0.887534	0.962196	FALSE
SAK_RS04990	ATP-dependent_helicase/nuclease_subunit_A	2974.3	-0.301542	0.240986	-1.25128	0.210831	0.358748	FALSE
SAK_RS04995	magnesium_transporter	849.38	-0.336821	0.368691	-0.913558	0.360949	0.534447	FALSE
SAK_RS05000	tRNA_uridine-5-carboxymethylaminomethyl(34)_synthesis_GTPase_MnmE	1803.84	0.0321196	0.100185	0.320602	0.748512	0.864323	FALSE
SAK_RS05005	ABC_transporter_ATP-binding_protein	1283.3	-0.520644	0.106105	-4.9069	9.25274e-07	7.03485e-06	FALSE
SAK_RS05010	pyruvate_dehydrogenase_E1_subunit_alpha	20209.5	-0.824659	0.106516	-7.74209	9.7792e-15	1.87281e-13	FALSE
SAK_RS05015	pyruvate_dehydrogenase_subunit_beta	21213.4	-0.828895	0.119113	-6.95889	3.42972e-12	4.90304e-11	FALSE
SAK_RS05020	branched-chain_alpha-keto_acid_dehydrogenase_subunit_E2	23401.7	-0.918662	0.161955	-5.67234	1.40857e-08	1.4297e-07	FALSE
SAK_RS05025	dihydrolipoyl_dehydrogenase	42865.5	-1.00821	0.213789	-4.71591	2.40628e-06	1.69609e-05	TRUE
SAK_RS05030	lipoate--protein_ligase_A	5365.96	-1.59921	0.128356	-12.4592	1.2468e-35	6.17316e-34	TRUE
SAK_RS05035	glutamine_amidotransferase	1779.37	-0.483935	0.0991902	-4.87886	1.06699e-06	8.08202e-06	FALSE
SAK_RS05040	UDP-N-acetylmuramyl_peptide_synthase	2772.96	-0.290895	0.15791	-1.84216	0.0654519	0.14364	FALSE
SAK_RS05045	membrane_protein	1595.86	-0.110321	0.1202	-0.917815	0.358716	0.533084	FALSE
SAK_RS05050	hypothetical_protein	1594.56	-0.0538564	0.192855	-0.279259	0.780046	0.889603	FALSE
SAK_RS05055	phosphoglucosamine_mutase	6202.54	-0.149672	0.166314	-0.899935	0.368155	0.541283	FALSE
SAK_RS05060	hypothetical_protein	195.791	0.282531	0.311006	0.908443	0.363644	0.536871	FALSE
SAK_RS05065	hypothetical_protein	98.5587	0.189779	0.697626	0.272035	0.785595	0.892422	FALSE
SAK_RS05070	coproporphyrinogen_III_oxidase	1821.47	-0.228826	0.15582	-1.46852	0.141963	0.261037	FALSE
SAK_RS05075	acyl-ACP_thioesterase	672.955	-0.14919	0.152779	-0.97651	0.328812	0.50025	FALSE
SAK_RS05080	haloacid_dehalogenase	900.312	-0.464471	0.153834	-3.0193	0.00253356	0.00936818	FALSE
SAK_RS05085	membrane_protein	476.062	-0.241975	0.299577	-0.807724	0.41925	0.595175	FALSE
SAK_RS05090	type_II_CRISPR_RNA-guided_endonuclease_Cas9	14175.5	0.580192	0.0824623	7.03584	1.98065e-12	2.93483e-11	FALSE
SAK_RS05095	subtype_II_CRISPR-associated_endonuclease_Cas1	5410.74	0.783774	0.278831	2.81093	0.00493991	0.0166578	FALSE
SAK_RS05100	CRISPR-associated_endonuclease_Cas2	1195.05	0.547147	0.21253	2.57445	0.0100399	0.0305563	FALSE
SAK_RS05105	type_II-A_CRISPR-associated_protein_Csn2	2593.32	0.386984	0.216283	1.78925	0.0735744	0.156615	FALSE
SAK_RS05115	nucleoside-diphosphate_kinase	2168.64	0.677553	0.299897	2.25928	0.0238657	0.0636215	FALSE
SAK_RS05120	elongation_factor_4	7105.49	-0.702242	0.140585	-4.99514	5.87917e-07	4.662e-06	FALSE
SAK_RS05125	internalin	326.717	0.450507	0.133121	3.38419	0.000713875	0.00307679	FALSE
SAK_RS05130	phosphohydrolase	297.804	-0.512087	0.157226	-3.25701	0.00112592	0.0046081	FALSE
SAK_RS05135	N-acetyltransferase	138.248	-0.530104	0.295386	-1.79462	0.0727148	0.155544	FALSE
SAK_RS05140	peptide-methionine_(R)-S-oxide_reductase	279.091	-0.974087	0.294757	-3.30471	0.000950756	0.00399499	FALSE
SAK_RS05145	haloacid_dehalogenase	622.96	-0.537192	0.215301	-2.49507	0.0125933	0.0373748	FALSE
SAK_RS05150	hypothetical_protein	275.673	-0.120994	0.352608	-0.34314	0.731493	0.849989	FALSE
SAK_RS05155	hypothetical_protein	591.403	0.929237	0.405921	2.28921	0.0220674	0.0596496	FALSE
SAK_RS05160	TVP38/TMEM64_family_protein	665.039	-0.0290028	0.159927	-0.18135	0.856093	0.943574	FALSE
SAK_RS05165	hypothetical_protein	3270.81	0.590683	0.246647	2.39485	0.016627	0.047075	FALSE
SAK_RS05170	multidrug_ABC_transporter_ATP-binding_protein	2434.86	0.423062	0.1494	2.83173	0.00462963	0.0157423	FALSE
SAK_RS05175	GntR_family_transcriptional_regulator	2399.14	0.453006	0.212674	2.13004	0.033168	0.0841638	FALSE
SAK_RS05180	DNA_polymerase_III_subunit_alpha	1736.73	0.265106	0.170686	1.55318	0.12038	0.229673	FALSE
SAK_RS05185	ATP-dependent_6-phosphofructokinase	32549.6	-0.792243	0.247263	-3.20405	0.0013551	0.0054689	FALSE
SAK_RS05190	pyruvate_kinase	63179.2	-0.676401	0.149577	-4.5221	6.12286e-06	3.93336e-05	FALSE
SAK_RS05195	signal_peptidase_I	1969.27	0.0606895	0.44123	0.137546	0.890599	0.963708	FALSE
SAK_RS05200	glutamine--fructose-6-phosphate_aminotransferase	7613.99	-0.560079	0.272947	-2.05197	0.0401725	0.0983718	FALSE
SAK_RS05205	hypothetical_protein	81.8512	-0.005275	0.801262	-0.00658336	0.994747	1	FALSE
SAK_RS05210	amino_acid_ABC_transporter_permease	575.215	-0.355924	0.298086	-1.19403	0.232466	0.385859	FALSE
SAK_RS05215	amino_acid_ABC_transporter_ATP-binding_protein	776.776	-0.291583	0.38559	-0.756201	0.449529	0.625458	FALSE
SAK_RS05220	glutamine_ABC_transporter_substrate-binding_protein	672.044	-0.678682	0.383664	-1.76895	0.0769025	0.160945	FALSE
SAK_RS05225	30S_ribosomal_protein_S20	7391.2	-0.587739	0.440113	-1.33543	0.181737	0.318589	FALSE
SAK_RS05230	type_I_pantothenate_kinase	258.072	0.145469	0.18645	0.780208	0.435268	0.610639	FALSE
SAK_RS05235	methyltransferase	694.04	0.31567	0.174859	1.80529	0.0710296	0.152546	FALSE
SAK_RS05240	cytidine_deaminase	521.904	0.13833	0.270037	0.512262	0.608468	0.763405	FALSE
SAK_RS05245	BMP_family_ABC_transporter_substrate-binding_protein	10852.4	-0.480424	0.330629	-1.45306	0.146208	0.265713	FALSE
SAK_RS05250	sugar_ABC_transporter_ATP-binding_protein	6224.58	-0.156535	0.183734	-0.851964	0.394234	0.569605	FALSE
SAK_RS05255	sugar_ABC_transporter_permease	3811.03	-0.302976	0.154764	-1.95766	0.0502694	0.118161	FALSE
SAK_RS05260	ABC_transporter_permease	4021.09	-0.455846	0.132905	-3.42985	0.000603916	0.00267675	FALSE
SAK_RS05265	NADH_oxidase	23345.5	-0.939715	0.202559	-4.63921	3.49735e-06	2.35868e-05	FALSE
SAK_RS05270	L-lactate_dehydrogenase	34489.4	0.660539	0.19097	3.45887	0.000542451	0.00244163	FALSE
SAK_RS05275	DNA_gyrase_subunit_A	9546.72	-0.252964	0.0773682	-3.26961	0.00107696	0.00443984	FALSE
SAK_RS05280	class_A_sortase	2781.8	0.0573171	0.256023	0.223875	0.822855	0.920328	FALSE
SAK_RS05285	glyoxalase	620.986	-0.28537	0.235981	-1.2093	0.226549	0.378767	FALSE
SAK_RS05290	hypothetical_protein	1083.09	0.217209	0.326291	0.66569	0.505609	0.678378	FALSE
SAK_RS05295	sodium:proton_antiporter	1736.89	-1.04687	0.189676	-5.51929	3.40371e-08	3.25921e-07	TRUE
SAK_RS05310	GMP_synthase_(glutamine-hydrolyzing)	16761.6	-0.42091	0.256602	-1.64032	0.100939	0.200103	FALSE
SAK_RS05315	GntR_family_transcriptional_regulator	374.024	-0.654379	0.271847	-2.40716	0.016077	0.045897	FALSE
SAK_RS05320	FADH(2)-oxidizing_methylenetetrahydrofolate--tRNA-(uracil(54)-C(5))-_methyltransferase_TrmFO	3749.79	-0.602186	0.0878268	-6.85652	7.05571e-12	9.9466e-11	FALSE
SAK_RS05325	N-acetyltransferase	323.413	-0.643764	0.215297	-2.99012	0.00278872	0.0101272	FALSE
SAK_RS05330	O-sialoglycoprotein_endopeptidase	997.588	-0.568731	0.125969	-4.51486	6.33597e-06	4.04466e-05	FALSE
SAK_RS05335	hypothetical_protein	1723.54	-0.224495	0.299993	-0.748333	0.454259	0.629881	FALSE
SAK_RS05340	peptidase_S41	105.22	0.607852	0.258244	2.35379	0.0185831	0.0515351	FALSE
SAK_RS05345	ABC_transporter_ATP-binding_protein	116.702	-0.0567644	0.184947	-0.306922	0.758903	0.873341	FALSE
SAK_RS05350	ABC_transporter_permease	428.113	-0.0324058	0.272785	-0.118796	0.905437	0.973726	FALSE
SAK_RS05355	DNA-binding_response_regulator	314.668	0.523323	0.198582	2.63529	0.00840646	0.0261809	FALSE
SAK_RS05360	sensor_histidine_kinase	345.011	0.0903058	0.15891	0.568284	0.569842	0.731214	FALSE
SAK_RS05365	tyrosine_recombinase_XerS	1085.18	0.856527	0.138156	6.19969	5.65745e-10	6.60036e-09	FALSE
SAK_RS05370	ABC_transporter_substrate-binding_protein	684.382	-1.41795	0.514044	-2.75842	0.00580812	0.0190169	TRUE
SAK_RS05375	membrane_protein	307.169	-0.46779	0.245066	-1.90883	0.0562837	0.127894	FALSE
SAK_RS05380	DNA-binding_protein	440.312	-0.0772354	0.282907	-0.273006	0.784848	0.892073	FALSE
SAK_RS05385	signal_recognition_particle_protein	4252.97	-0.431536	0.191443	-2.25412	0.0241885	0.0641866	FALSE
SAK_RS05390	DNA-binding_protein	465.312	-0.0477461	0.169885	-0.28105	0.778672	0.889603	FALSE
SAK_RS05395	two-component_sensor_histidine_kinase	1556.33	0.17934	0.0969492	1.84983	0.064338	0.142195	FALSE
SAK_RS05400	DNA-binding_response_regulator	690.969	0.217435	0.132634	1.63936	0.101139	0.200304	FALSE
SAK_RS05405	aminopeptidase	10218.8	-0.236909	0.209709	-1.1297	0.258601	0.419297	FALSE
SAK_RS05410	phosphate_transport_system_regulatory_protein_PhoU	2544.61	-1.30824	0.266427	-4.91029	9.09407e-07	6.99602e-06	TRUE
SAK_RS05415	phosphate_ABC_transporter_ATP-binding_protein	2009.73	-1.09147	0.313675	-3.47961	0.000502152	0.00227537	TRUE
SAK_RS05420	phosphate_ABC_transporter_ATP-binding_protein	2377.96	-1.05944	0.358745	-2.95318	0.0031452	0.0111817	TRUE
SAK_RS05425	phosphate_ABC_transporter%2C_permease_protein_PstA	2508.43	-1.02268	0.393333	-2.60004	0.00932139	0.0285406	TRUE
SAK_RS05430	phosphate_ABC_transporter_permease_subunit_PstC	2105.84	-1.10575	0.220758	-5.0089	5.47427e-07	4.4274e-06	TRUE
SAK_RS05435	phosphate_ABC_transporter_substrate-binding_protein	1693.39	-1.0952	0.17247	-6.3501	2.15177e-10	2.58833e-09	TRUE
SAK_RS05440	23S_rRNA_methyltransferase	898.497	-0.344649	0.107712	-3.19973	0.00137556	0.00554045	FALSE
SAK_RS05445	myo-inositol-1(or_4)-monophosphatase	2019.87	-0.62701	0.207235	-3.0256	0.00248139	0.00920881	FALSE
SAK_RS05450	hypothetical_protein	66.9261	0.226737	0.557674	0.406577	0.684319	0.816677	FALSE
SAK_RS05455	regulatory_protein_Spx	1546.51	-0.328953	0.247424	-1.32951	0.183678	0.321437	FALSE
SAK_RS05460	bifunctional_riboflavin_kinase/FMN_adenylyltransferase	2094.1	-0.243183	0.180122	-1.3501	0.176983	0.312143	FALSE
SAK_RS05465	tRNA_pseudouridine(55)_synthase_TruB	2403.98	-0.215952	0.215656	-1.00137	0.316648	0.487705	FALSE
SAK_RS05470	N-acetyltransferase	911.207	0.731747	0.121982	5.99879	1.98792e-09	2.22954e-08	FALSE
SAK_RS05475	hypothetical_protein	2340.54	0.631232	0.158911	3.97225	7.11982e-05	0.000388528	FALSE
SAK_RS05480	type_I_restriction_endonuclease_subunit_S	1078.09	0.432839	0.224865	1.92488	0.0542443	0.12456	FALSE
SAK_RS05485	CPBP_family_intramembrane_metalloprotease	1749.19	1.84813	0.15672	11.7926	4.26389e-32	1.88167e-30	TRUE
SAK_RS05490	ABC_transporter_permease	2151.41	1.46732	0.219832	6.67473	2.47696e-11	3.32995e-10	TRUE
SAK_RS05495	ABC_transporter_ATP-binding_protein	712.025	1.15095	0.1486	7.74529	9.53655e-15	1.84373e-13	TRUE
SAK_RS05500	DNA_topoisomerase_I	7522.34	0.271456	0.111146	2.44234	0.0145924	0.0424391	FALSE
SAK_RS05505	DNA_processing_protein_DprA	37.1742	1.04148	0.351971	2.95901	0.00308633	0.0110498	TRUE
SAK_RS05510	ferrichrome_ABC_transporter_substrate-binding_protein	1912.86	1.00565	0.237845	4.22817	2.35602e-05	0.000137831	TRUE
SAK_RS05515	iron_ABC_transporter_ATP-binding_protein	843.48	1.38663	0.417861	3.3184	0.000905341	0.00381295	TRUE
SAK_RS05520	hypothetical_protein	1058.92	1.46824	0.413578	3.55009	0.000385103	0.00179303	TRUE
SAK_RS05525	iron_ABC_transporter_permease	1588.77	1.41358	0.187142	7.55352	4.23636e-14	7.41363e-13	TRUE
SAK_RS05530	galactoside_O-acetyltransferase	679.029	0.0442291	0.247399	0.178776	0.858113	0.944669	FALSE
SAK_RS05535	ribonuclease_HII	741.455	0.599861	0.180658	3.32042	0.000898808	0.00379331	FALSE
SAK_RS05540	ribosome_biogenesis_GTPase_YlqF	804.311	0.569996	0.148414	3.84058	0.000122742	0.000634009	FALSE
SAK_RS05545	cell_surface_protein	143.206	-0.256736	0.432417	-0.593723	0.552697	0.716002	FALSE
SAK_RS05550	hypothetical_protein	1005.94	1.21985	0.123947	9.84175	7.44021e-23	2.3974e-21	TRUE
SAK_RS05555	DNA-binding_response_regulator	317.827	0.903841	0.1921	4.70506	2.53793e-06	1.77045e-05	FALSE
SAK_RS05560	sensor_histidine_kinase	746.409	0.974257	0.308379	3.15929	0.00158154	0.00618597	FALSE
SAK_RS05565	hypothetical_protein	57.0937	0.220554	0.318751	0.691932	0.48898	0.663522	FALSE
SAK_RS05570	hypothetical_protein	270.008	0.558569	0.14714	3.79617	0.000146951	0.000742064	FALSE
SAK_RS05575	hypothetical_protein	45.8612	1.07023	0.619184	1.72845	0.0839077	0.173102	FALSE
SAK_RS05580	hypothetical_protein	36.1342	-0.297094	0.534938	-0.55538	0.578635	0.73876	FALSE
SAK_RS05585	hypothetical_protein	686.593	0.446579	0.38247	1.16762	0.242961	0.39775	FALSE
SAK_RS05590	hypothetical_protein	154.644	0.433882	0.397141	1.09251	0.274608	0.439632	FALSE
SAK_RS05595	hypothetical_protein	4.57411	2.4334	1.50542	1.61643	0.106002	0.207106	FALSE
SAK_RS05600	hypothetical_protein	721.111	1.0171	0.224023	4.54013	5.62192e-06	3.69336e-05	TRUE
SAK_RS05605	hypothetical_protein	204.917	1.48914	0.195947	7.59967	2.96884e-14	5.33341e-13	TRUE
SAK_RS05610	type_VII_secretion_effector	172.71	1.27926	0.198788	6.4353	1.23234e-10	1.51615e-09	TRUE
SAK_RS05615	type_VII_secretion_protein_EssC	6252.31	1.51012	0.118143	12.7821	2.06412e-37	1.04754e-35	TRUE
SAK_RS05620	type_VII_secretion_protein_EssB	1077.84	1.61276	0.336215	4.79683	1.61198e-06	1.18134e-05	TRUE
SAK_RS05625	hypothetical_protein	25.4514	2.04441	0.559076	3.65676	0.000255422	0.00122578	TRUE
SAK_RS05630	type_VII_secretion_protein_EssA	171.256	1.68985	0.38478	4.39172	1.12459e-05	6.98141e-05	TRUE
SAK_RS05635	type_VII_secretion_protein_EsaA	2110.07	1.82205	0.479069	3.8033	0.000142781	0.000722804	TRUE
SAK_RS05640	virulence_factor_EsxA	491.495	2.10338	0.490729	4.28624	1.81722e-05	0.000107237	TRUE
SAK_RS05645	virulence_factor_EsxA	4030.28	1.46696	0.556049	2.63819	0.00833494	0.0260708	TRUE
SAK_RS05650	hypothetical_protein	2940.22	1.79547	0.909859	1.97335	0.0484558	0.114645	FALSE
SAK_RS05655	hypothetical_protein	850.235	2.11936	0.957526	2.21337	0.026872	0.0701159	FALSE
SAK_RS05660	carbamoyl-phosphate_synthase_large_chain	25280.4	1.8863	1.05285	1.79161	0.0731947	0.156406	FALSE
SAK_RS05665	carbamoyl-phosphate_synthase_small_chain	7997.3	2.16207	1.02641	2.10645	0.0351656	0.087914	FALSE
SAK_RS05670	aspartate_carbamoyltransferase	8632.83	2.0708	1.05789	1.95748	0.0502912	0.118161	FALSE
SAK_RS05675	dihydroorotase	13112.9	1.539	0.893275	1.72287	0.0849121	0.174289	FALSE
SAK_RS05680	orotate_phosphoribosyltransferase	4642.8	1.2845	0.877797	1.46332	0.143379	0.262085	FALSE
SAK_RS05685	orotidine-5'-phosphate_decarboxylase	10515.4	1.44466	0.942249	1.53321	0.125224	0.236911	FALSE
SAK_RS05690	membrane_protein	6601.12	0.649508	0.0824758	7.87514	3.40369e-15	6.84107e-14	FALSE
SAK_RS05695	heme_ABC_transporter_ATP-binding_protein	6137.14	0.727608	0.144576	5.03271	4.83585e-07	3.95838e-06	FALSE
SAK_RS05700	hypothetical_protein	3019.3	0.952081	0.26576	3.58249	0.000340338	0.00159927	FALSE
SAK_RS05705	aspartate-semialdehyde_dehydrogenase	3985.31	1.66398	0.122554	13.5776	5.4407e-42	3.1556e-40	TRUE
SAK_RS05710	hypothetical_protein	7211.63	3.72234	0.111971	33.2439	2.50128e-242	1.2694e-239	TRUE
SAK_RS05715	cardiolipin_synthase	3938.32	0.14884	0.0990222	1.5031	0.132813	0.247577	FALSE
SAK_RS05720	formate--tetrahydrofolate_ligase	7211.07	-0.499149	0.0940213	-5.30889	1.10297e-07	9.77738e-07	FALSE
SAK_RS05725	lipoate--protein_ligase_A	2274.51	-0.422313	0.141834	-2.97752	0.00290591	0.0104778	FALSE
SAK_RS05730	deacetylase_SIR2	1919.2	-0.251999	0.178606	-1.41092	0.158268	0.283569	FALSE
SAK_RS05735	hypothetical_protein	1449.19	-0.221592	0.176724	-1.25389	0.209882	0.358035	FALSE
SAK_RS05740	glycine_cleavage_system_protein_H	359.72	-0.347946	0.347293	-1.00188	0.316402	0.487696	FALSE
SAK_RS05745	LLM_class_flavin-dependent_oxidoreductase	2505.87	-0.337291	0.184654	-1.82661	0.0677587	0.146933	FALSE
SAK_RS05750	NADH-dependent_flavin_oxidoreductase	3962.87	-0.406993	0.0843583	-4.82458	1.40299e-06	1.03191e-05	FALSE
SAK_RS05760	phosphopantothenate--cysteine_ligase	382.508	0.999052	0.191816	5.20839	1.90482e-07	1.64544e-06	FALSE
SAK_RS05765	phosphopantothenoylcysteine_decarboxylase	407.025	0.930365	0.196297	4.73957	2.14174e-06	1.52552e-05	FALSE
SAK_RS05770	membrane_protein	2340.98	0.437764	0.228004	1.91998	0.0548602	0.125554	FALSE
SAK_RS05775	phosphoglucomutase	6887.18	0.126153	0.256902	0.491055	0.623387	0.772309	FALSE
SAK_RS05780	hypothetical_protein	61.322	-0.0700368	0.463868	-0.150984	0.879988	0.95605	FALSE
SAK_RS05785	sugar_ABC_transporter_ATP-binding_protein	2195.18	0.383542	0.496695	0.772189	0.440003	0.615155	FALSE
SAK_RS05790	multidrug_ABC_transporter_ATP-binding_protein	1747.2	0.0526102	0.386756	0.13603	0.891798	0.964323	FALSE
SAK_RS05795	hypothetical_protein	426.035	0.0431255	0.248848	0.1733	0.862415	0.946642	FALSE
SAK_RS05800	hypothetical_protein	1857.64	0.0873476	0.25736	0.339399	0.734309	0.852286	FALSE
SAK_RS05805	serine_hydroxymethyltransferase	4360.31	-0.0472537	0.0864325	-0.546712	0.584577	0.743541	FALSE
SAK_RS05810	threonylcarbamoyl-AMP_synthase	1201.18	-0.243049	0.158786	-1.53067	0.125852	0.237877	FALSE
SAK_RS05815	protein-(glutamine-N5)_methyltransferase%2C_release_factor-specific	1294.45	-0.224502	0.129946	-1.72766	0.0840499	0.17322	FALSE
SAK_RS05820	peptide_chain_release_factor_1	2259.81	-0.252591	0.13729	-1.83983	0.0657926	0.144077	FALSE
SAK_RS05825	thymidine_kinase	754.137	0.191017	0.149057	1.2815	0.200018	0.343808	FALSE
SAK_RS05830	tautomerase	66.7118	1.08422	0.536638	2.0204	0.0433417	0.104246	FALSE
SAK_RS05835	thiamine_biosynthesis_protein_ApbE	1258.25	2.74013	0.158334	17.3061	4.23252e-67	3.30462e-65	TRUE
SAK_RS05840	NAD(P)H-dependent_oxidoreductase	1044.13	2.76504	0.260737	10.6047	2.83395e-26	1.02731e-24	TRUE
SAK_RS05845	NAD(P)H-dependent_oxidoreductase	3177.03	2.35779	0.142386	16.5591	1.37654e-61	9.63575e-60	TRUE
SAK_RS05850	formate_transporter	1067.92	1.30195	0.133551	9.74873	1.86782e-22	5.74498e-21	TRUE
SAK_RS05855	xanthine_permease	3099.52	-1.14019	0.508475	-2.24236	0.0249379	0.0659165	FALSE
SAK_RS05860	xanthine_phosphoribosyltransferase	1064.2	-1.24606	0.42206	-2.95232	0.00315393	0.0111932	TRUE
SAK_RS05865	guanosine_monophosphate_reductase	1132.32	0.844789	0.349533	2.41691	0.0156531	0.0449445	FALSE
SAK_RS05870	MFS_transporter	1312.34	0.60828	0.116487	5.22185	1.77145e-07	1.53677e-06	FALSE
SAK_RS05875	hypothetical_protein	736.871	-0.340684	0.114548	-2.97416	0.00293788	0.0105743	FALSE
SAK_RS05880	potassium_transporter_Kup	6307.45	0.188164	0.283702	0.663246	0.507173	0.679579	FALSE
SAK_RS05885	oxidoreductase	1039.8	0.226826	0.388074	0.584493	0.558889	0.721585	FALSE
SAK_RS05890	phosphate_acetyltransferase	12689.3	-0.263309	0.128961	-2.04177	0.0411744	0.0997422	FALSE
SAK_RS05895	23S_rRNA_pseudouridine_synthase	1365.79	0.497913	0.154361	3.22564	0.00125691	0.00510304	FALSE
SAK_RS05900	NAD(+)_kinase	1220.37	0.519801	0.0768673	6.76231	1.35806e-11	1.87542e-10	FALSE
SAK_RS05905	GTP_pyrophosphokinase	1275.15	0.798321	0.141401	5.64579	1.64426e-08	1.6524e-07	FALSE
SAK_RS05910	adenylate_cyclase	546.116	0.544386	0.210128	2.59074	0.00957704	0.0292352	FALSE
SAK_RS05915	ribose-phosphate_pyrophosphokinase_2	5694.23	-0.172421	0.119113	-1.44755	0.147744	0.267547	FALSE
SAK_RS05920	cysteine_desulfurase	4074.89	-0.30018	0.125229	-2.39705	0.0165276	0.0469244	FALSE
SAK_RS05925	cysteine_desulfurase	1478.34	-0.0645138	0.213506	-0.302164	0.762527	0.876517	FALSE
SAK_RS05930	transcriptional_regulator	4272.67	-0.461947	0.188689	-2.44819	0.0143574	0.0419361	FALSE
SAK_RS05935	DNA_repair_protein_RadC	51.3427	0.542116	1.07268	0.505383	0.61329	0.76646	FALSE
SAK_RS05940	AI-2E_family_transporter	1849.11	-0.640031	0.196264	-3.26108	0.0011099	0.00455172	FALSE
SAK_RS05945	6-phospho-beta-glucosidase	862.916	-0.727052	0.0973714	-7.4668	8.21706e-14	1.36727e-12	FALSE
SAK_RS05950	hypothetical_protein	653.269	-0.600464	0.194154	-3.09272	0.00198333	0.00757369	FALSE
SAK_RS05955	hydrolase	566.137	-0.314073	0.111961	-2.80519	0.00502865	0.016929	FALSE
SAK_RS05960	AraC_family_transcriptional_regulator	195.326	0.688154	0.231062	2.97823	0.0028992	0.0104722	FALSE
SAK_RS05965	ribonuclease_HII	1658.8	0.0290116	0.177284	0.163645	0.870011	0.950039	FALSE
SAK_RS05970	spermidine/putrescine_ABC_transporter_substrate-binding_protein	2010.53	0.04511	0.232347	0.194149	0.846059	0.937103	FALSE
SAK_RS05975	spermidine/putrescine_ABC_transporter_permease	937.86	0.193791	0.461767	0.419672	0.674725	0.809032	FALSE
SAK_RS05980	spermidine/putrescine_ABC_transporter_permease	1243.56	0.230214	0.255491	0.901063	0.367555	0.541283	FALSE
SAK_RS05985	spermidine/putrescine_import_ATP-binding_protein_PotA	2132.35	0.138486	0.106327	1.30245	0.192761	0.334164	FALSE
SAK_RS05990	UDP-N-acetylenolpyruvoylglucosamine_reductase	1523.79	-0.10906	0.187079	-0.582964	0.559918	0.721672	FALSE
SAK_RS05995	2-amino-4-hydroxy-6-_hydroxymethyldihydropteridine_diphosphokinase	706.402	-0.686893	0.257193	-2.67073	0.00756869	0.0238578	FALSE
SAK_RS06000	dihydroneopterin_aldolase	271.259	-0.516246	0.204603	-2.52316	0.0116307	0.0349265	FALSE
SAK_RS06005	dihydropteroate_synthase	1104.06	-0.400272	0.156663	-2.55499	0.010619	0.032222	FALSE
SAK_RS06010	GTP_cyclohydrolase_I_FolE	1298.74	-0.325468	0.38668	-0.841699	0.399957	0.575252	FALSE
SAK_RS06015	dihydrofolate_synthase	2315.54	-0.0909176	0.198608	-0.457774	0.647115	0.788272	FALSE
SAK_RS06020	protein_RarD	916.707	-0.119563	0.313732	-0.381099	0.70313	0.829374	FALSE
SAK_RS06025	homoserine_kinase	1100.81	-0.358546	0.0984799	-3.6408	0.000271788	0.00129478	FALSE
SAK_RS06030	homoserine_dehydrogenase	1814	-0.0847829	0.102081	-0.830549	0.406228	0.581554	FALSE
SAK_RS06035	deacetylase	679.269	-0.2146	0.151921	-1.41257	0.157782	0.283199	FALSE
SAK_RS06040	glycine/betaine_ABC_transporter	1728.78	-0.401708	0.177743	-2.26005	0.023818	0.063619	FALSE
SAK_RS06065	aldehyde_dehydrogenase	6141.32	-0.606994	0.121328	-5.00293	5.64651e-07	4.54436e-06	FALSE
SAK_RS06070	membrane_protein	1040.22	-0.0482066	0.170371	-0.28295	0.777215	0.888871	FALSE
SAK_RS06075	hypothetical_protein	454.468	0.659745	0.426855	1.5456	0.122202	0.232493	FALSE
SAK_RS06090	transcriptional_regulator	3.52907	-3.72751	1.51797	-2.4556	0.0140651	0.0412007	TRUE
SAK_RS06095	hypothetical_protein	8.78552	-1.54511	0.809265	-1.90928	0.0562265	0.127894	FALSE
SAK_RS06100	2-Cys_peroxiredoxin	4566.53	-1.15242	0.157447	-7.31938	2.49111e-13	4.01345e-12	TRUE
SAK_RS06105	hypothetical_protein	812.065	-0.294863	0.201531	-1.46311	0.143436	0.262085	FALSE
SAK_RS06120	GntR_family_transcriptional_regulator	5778.52	0.225773	0.117266	1.9253	0.0541923	0.12456	FALSE
SAK_RS06125	Asp23/Gls24_family_envelope_stress_response_protein	25120.6	0.0160151	0.205045	0.0781053	0.937744	0.994577	FALSE
SAK_RS06130	CsbD_family_protein	1290.07	-0.345088	0.536661	-0.643028	0.520206	0.691447	FALSE
SAK_RS06135	Asp23/Gls24_family_envelope_stress_response_protein	11457.8	-0.0749688	0.278511	-0.269177	0.787793	0.894418	FALSE
SAK_RS06140	membrane_protein	1725.03	0.188385	0.257175	0.732518	0.463853	0.638752	FALSE
SAK_RS06145	hypothetical_protein	5142.16	0.079081	0.0968432	0.816587	0.414164	0.590002	FALSE
SAK_RS06150	GlsB/YeaQ/YmgE_family_stress_response_membrane_protein	812.785	-0.225914	0.487129	-0.463767	0.642815	0.784885	FALSE
SAK_RS06155	GlsB/YeaQ/YmgE_family_stress_response_membrane_protein	5014.85	-0.26148	0.446582	-0.585514	0.558202	0.721293	FALSE
SAK_RS06160	DNA_helicase_PcrA	3730.54	0.04056	0.238551	0.170026	0.864989	0.947614	FALSE
SAK_RS06165	thioesterase	670.003	0.255917	0.658682	0.388529	0.697624	0.826723	FALSE
SAK_RS06170	uracil_transporter	13550	1.13307	0.806237	1.40538	0.159909	0.286089	FALSE
SAK_RS06175	sodium:alanine_symporter_family_protein	424.977	1.38572	0.526001	2.63444	0.00842758	0.0261991	TRUE
SAK_RS06180	cation_transporter	1355.75	0.0862169	0.223896	0.385076	0.700181	0.82782	FALSE
SAK_RS06185	murein_hydrolase_regulator_LrgA	127.857	0.145614	0.340154	0.428083	0.66859	0.80644	FALSE
SAK_RS06190	membrane_protein	438.166	-0.174806	0.273972	-0.638045	0.523445	0.692538	FALSE
SAK_RS06195	hypothetical_protein	1092.84	-0.0158051	0.117828	-0.134137	0.893294	0.965081	FALSE
SAK_RS06205	30S_ribosomal_protein_S1	72113.2	-1.12814	0.320595	-3.51891	0.000433328	0.00198568	TRUE
SAK_RS06220	hypothetical_protein	229.186	-0.431161	0.545734	-0.790057	0.429494	0.604209	FALSE
SAK_RS06225	branched_chain_amino_acid_aminotransferase	9646.82	-0.813358	0.11873	-6.85047	7.3608e-12	1.03051e-10	FALSE
SAK_RS06230	DNA_topoisomerase_IV_subunit_A	10476.8	0.00952984	0.10924	0.0872376	0.930483	0.988942	FALSE
SAK_RS06235	DNA_topoisomerase_IV_subunit_B	5855.82	-0.208117	0.214705	-0.969314	0.332388	0.502793	FALSE
SAK_RS06240	glycerol-3-phosphate_acyltransferase	707.227	-0.474697	0.262052	-1.81146	0.0700694	0.151159	FALSE
SAK_RS06245	uracil-DNA_glycosylase	503.17	-0.043775	0.26706	-0.163915	0.869798	0.950039	FALSE
SAK_RS06250	hypothetical_protein	1456.13	0.0400212	0.260476	0.153646	0.877889	0.955978	FALSE
SAK_RS06255	N-acylneuraminate_cytidylyltransferase	2002.02	-0.627988	0.203068	-3.09249	0.00198483	0.00757369	FALSE
SAK_RS06260	neuD_protein	1307.99	-0.351801	0.223678	-1.5728	0.115765	0.222329	FALSE
SAK_RS06265	UDP-N-acetylglucosamine_2-epimerase_(hydrolyzing)	2753.62	-0.72192	0.148235	-4.87011	1.11535e-06	8.3548e-06	FALSE
SAK_RS06270	N-acetylneuraminate_synthase	1943.2	-0.590023	0.180286	-3.27271	0.00106523	0.00440409	FALSE
SAK_RS06275	phage_capsid_assembly_protein	1579.27	-0.587067	0.381441	-1.53908	0.123786	0.234845	FALSE
SAK_RS06280	capsular_polysaccharide_biosynthesis_protein	992.519	-0.689359	0.359754	-1.91619	0.0553403	0.126348	FALSE
SAK_RS06285	hypothetical_protein	812.04	-1.0481	0.317682	-3.2992	0.000969594	0.00404995	TRUE
SAK_RS06290	hypothetical_protein	1063.38	-0.6929	0.359669	-1.92649	0.054043	0.124385	FALSE
SAK_RS06295	hypothetical_protein	461.514	-1.07106	0.345322	-3.10164	0.00192452	0.0073992	TRUE
SAK_RS06300	multidrug_MFS_transporter	387.065	-1.0079	0.302209	-3.33512	0.000852633	0.00361345	TRUE
SAK_RS06305	UDP-N-acetylglucosamine--LPS_N-acetylglucosamine_transferase	556.002	-0.990228	0.315195	-3.14163	0.00168008	0.00654617	FALSE
SAK_RS06310	galactosyl_transferase	2058.91	-0.702129	0.379044	-1.85237	0.0639732	0.141775	FALSE
SAK_RS06315	tyrosine-protein_kinase_CpsD	1505.04	-0.436779	0.287843	-1.51742	0.12916	0.242433	FALSE
SAK_RS06320	capsular_polysaccharide_biosynthesis_protein_CpsC	1315.38	-0.3562	0.199764	-1.7831	0.0745699	0.157849	FALSE
SAK_RS06325	tyrosine-protein_phosphatase_CpsB	823.317	-0.328253	0.152116	-2.15791	0.0309352	0.0796934	FALSE
SAK_RS06330	LytR_family_transcriptional_regulator	3413.12	0.0834894	0.241068	0.346332	0.729093	0.847686	FALSE
SAK_RS06335	LysR_family_transcriptional_regulator	1395.04	0.66224	0.176199	3.75847	0.000170954	0.000854772	FALSE
SAK_RS06345	purine-nucleoside_phosphorylase	2595.14	-0.165924	0.235502	-0.704555	0.481087	0.655441	FALSE
SAK_RS06350	hypothetical_protein	3766.29	0.0566651	0.189389	0.2992	0.764788	0.878618	FALSE
SAK_RS06355	purine-nucleoside_phosphorylase	2655.68	-0.146353	0.230257	-0.635607	0.525033	0.692538	FALSE
SAK_RS06360	arsenate_reductase_(glutaredoxin)	1258.63	0.0283034	0.187833	0.150684	0.880225	0.95605	FALSE
SAK_RS06365	phosphopentomutase	4518.45	0.178603	0.185899	0.960754	0.336676	0.507388	FALSE
SAK_RS06370	ribose-5-phosphate_isomerase	1228.93	-0.102723	0.285457	-0.359856	0.718955	0.840714	FALSE
SAK_RS06375	Zn-dependent_protease	1472.03	-0.0343713	0.218726	-0.157143	0.875132	0.953579	FALSE
SAK_RS06380	transcriptional_regulator	977.006	-0.075582	0.168945	-0.447376	0.654603	0.794764	FALSE
SAK_RS06385	ribonuclease_J	6465.42	-0.126155	0.113434	-1.11214	0.266076	0.429019	FALSE
SAK_RS06390	phosphonate_ABC_transporter_ATP-binding_protein	473.57	-0.211868	0.144523	-1.46597	0.142655	0.261402	FALSE
SAK_RS06395	ABC_transporter_permease	487.39	-0.35604	0.0868621	-4.09891	4.15093e-05	0.000235374	FALSE
SAK_RS06400	peptide_ABC_transporter_substrate-binding_protein	555.311	-0.406738	0.11477	-3.54394	0.000394192	0.00182696	FALSE
SAK_RS06405	hypothetical_protein	1364.35	0.0317657	0.209633	0.15153	0.879558	0.95605	FALSE
SAK_RS06410	alpha-acetolactate_decarboxylase	11872.9	-0.739864	0.152798	-4.8421	1.28472e-06	9.48358e-06	FALSE
SAK_RS06415	acetolactate_synthase_AlsS	38004.6	-0.749044	0.107217	-6.98627	2.82289e-12	4.09319e-11	FALSE
SAK_RS06420	hypothetical_protein	1864.36	0.48644	0.257272	1.89076	0.0586564	0.132009	FALSE
SAK_RS06425	AI-2E_family_transporter	1422.26	0.515219	0.184712	2.78932	0.00528196	0.0175489	FALSE
SAK_RS06430	hypothetical_protein	264.583	-0.194832	0.202002	-0.964506	0.334793	0.5053	FALSE
SAK_RS06435	7%2C8-dihydro-8-oxoguanine_triphosphatase	337.026	-0.112862	0.228207	-0.494561	0.62091	0.771562	FALSE
SAK_RS06440	hyaluronate_lyase	2563.91	-0.745205	0.200766	-3.71181	0.000205784	0.00100904	FALSE
SAK_RS06445	dTDP-glucose_4%2C6-dehydratase	11225.8	-0.0168385	0.183317	-0.091854	0.926814	0.98711	FALSE
SAK_RS06450	dTDP-4-dehydrorhamnose_3%2C5-epimerase	4475.98	-0.0394064	0.204281	-0.192903	0.847035	0.937103	FALSE
SAK_RS06455	glucose-1-phosphate_thymidylyltransferase	5101.01	-0.171499	0.167478	-1.02401	0.305829	0.475734	FALSE
SAK_RS06460	FAD-dependent_oxidoreductase	867.039	-0.267636	0.230334	-1.16195	0.245257	0.40054	FALSE
SAK_RS06465	Nif3-like_dinuclear_metal_center_hexameric_protein	997.539	-0.047926	0.167997	-0.28528	0.77543	0.888331	FALSE
SAK_RS06470	SAM-dependent_methyltransferase	1021.24	-0.159458	0.251662	-0.633619	0.526329	0.693348	FALSE
SAK_RS06475	DNA_replication_protein_DnaD	1292.75	0.0602767	0.119784	0.503211	0.614816	0.767103	FALSE
SAK_RS06480	adenine_phosphoribosyltransferase	6770.54	0.118641	0.216465	0.548084	0.583634	0.743541	FALSE
SAK_RS06485	hypothetical_protein	2883.56	1.47922	0.223017	6.63279	3.29405e-11	4.28648e-10	TRUE
SAK_RS06490	single-stranded-DNA-specific_exonuclease_RecJ	4222.84	-0.329332	0.156011	-2.11096	0.0347762	0.0872628	FALSE
SAK_RS06495	short-chain_dehydrogenase	1790.76	-0.263061	0.214196	-1.22813	0.219398	0.369302	FALSE
SAK_RS06500	ribonuclease_Z	1849.5	-0.561866	0.130026	-4.32118	1.55194e-05	9.32082e-05	FALSE
SAK_RS06505	cystathionine_beta-lyase	774.066	-0.0989017	0.355382	-0.278297	0.780785	0.889945	FALSE
SAK_RS06510	GTPase_HflX	2167.92	0.0348177	0.127138	0.273857	0.784194	0.891829	FALSE
SAK_RS06515	tRNA_(adenosine(37)-N6)-dimethylallyltransferase_MiaA	398.466	-0.523901	0.274601	-1.90786	0.056409	0.127944	FALSE
SAK_RS06520	DUF3042_domain-containing_protein	235.243	0.138956	0.797929	0.174146	0.861751	0.946642	FALSE
SAK_RS06525	hypothetical_protein	763.724	2.17726	0.327619	6.64571	3.0175e-11	3.97761e-10	TRUE
SAK_RS06530	pullulanase	373.119	0.536106	0.137748	3.89194	9.94451e-05	0.000528465	FALSE
SAK_RS06535	hypothetical_protein	694.438	0.852797	0.224162	3.80438	0.000142161	0.000721469	FALSE
SAK_RS06540	uracil-DNA_glycosylase	470.192	0.842552	0.166047	5.07418	3.89175e-07	3.19849e-06	FALSE
SAK_RS06545	dipeptidase_PepV	6093.01	0.568305	0.116896	4.86163	1.16422e-06	8.657e-06	FALSE
SAK_RS06550	NAD(P)H_nitroreductase	1720.84	0.738689	0.143467	5.14885	2.62083e-07	2.20759e-06	FALSE
SAK_RS06560	UvrABC_system_protein_C	1422.28	-0.703073	0.151119	-4.65243	3.28038e-06	2.23462e-05	FALSE
SAK_RS06565	hypothetical_protein	670.395	-0.282674	0.198298	-1.4255	0.154011	0.277166	FALSE
SAK_RS06570	MATE_family_efflux_transporter	1489.46	0.0998288	0.204025	0.489297	0.624632	0.772477	FALSE
SAK_RS06575	VOC_family_protein	2232.03	-0.472149	0.255596	-1.84725	0.0647113	0.142787	FALSE
SAK_RS06580	hypothetical_protein	3351.17	-0.427483	0.111423	-3.83657	0.000124764	0.000642819	FALSE
SAK_RS06585	Lj965_prophage_superinfection_immunity_protein	782.311	0.679753	0.251235	2.70565	0.00681707	0.0219409	FALSE
SAK_RS06615	transposase	8.07608	-1.07199	0.635673	-1.68639	0.0917216	0.185084	FALSE
SAK_RS06620	histidine_triad_(HIT)_protein	1277.05	-1.20474	0.299373	-4.02422	5.71656e-05	0.000316202	TRUE
SAK_RS06625	adhesion_protein	284.05	-1.18796	0.290478	-4.08968	4.31975e-05	0.000243586	TRUE
SAK_RS06630	peptidase_C5	54806.5	0.52181	0.0847378	6.15794	7.36952e-10	8.45205e-09	FALSE
SAK_RS06650	hypothetical_protein	125.64	0.0817527	0.192506	0.424676	0.671073	0.806857	FALSE
SAK_RS06655	hypothetical_protein	83.286	0.301908	0.290373	1.03973	0.298468	0.469681	FALSE
SAK_RS06660	site-specific_integrase	16637.4	0.0720635	0.202659	0.355591	0.722147	0.842271	FALSE
SAK_RS06665	hypothetical_protein	3.35846	0.623391	0.97287	0.640776	0.521668	0.691558	FALSE
SAK_RS06670	hypothetical_protein	37.6239	0.698575	0.342038	2.04239	0.0411131	0.0997422	FALSE
SAK_RS06675	hypothetical_protein	4.70432	0.223984	0.885302	0.253002	0.800266	0.906046	FALSE
SAK_RS06680	hypothetical_protein	11.0193	0.790134	0.646258	1.22263	0.221469	0.372171	FALSE
SAK_RS06685	hypothetical_protein	19.7108	1.3064	0.551413	2.36919	0.0178272	0.049695	TRUE
SAK_RS06690	hypothetical_protein	24.2511	0.240485	0.379331	0.63397	0.5261	0.693348	FALSE
SAK_RS06695	hypothetical_protein	16.9953	0.129232	0.407441	0.317179	0.751108	0.866827	FALSE
SAK_RS06700	hypothetical_protein	1007.5	0.416479	0.178455	2.3338	0.0196062	0.0538574	FALSE
SAK_RS06705	hypothetical_protein	311.037	0.460705	0.175792	2.62073	0.00877412	0.0271103	FALSE
SAK_RS06710	type_II_restriction_modification_system	3635.56	0.570721	0.165874	3.44069	0.00058023	0.00258304	FALSE
SAK_RS06715	50S_ribosomal_protein_L7/L12	43507.3	-0.959979	0.216811	-4.42772	9.52343e-06	5.96684e-05	FALSE
SAK_RS06720	50S_ribosomal_protein_L10	43817	-0.874971	0.161988	-5.40147	6.60976e-08	6.04406e-07	FALSE
SAK_RS06725	ATP-dependent_Clp_protease_ATP-binding_subunit	11942.3	1.42002	0.144484	9.82824	8.50951e-23	2.65759e-21	TRUE
SAK_RS06730	homocysteine_S-methyltransferase	945.511	-0.418787	0.21722	-1.92794	0.0538631	0.124111	FALSE
SAK_RS06735	amino_acid_transporter	1549.52	-0.436027	0.149625	-2.91413	0.0035668	0.0124409	FALSE
SAK_RS06740	HXXEE_domain-containing_protein	288.443	-0.299017	0.146145	-2.04603	0.0407531	0.0991952	FALSE
SAK_RS06750	TetR_family_transcriptional_regulator	1250.76	0.0781384	0.130048	0.600843	0.547944	0.711662	FALSE
SAK_RS06755	GTP-binding_protein	2661.59	-0.333808	0.184944	-1.80492	0.0710877	0.152546	FALSE
SAK_RS06760	ATP-dependent_Clp_protease_ATP-binding_subunit_ClpX	6094.38	-0.394007	0.0823347	-4.78543	1.70619e-06	1.23699e-05	FALSE
SAK_RS06765	hypothetical_protein	126.427	0.434222	0.306876	1.41497	0.157076	0.282181	FALSE
SAK_RS06770	dihydrofolate_reductase	787.081	-0.49727	0.329998	-1.50689	0.13184	0.245987	FALSE
SAK_RS06775	thymidylate_synthase	2115.82	-0.0890368	0.182274	-0.488478	0.625211	0.772477	FALSE
SAK_RS06780	hydroxymethylglutaryl-CoA_synthase	1673.44	-0.252524	0.126781	-1.99181	0.0463917	0.110776	FALSE
SAK_RS06785	hydroxymethylglutaryl-CoA_reductase%2C_degradative	2685.11	-0.373181	0.151734	-2.45944	0.0139153	0.0408209	FALSE
SAK_RS06790	hypothetical_protein	360.208	0.748729	0.254811	2.93837	0.00329946	0.0116082	FALSE
SAK_RS06795	hemolysin_III	1009.81	0.774035	0.375664	2.06044	0.0393562	0.0968402	FALSE
SAK_RS06800	diacylglycerol_kinase	6563.45	0.236098	0.160578	1.4703	0.141481	0.260387	FALSE
SAK_RS06805	hypothetical_protein	2210.99	-0.270709	0.181338	-1.49284	0.13548	0.252306	FALSE
SAK_RS06810	DUF4649_domain-containing_protein	55.0057	-0.313807	0.39372	-0.797031	0.425433	0.600994	FALSE
SAK_RS06815	type_2_isopentenyl-diphosphate_Delta-isomerase	1919.93	-0.669956	0.281933	-2.3763	0.0174875	0.0488975	FALSE
SAK_RS06820	phosphomevalonate_kinase	1279.14	-0.38127	0.152456	-2.50086	0.0123893	0.0368773	FALSE
SAK_RS06825	diphosphomevalonate_decarboxylase	1320.56	-0.292058	0.225771	-1.29361	0.195801	0.338566	FALSE
SAK_RS06830	mevalonate_kinase	836.859	-0.00236078	0.200012	-0.0118032	0.990583	1	FALSE
SAK_RS06835	two-component_sensor_histidine_kinase	685.586	0.00623621	0.215076	0.0289954	0.976868	1	FALSE
SAK_RS06840	DNA-binding_response_regulator	816.436	0.110348	0.134819	0.818489	0.413078	0.589282	FALSE
SAK_RS06845	GTP_pyrophosphokinase	361.532	0.0902461	0.131848	0.684472	0.493677	0.666336	FALSE
SAK_RS06850	ABC_transporter	1654.16	1.87886	0.146602	12.816	1.33373e-37	6.94224e-36	TRUE
SAK_RS06855	ABC_transporter	1630.02	1.974	0.212207	9.30221	1.37561e-20	3.87847e-19	TRUE
SAK_RS06860	MarR_family_transcriptional_regulator	377.399	2.17004	0.324471	6.68793	2.26347e-11	3.06323e-10	TRUE
SAK_RS06865	bifunctional_metallophosphatase/5'-nucleotidase	2589.45	0.714386	0.231899	3.08059	0.00206591	0.00783887	FALSE
SAK_RS06870	peptide_deformylase	916.627	-0.90724	0.233586	-3.88396	0.000102769	0.000544704	FALSE
SAK_RS06875	glutamate_dehydrogenase	7683.03	-1.37979	0.166552	-8.28439	1.18711e-16	2.76993e-15	TRUE
SAK_RS06880	membrane_protein	5445.86	0.118249	0.367272	0.321966	0.747479	0.863621	FALSE
SAK_RS06885	multidrug_ABC_transporter_ATP-binding_protein	3481.09	0.569951	0.576864	0.988017	0.323144	0.494646	FALSE
SAK_RS06890	multidrug_ABC_transporter_ATP-binding_protein	3330.93	0.43225	0.370008	1.16822	0.242718	0.397674	FALSE
SAK_RS06895	N-acetyltransferase	372.628	0.0871744	0.481022	0.181228	0.856189	0.943574	FALSE
SAK_RS06900	antibiotic_ABC_transporter_ATP-binding_protein	3042.45	0.22141	0.222024	0.997237	0.318649	0.490044	FALSE
SAK_RS06905	CCA-adding_enzyme	2128.69	0.296324	0.133767	2.21523	0.0267444	0.0698727	FALSE
SAK_RS06910	hypothetical_protein	4889.43	0.314311	0.12255	2.56475	0.0103251	0.0313772	FALSE
SAK_RS06915	transposase	829	0.00466807	0.376431	0.0124009	0.990106	1	FALSE
SAK_RS06920	hypothetical_protein	416.112	-0.761369	0.342545	-2.22268	0.0262373	0.0687247	FALSE
SAK_RS06925	hypothetical_protein	405.475	-1.26566	0.335731	-3.76985	0.000163348	0.000818755	TRUE
SAK_RS06930	PTS_fructose_transporter_subunit_IIC	18833.5	-0.0374772	0.190417	-0.196816	0.843971	0.936892	FALSE
SAK_RS06935	1-phosphofructokinase	7024.06	-0.193451	0.108585	-1.78156	0.0748212	0.158216	FALSE
SAK_RS06940	DeoR_family_transcriptional_regulator	4598.96	-0.148038	0.134746	-1.09864	0.271925	0.436716	FALSE
SAK_RS06945	peptidoglycan_branched_peptide_synthesis_protein	7431.36	-1.7914	0.129813	-13.7999	2.55357e-43	1.57083e-41	TRUE
SAK_RS06950	hypothetical_protein	9322.43	-1.48715	0.197394	-7.53394	4.92301e-14	8.39808e-13	TRUE
SAK_RS06955	2-dehydropantoate_2-reductase	2828.87	-0.222484	0.216368	-1.02826	0.303825	0.474334	FALSE
SAK_RS06960	membrane_protein	4228.95	-0.277134	0.26974	-1.02741	0.304228	0.474334	FALSE
SAK_RS06965	ferredoxin--NADP(+)_reductase	1354.22	-0.285674	0.283377	-1.00811	0.313403	0.484177	FALSE
SAK_RS06970	tRNA_(guanosine(37)-N1)-methyltransferase_TrmD	1213.08	-0.215243	0.0961551	-2.2385	0.0251886	0.0664064	FALSE
SAK_RS06975	ribosome_maturation_factor_RimM	154.078	-0.39411	0.241005	-1.63528	0.10199	0.200807	FALSE
SAK_RS06990	transcriptional_regulator	2814.53	-0.248494	0.185789	-1.33751	0.181056	0.317968	FALSE
SAK_RS06995	RNA-binding_protein	5298.49	-0.536986	0.637049	-0.842927	0.399269	0.574834	FALSE
SAK_RS07000	30S_ribosomal_protein_S16	5583.36	-0.117727	0.297739	-0.395403	0.692546	0.821702	FALSE
SAK_RS07005	ABC_transporter_permease	2602.16	0.952165	0.224281	4.2454	2.182e-05	0.000128019	FALSE
SAK_RS07010	macrolide_ABC_transporter_ATP-binding_protein	1154.57	0.724703	0.332942	2.17666	0.0295056	0.0764961	FALSE
SAK_RS07015	ABC_transporter_substrate-binding_protein	2874.22	0.957168	0.1507	6.35147	2.13274e-10	2.58833e-09	FALSE
SAK_RS07020	carbamoyl_phosphate_synthase_large_subunit	3438.76	0.608204	0.327481	1.85722	0.0632799	0.140392	FALSE
SAK_RS07025	carbamoyl_phosphate_synthase_small_subunit	2779.19	0.292263	0.28735	1.0171	0.309106	0.478997	FALSE
SAK_RS07030	bifunctional_pyrimidine_operon_transcriptional_regulator/uracil_phosphoribosyltransferase	1366.92	0.101633	0.445209	0.22828	0.819428	0.919535	FALSE
SAK_RS07035	RNA_pseudouridine_synthase	2378.35	-0.294235	0.122779	-2.39646	0.0165543	0.0469347	FALSE
SAK_RS07040	signal_peptidase_II	243.441	-0.0243001	0.268367	-0.090548	0.927852	0.98718	FALSE
SAK_RS07045	LysR_family_transcriptional_regulator	1307.83	-0.00484483	0.158048	-0.0306541	0.975545	1	FALSE
SAK_RS07050	50S_ribosomal_protein_L27	4916.49	-1.00853	0.361477	-2.79003	0.00527028	0.0175388	TRUE
SAK_RS07055	hypothetical_protein	2317.48	-0.397078	0.221978	-1.78882	0.0736439	0.156615	FALSE
SAK_RS07060	50S_ribosomal_protein_L21	6889.2	-0.0980914	0.187611	-0.522845	0.601082	0.758973	FALSE
SAK_RS07065	metallophosphatase	688.588	-0.239487	0.290123	-0.825467	0.409106	0.585261	FALSE
SAK_RS07070	tRNA_4-thiouridine(8)_synthase_ThiI	3110.11	-0.102347	0.20266	-0.505019	0.613545	0.76646	FALSE
SAK_RS07075	aminotransferase_V	2198.58	-0.00661064	0.163183	-0.0405105	0.967686	1	FALSE
SAK_RS07080	hypothetical_protein	986.629	0.0828998	0.368247	0.22512	0.821886	0.920328	FALSE
SAK_RS07085	glutathione-disulfide_reductase	6423.24	-0.279208	0.35312	-0.79069	0.429125	0.604108	FALSE
SAK_RS07090	hypothetical_protein	2088.61	-0.866638	0.272147	-3.18445	0.00145031	0.00576503	FALSE
SAK_RS07095	chorismate_synthase	2463.34	-0.17363	0.335671	-0.517263	0.604972	0.759489	FALSE
SAK_RS07100	3-dehydroquinate_synthase	1113.72	-0.25486	0.231889	-1.09906	0.271743	0.436716	FALSE
SAK_RS07105	3-dehydroquinase	3193.34	-0.300682	0.183909	-1.63495	0.102059	0.200807	FALSE
SAK_RS07110	SAM-dependent_methyltransferase	3883.96	-0.139006	0.152476	-0.911657	0.361949	0.535538	FALSE
SAK_RS07115	alkaline_phosphatase	7337.21	-0.270701	0.285146	-0.949342	0.342446	0.513796	FALSE
SAK_RS07120	50S_ribosomal_protein_L20	10366.9	-0.344922	0.244438	-1.41108	0.15822	0.283569	FALSE
SAK_RS07125	50S_ribosomal_protein_L35	1908.92	-0.626392	0.272274	-2.30059	0.0214147	0.0580398	FALSE
SAK_RS07130	translation_initiation_factor_IF-3	18007.8	-0.0336686	0.193854	-0.173681	0.862117	0.946642	FALSE
SAK_RS07135	cytidylate_kinase	4667.91	-0.314559	0.23842	-1.31935	0.187052	0.326778	FALSE
SAK_RS07140	membrane_protein	1893.82	-0.427395	0.311826	-1.37062	0.170493	0.301744	FALSE
SAK_RS07145	ferredoxin	22.3538	-0.145569	0.674394	-0.215851	0.829104	0.925278	FALSE
SAK_RS07150	hypothetical_protein	1222.38	-0.305929	0.163353	-1.87281	0.0610949	0.136589	FALSE
SAK_RS07155	peptidase_T	3444.49	-0.24846	0.0929714	-2.67243	0.00753042	0.0238013	FALSE
SAK_RS07160	polysaccharide_biosynthesis_protein	2627.72	0.132928	0.204777	0.649136	0.51625	0.687656	FALSE
SAK_RS07165	UDP-N-acetylmuramoyl-L-alanyl-D-glutamate--L-_lysine_ligase	2876.74	0.279178	0.226685	1.23157	0.218109	0.367868	FALSE
SAK_RS07170	iron_ABC_transporter_ATP-binding_protein	722.411	0.915207	0.325026	2.81579	0.00486572	0.0164623	FALSE
SAK_RS07175	ferrichrome_ABC_transporter_substrate-binding_protein	895.04	0.747821	0.310988	2.40466	0.0161873	0.0460874	FALSE
SAK_RS07180	ferrichrome_ABC_transporter_permease	423.209	0.76954	0.405958	1.89561	0.058011	0.130847	FALSE
SAK_RS07185	ferrichrome_ABC_transporter_permease	574.226	0.79798	0.432392	1.8455	0.0649645	0.143035	FALSE
SAK_RS07190	hypothetical_protein	535.194	-0.605028	0.333269	-1.81544	0.0694569	0.149997	FALSE
SAK_RS07195	manganese-dependent_inorganic_pyrophosphatase	10323.1	-0.471891	0.26948	-1.75112	0.0799253	0.166238	FALSE
SAK_RS07200	pyruvate_formate_lyase-activating_protein	1402.17	-0.762882	0.142815	-5.34173	9.20614e-08	8.2328e-07	FALSE
SAK_RS07205	hypothetical_protein	3170.77	-0.215084	0.096251	-2.23462	0.0254426	0.0668157	FALSE
SAK_RS07210	SAM-dependent_methyltransferase	466.649	-0.650703	0.363482	-1.79019	0.0734226	0.156576	FALSE
SAK_RS07215	TIGR01212_family_radical_SAM_protein	890.241	-0.207326	0.262175	-0.790794	0.429064	0.604108	FALSE
SAK_RS07220	phosphatase_PAP2_family_protein	1254.11	0.776212	0.192453	4.03326	5.50086e-05	0.000306779	FALSE
SAK_RS07225	membrane_protein	1218.16	0.801171	0.247759	3.23367	0.00122211	0.0049717	FALSE
SAK_RS07230	sortase	2171.73	0.443428	0.460231	0.963489	0.335302	0.505693	FALSE
SAK_RS07235	hypothetical_protein	3321.02	0.742959	0.503235	1.47637	0.139846	0.257611	FALSE
SAK_RS07240	class_C_sortase	2789.99	0.340561	0.382786	0.889691	0.373632	0.547634	FALSE
SAK_RS07245	hypothetical_protein	9710.21	0.313004	0.335137	0.933958	0.350326	0.523682	FALSE
SAK_RS07255	signal_peptidase_I	1582.57	0.590208	0.333389	1.77033	0.0766729	0.160791	FALSE
SAK_RS07260	hypothetical_protein	637.405	0.362265	0.223735	1.61917	0.10541	0.206348	FALSE
SAK_RS07265	glycosyl_transferase	3254.2	0.225495	0.472176	0.477566	0.632959	0.777789	FALSE
SAK_RS07270	glycosyl_transferase_family_2	1711.15	0.275859	0.437859	0.630018	0.528683	0.695545	FALSE
SAK_RS07275	polysaccharide_biosynthesis_protein	3382.93	0.187022	0.447906	0.417547	0.676278	0.810416	FALSE
SAK_RS07280	membrane_protein	3100.28	0.226913	0.373369	0.607745	0.543356	0.707968	FALSE
SAK_RS07285	glycosyl_transferase_family_2	1880.25	0.0470301	0.382451	0.12297	0.902131	0.971525	FALSE
SAK_RS07290	glycosyl_transferase_family_2	2472.22	0.0573336	0.358928	0.159736	0.873089	0.952376	FALSE
SAK_RS07295	nucleotide_sugar_dehydratase	3086.2	0.187069	0.302944	0.617503	0.536903	0.70317	FALSE
SAK_RS07300	2-C-methyl-D-erythritol_4-phosphate_cytidylyltransferase	2470.01	0.308812	0.326157	0.946819	0.343731	0.514963	FALSE
SAK_RS07305	LicD_family_protein	2345.04	0.334868	0.291331	1.14944	0.250374	0.407585	FALSE
SAK_RS07310	hypothetical_protein	2310.75	0.257161	0.249846	1.02928	0.303349	0.474334	FALSE
SAK_RS07315	hypothetical_protein	455.589	0.607344	0.318848	1.90481	0.056805	0.128555	FALSE
SAK_RS07320	glycosyl_transferase_family_2	937.687	0.378255	0.183799	2.05798	0.0395923	0.097303	FALSE
SAK_RS07325	alpha-L-Rha_alpha-1%2C3-L-rhamnosyltransferase	2057.95	0.549918	0.116816	4.70757	2.50685e-06	1.75479e-05	FALSE
SAK_RS07330	rhamnosyltransferase	2425.6	0.532487	0.145601	3.65717	0.000255019	0.00122578	FALSE
SAK_RS07335	NAD(P)-dependent_oxidoreductase	3509.96	-0.208925	0.616851	-0.338696	0.734839	0.852413	FALSE
SAK_RS07340	aromatic_ring_hydroxylase	2626.66	-0.0477041	0.380394	-0.125407	0.900201	0.970993	FALSE
SAK_RS07345	RNA_polymerase_sigma_factor_RpoD	8408.9	0.342875	0.20078	1.70772	0.0876889	0.178723	FALSE
SAK_RS07350	DNA_primase	7388.02	0.514947	0.170779	3.01528	0.00256742	0.00941714	FALSE
SAK_RS07355	large-conductance_mechanosensitive_channel	8215.24	0.442595	0.159286	2.77861	0.00545918	0.0180491	FALSE
SAK_RS07360	30S_ribosomal_protein_S21	7656.5	-0.371216	0.524776	-0.707379	0.479331	0.653487	FALSE
SAK_RS07365	Fe-S_oxidoreductase	220.633	-0.0175808	0.317617	-0.0553524	0.955858	1	FALSE
SAK_RS07370	amino_acid_ABC_transporter_substrate-binding_protein	278.37	-0.0480534	0.219808	-0.218616	0.826949	0.92389	FALSE
SAK_RS07375	ammonium_transporter	233.289	0.0194552	0.399806	0.0486615	0.961189	1	FALSE
SAK_RS07380	pyridine_nucleotide-disulfide_oxidoreductase	77.5556	-0.121895	0.247283	-0.492937	0.622057	0.771997	FALSE
SAK_RS07385	sulfurtransferase	10643.7	-1.30497	0.152924	-8.53343	1.42071e-17	3.47474e-16	TRUE
SAK_RS07390	hypothetical_protein	1525.77	-0.00639612	0.323259	-0.0197864	0.984214	1	FALSE
SAK_RS07395	MFS_transporter	825.528	0.636711	0.17054	3.7335	0.000188833	0.000937242	FALSE
SAK_RS07400	maltodextrin_phosphorylase	8880.89	0.732478	0.129855	5.64074	1.69326e-08	1.69326e-07	FALSE
SAK_RS07405	4-alpha-glucanotransferase	6425.79	0.79076	0.241047	3.28052	0.00103617	0.00429272	FALSE
SAK_RS07410	LacI_family_transcriptional_regulator	2631.82	0.868887	0.115161	7.545	4.52281e-14	7.78076e-13	FALSE
SAK_RS07415	hypothetical_protein	5760.23	0.023456	0.112947	0.207673	0.835485	0.929843	FALSE
SAK_RS07420	maltose_ABC_transporter_permease	3796.67	0.351663	0.124241	2.83049	0.00464767	0.0157772	FALSE
SAK_RS07425	maltose_ABC_transporter_permease	3217.37	0.262628	0.322691	0.81387	0.41572	0.591803	FALSE
SAK_RS07430	MFS_transporter	2988.63	1.00062	0.124874	8.01303	1.11914e-15	2.44285e-14	TRUE
SAK_RS07435	7%2C8-dihydro-8-oxoguanine_triphosphatase	165.405	-0.31055	0.325062	-0.955357	0.339397	0.510353	FALSE
SAK_RS07440	hypothetical_protein	26.2162	0.522772	0.432435	1.2089	0.226701	0.378767	FALSE
SAK_RS07445	accessory_Sec_system_glycosylation_chaperone_GtfB	879.2	-0.226922	0.326051	-0.695969	0.486448	0.661413	FALSE
SAK_RS07450	accessory_Sec_system_glycosyltransferase_GtfA	916.911	-0.127257	0.298308	-0.426595	0.669674	0.806691	FALSE
SAK_RS07455	accessory_Sec_system_translocase_SecA2	1684.51	-0.471559	0.227344	-2.07421	0.0380595	0.0939912	FALSE
SAK_RS07460	accessory_Sec_system_protein_Asp3	586.344	-0.329996	0.340836	-0.968198	0.332946	0.503261	FALSE
SAK_RS07465	accessory_Sec_system_protein_Asp2	940.201	-0.301274	0.175384	-1.7178	0.0858328	0.175823	FALSE
SAK_RS07470	accessory_Sec_system_protein_Asp1	774.803	-0.28243	0.275185	-1.02633	0.304737	0.474763	FALSE
SAK_RS07475	accessory_Sec_system_protein_translocase_subunit_SecY2	840.227	-0.25585	0.241286	-1.06036	0.288981	0.457591	FALSE
SAK_RS07480	glycosyl_transferase_family_8	664.203	-0.43672	0.156248	-2.79505	0.00518921	0.0172974	FALSE
SAK_RS07485	glycosyl_transferase_family_2	507.492	-0.486622	0.194897	-2.49681	0.0125316	0.0372462	FALSE
SAK_RS07490	glycosyl_transferase_family_8	994.467	-0.370087	0.228808	-1.61745	0.10578	0.206873	FALSE
SAK_RS07495	glycosyl_transferase	552.524	-0.445247	0.10165	-4.38018	1.18581e-05	7.31672e-05	FALSE
SAK_RS07500	glycosyl_transferase	656.199	-0.171888	0.118706	-1.44802	0.147611	0.267546	FALSE
SAK_RS07505	beta-1%2C6-galactofuranosyltransferase	592.296	-0.307785	0.315455	-0.975687	0.32922	0.50025	FALSE
SAK_RS07525	excinuclease_ABC_subunit_B	3408	-0.429399	0.129978	-3.30362	0.000954468	0.00399499	FALSE
SAK_RS07530	CPBP_family_intramembrane_metalloprotease_domain-containing_protein	1422.41	-0.211796	0.134088	-1.57953	0.114215	0.219769	FALSE
SAK_RS07535	glutamine_ABC_transporter_permease	30214.1	-1.96975	0.580731	-3.39184	0.000694242	0.00301135	TRUE
SAK_RS07545	hypothetical_protein	77.9808	-0.578677	0.79785	-0.725296	0.46827	0.642724	FALSE
SAK_RS07550	hypothetical_protein	47.6057	-1.67967	0.586072	-2.86598	0.00415721	0.0142553	TRUE
SAK_RS07555	GTPase_ObgE	6396.6	-0.644972	0.366903	-1.75788	0.0787674	0.164335	FALSE
SAK_RS07560	DUF4044_domain-containing_protein	107.698	-1.1084	0.474178	-2.33753	0.0194118	0.0534684	FALSE
SAK_RS07565	aminopeptidase	1044.02	1.03121	0.237269	4.34615	1.38549e-05	8.39563e-05	TRUE
SAK_RS07570	cell_wall_surface_anchor_protein	1439.76	-0.728627	0.418898	-1.73939	0.0819658	0.169662	FALSE
SAK_RS07575	amidase	2815.5	-0.46703	0.283862	-1.64527	0.0999141	0.198266	FALSE
SAK_RS07580	16S_rRNA_pseudouridine(516)_synthase	424.995	-0.351359	0.74368	-0.472459	0.636599	0.780843	FALSE
SAK_RS07585	aldo/keto_reductase	4664.03	-0.789436	0.281851	-2.8009	0.00509608	0.0171128	FALSE
SAK_RS07590	NAD(P)H-dependent_oxidoreductase	1542.88	0.111224	0.195298	0.569511	0.56901	0.731214	FALSE
SAK_RS07595	lactoylglutathione_lyase	1395.48	-0.735716	0.338306	-2.17471	0.029652	0.0767775	FALSE
SAK_RS07600	glycosyltransferase	623.16	-0.0145998	0.220554	-0.0661962	0.947222	1	FALSE
SAK_RS07605	amino_acid_transporter	8537.47	-1.37008	0.358398	-3.8228	0.000131947	0.000676394	TRUE
SAK_RS07610	SsrA-binding_protein	909.399	0.548988	0.319469	1.71844	0.0857168	0.175763	FALSE
SAK_RS07615	ribonuclease_R	7601.36	0.727412	0.375836	1.93545	0.0529352	0.12239	FALSE
SAK_RS07620	preprotein_translocase_subunit_SecG	1610.74	0.52806	0.21307	2.47834	0.0131994	0.0390027	FALSE
SAK_RS07625	MFS_transporter	2172.08	0.240836	0.131498	1.83148	0.0670293	0.145997	FALSE
SAK_RS07630	hypothetical_protein	532.847	0.405711	0.241241	1.68177	0.0926137	0.186622	FALSE
SAK_RS07635	ABC_transporter_ATP-binding_protein	271.916	0.405976	0.252052	1.61068	0.107249	0.20914	FALSE
SAK_RS07640	dephospho-CoA_kinase	133.413	-0.0199315	0.194824	-0.102305	0.918514	0.980844	FALSE
SAK_RS07645	formamidopyrimidine-DNA_glycosylase	231.648	0.422653	0.196352	2.15252	0.0313561	0.0805732	FALSE
SAK_RS07650	transcriptional_regulator	171.169	0.45929	0.19263	2.38432	0.0171109	0.0481569	FALSE
SAK_RS07655	transglutaminase	1247.08	-0.948981	0.173579	-5.46715	4.57323e-08	4.29799e-07	FALSE
SAK_RS07660	hypothetical_protein	25.2116	-0.426782	0.549844	-0.776187	0.437639	0.612882	FALSE
SAK_RS07665	hypothetical_protein	69.957	0.12996	0.280698	0.462987	0.643374	0.784885	FALSE
SAK_RS07670	hypothetical_protein	6.41566	-0.106511	0.860009	-0.123849	0.901435	0.971508	FALSE
SAK_RS07675	hypothetical_protein	133.256	-0.2153	0.43512	-0.494806	0.620737	0.771562	FALSE
SAK_RS07680	hypothetical_protein	497.961	-1.16851	0.482523	-2.42167	0.0154493	0.0444853	TRUE
SAK_RS07685	GTPase_Era	2299.6	-0.568272	0.103393	-5.49622	3.88027e-08	3.6637e-07	FALSE
SAK_RS07690	UDP_kinase	203.488	-0.618785	0.613243	-1.00904	0.312957	0.484177	FALSE
SAK_RS07695	endoribonuclease_YbeY	645.509	-0.378549	0.381372	-0.992599	0.320905	0.492394	FALSE
SAK_RS07700	polyketide_synthesis_methyltransferase	323.483	0.0763724	0.248604	0.307205	0.758687	0.873341	FALSE
SAK_RS07705	DNA_mismatch_repair_protein_MutT	106.554	-0.197265	0.412374	-0.478364	0.632391	0.777561	FALSE
SAK_RS07710	nucleotidyltransferase	372.067	0.586851	0.222158	2.6416	0.00825163	0.02589	FALSE
SAK_RS07715	phosphate_starvation-inducible_protein_PhoH	1993.02	-0.291239	0.173233	-1.68119	0.0927251	0.186622	FALSE
SAK_RS07720	oleate_hydratase	1677.75	-0.393738	0.188459	-2.08925	0.036685	0.0910399	FALSE
SAK_RS07725	hypothetical_protein	70.6826	-0.500305	0.621813	-0.80459	0.421056	0.596874	FALSE
SAK_RS07730	peptide-methionine_(S)-S-oxide_reductase	549.998	-0.496547	0.246906	-2.01108	0.0443172	0.10634	FALSE
SAK_RS07735	S1_RNA-binding_protein	2937.59	-0.513266	0.215037	-2.38687	0.0169926	0.0479097	FALSE
SAK_RS07740	ribosome-recycling_factor	4499.63	-0.571162	0.240318	-2.3767	0.0174684	0.0488975	FALSE
SAK_RS07745	UMP_kinase	5617.73	-0.793178	0.249583	-3.17801	0.00148291	0.00585664	FALSE
SAK_RS07750	ABC_transporter_ATP-binding_protein	67.7159	0.623151	0.295349	2.10988	0.0348685	0.0873866	FALSE
SAK_RS07755	peptide_ABC_transporter_ATP-binding_protein	94.2575	0.204541	0.426252	0.479859	0.631327	0.777195	FALSE
SAK_RS07760	peptide_ABC_transporter_permease	64.4932	-0.0410214	0.237247	-0.172906	0.862725	0.946642	FALSE
SAK_RS07765	peptide_ABC_transporter_permease	97.5391	0.250465	0.320833	0.780671	0.434996	0.610639	FALSE
SAK_RS07770	nickel_ABC_transporter%2C_nickel/metallophore_periplasmic_binding_protein	171.813	0.2624	0.427187	0.614251	0.539049	0.705071	FALSE
SAK_RS07775	50S_ribosomal_protein_L1	19854.3	-0.359322	0.175576	-2.04654	0.0407032	0.0991926	FALSE
SAK_RS07780	50S_ribosomal_protein_L11	22486.8	-0.184764	0.169869	-1.08769	0.276733	0.440625	FALSE
SAK_RS07785	transposase	1.99408	-0.537699	1.66678	-0.322598	0.747	0.863559	FALSE
SAK_RS07790	MFS_transporter	1324.69	-0.428834	0.122103	-3.51208	0.000444612	0.00202823	FALSE
SAK_RS07795	amidohydrolase	1310.03	-0.389102	0.18372	-2.1179	0.0341832	0.0862791	FALSE
SAK_RS07800	LysR_family_transcriptional_regulator	807.813	0.129278	0.109207	1.18379	0.236497	0.390951	FALSE
SAK_RS07805	membrane_protein	16.1157	-0.867843	0.530847	-1.63483	0.102085	0.200807	FALSE
SAK_RS07820	aminodeoxychorismate_synthase%2C_component_I	635.875	-0.55248	0.202083	-2.73392	0.00625844	0.0203274	FALSE
SAK_RS07825	cell_division_protein_FtsK	4028.51	-0.427888	0.0880339	-4.86049	1.17097e-06	8.67546e-06	FALSE
SAK_RS07830	peptidyl-prolyl_cis-trans_isomerase	1110.64	-0.51967	0.217053	-2.3942	0.0166565	0.0470929	FALSE
SAK_RS07835	manganese_ABC_transporter_permease	798.231	0.439598	0.182289	2.41154	0.0158852	0.0454182	FALSE
SAK_RS07840	manganese_ABC_transporter_ATP-binding_protein	736.149	0.604563	0.120192	5.03	4.90489e-07	3.99877e-06	FALSE
SAK_RS07845	metal_ABC_transporter_substrate-binding_protein	1887.07	0.975909	0.238774	4.08717	4.36669e-05	0.000244872	FALSE
SAK_RS07850	MarR_family_transcriptional_regulator	1000.01	0.211922	0.230594	0.919027	0.358082	0.532922	FALSE
SAK_RS07855	5'-methylthioadenosine/S-adenosylhomocysteine_nucleosidase	782.548	-0.678639	0.462653	-1.46684	0.142419	0.261402	FALSE
SAK_RS07860	hypothetical_protein	114.705	0.0908984	0.391767	0.232021	0.816521	0.918304	FALSE
SAK_RS07865	ADP-ribose_pyrophosphatase	1029.16	-0.211811	0.372337	-0.568869	0.569445	0.731214	FALSE
SAK_RS07870	bifunctional_N-acetylglucosamine-1-phosphate_uridyltransferase/glucosamine-1-phosphate_acetyltransferase	3179.83	-0.213268	0.248429	-0.858465	0.390636	0.565353	FALSE
SAK_RS07875	VOC_family_protein	163.192	0.332797	0.341097	0.975669	0.329229	0.50025	FALSE
SAK_RS07880	glyoxalase/bleomycin_resistance/extradiol_dioxygenase_family_protein	94.2268	0.631099	0.336318	1.8765	0.0605873	0.135903	FALSE
SAK_RS07885	NAD(P)-dependent_oxidoreductase	938.045	1.41579	0.301759	4.69179	2.70821e-06	1.87634e-05	TRUE
SAK_RS07900	NAD(P)-dependent_dehydrogenase	664.56	1.67182	0.264757	6.31454	2.70964e-10	3.23563e-09	TRUE
SAK_RS07905	hypothetical_protein	12.2586	3.23361	1.11274	2.90599	0.00366095	0.0127256	TRUE
SAK_RS07910	aminoacyl-tRNA_synthetase	102.39	1.95704	1.10781	1.76659	0.0772977	0.161435	FALSE
SAK_RS07915	N-acetyltransferase	226.149	2.5851	0.455073	5.68062	1.34205e-08	1.36903e-07	TRUE
SAK_RS07920	glycosyl_transferase_family_2	3399.29	5.19749	0.194618	26.7061	3.99554e-157	9.01215e-155	TRUE
SAK_RS07925	hypothetical_protein	8121.25	5.10083	0.176366	28.9219	6.33473e-184	1.83707e-181	TRUE
SAK_RS07930	hypothetical_protein	2693.06	4.69114	0.130646	35.9073	2.35009e-282	2.38535e-279	TRUE
SAK_RS07935	DUF4956_domain-containing_protein	1082.34	4.66216	0.188416	24.7439	3.60418e-135	6.65135e-133	TRUE
SAK_RS07940	molecular_chaperone	803.955	4.82575	0.140681	34.3027	7.14158e-258	4.83247e-255	TRUE
SAK_RS07945	branched-chain_amino_acid_ABC_transporter_substrate-binding_protein	2514.81	-0.645627	0.270822	-2.38395	0.0171277	0.0481569	FALSE
SAK_RS07950	methionine--tRNA_ligase	12926.7	0.694015	0.127366	5.44899	5.06573e-08	4.71717e-07	FALSE
SAK_RS07955	tellurite_resistance_methyltransferase_TehB	589.489	-0.270374	0.188625	-1.43339	0.151745	0.273573	FALSE
SAK_RS07960	DUF1275_family_protein	590.793	2.13076	0.162368	13.1231	2.42825e-39	1.33225e-37	TRUE
SAK_RS07965	hypothetical_protein	1547.53	0.984768	0.212754	4.62866	3.68041e-06	2.47392e-05	FALSE
SAK_RS07970	acyltransferase	1148.05	1.02743	0.155495	6.60745	3.90991e-11	5.05548e-10	TRUE
SAK_RS07975	exodeoxyribonuclease	4117.08	0.437773	0.177361	2.46826	0.013577	0.040002	FALSE
SAK_RS07980	arsenate_reductase_family_protein	443.413	0.295307	0.434512	0.67963	0.496739	0.66913	FALSE
SAK_RS07985	methylated-DNA--protein-cysteine_methyltransferase	607.409	0.797725	0.318074	2.50799	0.012142	0.0362475	FALSE
SAK_RS07990	3-phosphoglycerate_dehydrogenase	4047.7	0.468386	0.292847	1.59943	0.109726	0.212542	FALSE
SAK_RS07995	acetyltransferase	2003.02	0.455257	0.364173	1.25011	0.211258	0.359174	FALSE
SAK_RS08005	copper_homeostasis_protein_CutC	513.763	0.604282	0.10598	5.70185	1.18515e-08	1.22748e-07	FALSE
SAK_RS08010	rRNA_(cytidine-2'-O-)-methyltransferase	1980.63	0.22657	0.109952	2.06063	0.0393386	0.0968402	FALSE
SAK_RS08015	initiation-control_protein_YabA	186.487	-0.0688688	0.177833	-0.387268	0.698558	0.827347	FALSE
SAK_RS08020	DNA_polymerase_III_subunit_delta'	1795.92	0.225391	0.102129	2.20693	0.027319	0.0711907	FALSE
SAK_RS08025	thymidylate_kinase	1478.97	-0.0443876	0.203717	-0.217889	0.827516	0.924014	FALSE
SAK_RS08030	IS30_family_transposase_ISSag9	4.96896	-1.65949	1.09485	-1.51572	0.12959	0.242459	FALSE
SAK_RS08035	CBS_domain-containing_protein	155.36	-0.479522	0.527512	-0.909026	0.363336	0.536871	FALSE
SAK_RS08040	ABC_transporter_ATP-binding_protein	111.404	-0.444743	0.626028	-0.710419	0.477444	0.65179	FALSE
SAK_RS08045	ABC_transporter_ATP-binding_protein	130.217	-0.240633	0.623518	-0.385927	0.699551	0.82782	FALSE
SAK_RS08050	branched-chain_amino_acid_ABC_transporter_permease	187.779	-1.33728	0.722233	-1.8516	0.0640839	0.141865	FALSE
SAK_RS08065	hypothetical_protein	122.216	-0.502249	0.325482	-1.54309	0.122808	0.233208	FALSE
SAK_RS08070	ATP-dependent_Clp_protease_proteolytic_subunit	6549.17	0.104088	0.244117	0.426385	0.669827	0.806691	FALSE
SAK_RS08075	uracil_phosphoribosyltransferase	5116.68	-0.0433852	0.188277	-0.230432	0.817756	0.91907	FALSE
SAK_RS08080	cysteine_desulfhydrase	926.782	0.254626	0.13604	1.8717	0.0612486	0.136782	FALSE
SAK_RS08085	tRNA_(uridine(34)/cytosine(34)/5-_carboxymethylaminomethyluridine(34)-2'-O)-_methyltransferase_TrmL	929.172	0.241071	0.558016	0.432014	0.665731	0.804425	FALSE
SAK_RS08090	amino_acid_permease	1609.86	-0.427912	0.220257	-1.94279	0.0520418	0.121152	FALSE
SAK_RS08095	Trk_system_potassium_transport_protein_TrkA	2573.79	-0.371819	0.134644	-2.7615	0.00575365	0.0188995	FALSE
SAK_RS08100	Trk_system_potassium_transporter_TrkH	3136.7	-0.400469	0.220197	-1.81868	0.0689598	0.149082	FALSE
SAK_RS08105	membrane_protein_insertion_efficiency_factor_YidD	127.803	0.540905	0.222113	2.43527	0.0148806	0.0430922	FALSE
SAK_RS08110	ribosomal_large_subunit_pseudouridine_synthase_B	1565.7	0.483626	0.181178	2.66934	0.00760001	0.0239194	FALSE
SAK_RS08115	segregation/condensation_protein_B	942.252	0.646332	0.225667	2.86409	0.00418205	0.014296	FALSE
SAK_RS08120	segregation/condensation_protein_A	1435.72	0.634321	0.21736	2.9183	0.00351946	0.0123181	FALSE
SAK_RS08125	XerD-like_tyrosine_recombinase	1223.94	0.644994	0.151196	4.26593	1.99067e-05	0.000117132	FALSE
SAK_RS08130	CBS_domain-containing_protein	869.76	0.809568	0.212474	3.81021	0.000138851	0.000709403	FALSE
SAK_RS08135	phosphodiesterase	607.895	0.733442	0.216579	3.38649	0.000707933	0.00306419	FALSE
SAK_RS08140	non-canonical_purine_NTP_pyrophosphatase	3385.42	0.682979	0.132905	5.13884	2.76433e-07	2.31884e-06	FALSE
SAK_RS08145	glutamate_racemase	2553.45	0.647148	0.123897	5.22329	1.75774e-07	1.53142e-06	FALSE
SAK_RS08150	hypothetical_protein	1156.84	0.509994	0.52763	0.966577	0.333756	0.50411	FALSE
SAK_RS08155	hypothetical_protein	128.552	1.20462	0.636262	1.89327	0.0583214	0.131401	FALSE
SAK_RS08160	DNA-binding_protein	599.723	0.442694	0.276638	1.60026	0.109541	0.212542	FALSE
SAK_RS08165	membrane_protein	2836.18	-0.119839	0.143537	-0.834898	0.403775	0.579677	FALSE
SAK_RS08170	hypothetical_protein	2032.57	-0.199197	0.111384	-1.78838	0.0737144	0.156615	FALSE
SAK_RS08175	23S_rRNA_methyltransferase	2147.68	0.0491647	0.207954	0.236421	0.813106	0.916193	FALSE
SAK_RS08180	acylphosphatase	74.8016	0.369769	0.289024	1.27937	0.200766	0.34451	FALSE
SAK_RS08185	membrane_protein_insertase_YidC	5391.22	0.816249	0.195705	4.1708	3.03528e-05	0.000175545	FALSE
SAK_RS08190	amino_acid_ABC_transporter_permease	2375.45	-1.53478	0.0832687	-18.4316	7.32329e-76	7.43313e-74	TRUE
SAK_RS08195	ABC_transporter_substrate-binding_protein	2620.66	-1.49839	0.169322	-8.84937	8.80135e-19	2.26161e-17	TRUE
SAK_RS08200	amidase	700.597	-0.398439	0.389627	-1.02262	0.306489	0.476031	FALSE
SAK_RS08205	transcription_elongation_factor_GreA	1469.12	-1.30619	0.379933	-3.43794	0.000586163	0.00260374	TRUE
SAK_RS08210	aminodeoxychorismate_lyase	9705.85	-0.791197	0.103105	-7.67371	1.67097e-14	3.08626e-13	FALSE
SAK_RS08215	N-acetyltransferase	1022.65	-0.201105	0.148239	-1.35663	0.174899	0.309004	FALSE
SAK_RS08220	UDP-N-acetylmuramate--L-alanine_ligase	5792.36	-0.216399	0.0958064	-2.25872	0.0239011	0.0636215	FALSE
SAK_RS08225	hypothetical_protein	2607.33	-0.00105734	0.13754	-0.00768748	0.993866	1	FALSE
SAK_RS08230	RNA_helicase	5540.71	0.0975297	0.230663	0.422824	0.672424	0.807704	FALSE
SAK_RS08235	ribosome_biogenesis_GTPase_Der	4494.95	-0.374712	0.108333	-3.45889	0.000542416	0.00244163	FALSE
SAK_RS08240	primosomal_protein_DnaI	1154.07	-0.0790238	0.150241	-0.525982	0.598901	0.757488	FALSE
SAK_RS08245	chromosome_replication_initiation_protein	1325.16	-0.0753041	0.144266	-0.521983	0.601682	0.759098	FALSE
SAK_RS08250	transcriptional_regulator_NrdR	328.852	-0.133907	0.701969	-0.190759	0.848714	0.937372	FALSE
SAK_RS08255	two-component_sensor_histidine_kinase	4453.93	-2.52958	0.138783	-18.2268	3.16183e-74	2.9175e-72	TRUE
SAK_RS08260	DNA-binding_response_regulator	8659.4	-3.29922	0.220664	-14.9513	1.52766e-50	1.00037e-48	TRUE
SAK_RS08265	hypothetical_protein	479.691	-0.994339	0.365276	-2.72216	0.00648574	0.0209985	FALSE
SAK_RS08270	zinc_metalloprotease_HtpX	7630.47	-0.319403	0.185207	-1.72458	0.0846041	0.174008	FALSE
SAK_RS08275	membrane_protein	5141.92	-0.215616	0.28477	-0.757159	0.448955	0.625088	FALSE
SAK_RS08280	ribosomal_RNA_small_subunit_methyltransferase_G	688.642	-0.442658	0.142881	-3.0981	0.00194768	0.00745996	FALSE
SAK_RS08285	V-type_Na+_-ATPase_subunit_J	1864.61	-0.457764	0.223518	-2.04799	0.0405608	0.0990836	FALSE
SAK_RS08290	potassium_transporter_Trk	1113.54	-0.593918	0.146526	-4.05332	5.04954e-05	0.000282385	FALSE
SAK_RS08295	cobalt_ABC_transporter_permease	1466.6	0.394237	0.316954	1.24383	0.213562	0.362483	FALSE
SAK_RS08300	ABC_transporter_ATP-binding_protein	2524.19	0.118313	0.14648	0.807704	0.419261	0.595175	FALSE
SAK_RS08305	DUF3816_family_protein	1203.16	0.163848	0.14239	1.1507	0.249857	0.40707	FALSE
SAK_RS08310	serine/threonine_transporter_SstT	9192.01	-0.814389	0.106129	-7.6736	1.67236e-14	3.08626e-13	FALSE
SAK_RS08320	alcohol_dehydrogenase	653.295	-0.902512	0.234801	-3.84373	0.000121176	0.000627518	FALSE
SAK_RS08325	ABC_transporter_permease	1155.58	0.147876	0.19323	0.765284	0.444102	0.618978	FALSE
SAK_RS08330	methionine_import_ATP-binding_protein_MetN	1041.54	0.058538	0.160052	0.365745	0.714556	0.837499	FALSE
SAK_RS08335	peptidase_M20	1307.54	0.0756844	0.170402	0.444151	0.656933	0.796639	FALSE
SAK_RS08340	O-sialoglycoprotein_endopeptidase	925.243	-0.978714	0.244025	-4.01072	6.05348e-05	0.000332124	FALSE
SAK_RS08345	ABC_transporter_substrate-binding_protein	1681.1	-0.516374	0.100718	-5.12694	2.9449e-07	2.46014e-06	FALSE
SAK_RS08350	glutamine_amidotransferase	811.4	-0.70086	0.20881	-3.35645	0.000789491	0.00338566	FALSE
SAK_RS08355	transcriptional_regulator	3400.83	-0.741943	0.446733	-1.66082	0.0967496	0.19369	FALSE
SAK_RS08360	DhaKLM_operon_coactivator_DhaQ	326.046	-0.152009	0.211944	-0.717212	0.473243	0.647361	FALSE
SAK_RS08365	dihydroxyacetone_kinase_transcriptional_activator_DhaS	73.8977	0.63769	0.372896	1.7101	0.0872472	0.178125	FALSE
SAK_RS08370	dihydroxyacetone_kinase_subunit_DhaK	1570.48	-0.0200713	0.451811	-0.0444241	0.964566	1	FALSE
SAK_RS08375	dihydroxyacetone_kinase_subunit_L	484.72	-1.6458	0.337565	-4.87551	1.08528e-06	8.19005e-06	TRUE
SAK_RS08380	PTS-dependent_dihydroxyacetone_kinase_phosphotransferase_subunit_DhaM	162.602	-1.59165	0.35971	-4.42483	9.65198e-06	6.02878e-05	TRUE
SAK_RS08385	glycerol_transporter	1152.16	-1.82696	0.386363	-4.72862	2.26054e-06	1.60451e-05	TRUE
SAK_RS08390	cupin	955.264	0.205701	0.416093	0.494362	0.62105	0.771562	FALSE
SAK_RS08395	MerR_family_transcriptional_regulator	456.522	0.273112	0.156299	1.74737	0.0805726	0.167413	FALSE
SAK_RS08400	hypothetical_protein	1453.35	-0.12535	0.0686046	-1.82713	0.0676804	0.146933	FALSE
SAK_RS08405	hypothetical_protein	79.4245	-0.0852278	0.618215	-0.137861	0.89035	0.963708	FALSE
SAK_RS08410	SAM-dependent_methyltransferase	1076.89	0.0344717	0.174113	0.197984	0.843058	0.936731	FALSE
SAK_RS08415	ribosome_silencing_factor_RsfS	532.281	-0.702467	0.35307	-1.98959	0.0466357	0.110985	FALSE
SAK_RS08420	cysteine_hydrolase	1002.64	-0.270347	0.288273	-0.937818	0.348338	0.521095	FALSE
SAK_RS08425	HD_domain-containing_protein	1115.38	-0.518349	0.155864	-3.32564	0.00088215	0.00373076	FALSE
SAK_RS08430	nicotinate-nicotinamide_nucleotide_adenylyltransferase	2388.1	-0.405238	0.203439	-1.99194	0.0463782	0.110776	FALSE
SAK_RS08435	RNA-binding_protein	797.192	-0.593877	0.142545	-4.16623	3.09676e-05	0.000178592	FALSE
SAK_RS08440	ribosome_biogenesis_GTPase_YqeH	2692.67	-0.433196	0.160273	-2.70286	0.00687462	0.0220815	FALSE
SAK_RS08445	haloacid_dehalogenase	1683.45	-0.537515	0.229951	-2.33752	0.0194119	0.0534684	FALSE
SAK_RS08450	EamA_family_transporter	600.002	-0.068915	0.417576	-0.165036	0.868916	0.950039	FALSE
SAK_RS08455	aspartyl/glutamyl-tRNA(Asn/Gln)_amidotransferase_subunit_B	7319.49	-0.312152	0.173757	-1.79648	0.0724176	0.155071	FALSE
SAK_RS08460	glutamyl-tRNA(Gln)_amidotransferase_subunit_A	6525.79	-0.310436	0.105594	-2.93991	0.00328309	0.0115706	FALSE
SAK_RS08465	aspartyl/glutamyl-tRNA(Asn/Gln)_amidotransferase_subunit_C	829.611	-0.0117358	0.332113	-0.0353367	0.971811	1	FALSE
SAK_RS08470	pyruvate%2C_phosphate_dikinase	1334.2	0.0509841	0.24281	0.209975	0.833687	0.928351	FALSE
SAK_RS08475	phosphoenolpyruvate_synthase_regulatory_protein	252.576	0.530428	0.355537	1.49191	0.135723	0.252306	FALSE
SAK_RS08480	CBS_domain-containing_protein	381.016	0.45881	0.37607	1.22001	0.222461	0.37322	FALSE
SAK_RS08485	3-hydroxybutyryl-CoA_dehydrogenase	788.029	-0.170821	0.170192	-1.00369	0.315526	0.486716	FALSE
SAK_RS08490	isochorismatase	749.336	0.298008	0.575213	0.518083	0.604401	0.759489	FALSE
SAK_RS08495	GTP-sensing_pleiotropic_transcriptional_regulator_CodY	3517.08	-0.0265739	0.0729404	-0.364324	0.715616	0.837954	FALSE
SAK_RS08500	aminotransferase	3929.5	-0.472317	0.200302	-2.35803	0.0183723	0.0510901	FALSE
SAK_RS08505	universal_stress_protein_UspA	1802.64	-0.0575331	0.23918	-0.240543	0.809909	0.914923	FALSE
SAK_RS08510	haloacid_dehalogenase	1379.72	-0.0709775	0.11419	-0.621576	0.53422	0.70056	FALSE
SAK_RS08515	L-asparaginase	706.384	-0.424141	0.192901	-2.19875	0.0278956	0.0726001	FALSE
SAK_RS08520	shikimate_dehydrogenase	327.501	0.154229	0.18876	0.817063	0.413892	0.590002	FALSE
SAK_RS08525	aldo/keto_reductase	704.327	0.555541	0.181371	3.06302	0.00219118	0.00826784	FALSE
SAK_RS08530	DNA_helicase_RecG	4301.13	0.0335189	0.297688	0.112597	0.91035	0.97675	FALSE
SAK_RS08535	CHAP_domain-containing_protein	32108.7	0.0451649	0.0825628	0.547037	0.584354	0.743541	FALSE
SAK_RS08540	alanine_racemase	2700.53	0.586954	0.0986594	5.94929	2.69303e-09	2.98735e-08	FALSE
SAK_RS08545	holo-ACP_synthase	238.319	0.655876	0.290859	2.25496	0.0241357	0.0641302	FALSE
SAK_RS08550	phospho-2-dehydro-3-deoxyheptonate_aldolase	1774.68	0.455822	0.122738	3.71378	0.00020419	0.00100365	FALSE
SAK_RS08555	protein_translocase_subunit_SecA_1	22237.2	0.308985	0.168412	1.8347	0.0665501	0.145422	FALSE
SAK_RS08560	mannose-6-phosphate_isomerase%2C_class_I	2316.62	-0.434904	0.218866	-1.98708	0.046913	0.111515	FALSE
SAK_RS08565	fructokinase	857.168	-0.54011	0.231322	-2.33488	0.0195498	0.0537751	FALSE
SAK_RS08570	PTS_beta-glucoside_transporter_subunit_EIIBCA	6034.86	-1.07984	0.392547	-2.75085	0.0059441	0.0194308	TRUE
SAK_RS08575	sucrose-6-phosphate_hydrolase	1984.42	-0.371905	0.177671	-2.09323	0.0363287	0.0903765	FALSE
SAK_RS08580	LacI_family_transcriptional_regulator	1483.32	-0.342025	0.27718	-1.23395	0.217223	0.367356	FALSE
SAK_RS08585	N_utilization_substance_protein_B	2482.68	-0.243205	0.272126	-0.893721	0.371471	0.54486	FALSE
SAK_RS08590	Asp23/Gls24_family_envelope_stress_response_protein	2172.18	-0.124513	0.219914	-0.566191	0.571264	0.73165	FALSE
SAK_RS08595	elongation_factor_P	4538.8	-0.393155	0.223777	-1.75691	0.0789334	0.164446	FALSE
SAK_RS08600	hypothetical_protein	27.2058	0.195569	0.425273	0.459868	0.645611	0.787142	FALSE
SAK_RS08605	hypothetical_protein	19.5919	-0.455824	0.378735	-1.20354	0.228767	0.381591	FALSE
SAK_RS08610	hypothetical_protein	0.564363	-0.725672	1.88407	-0.385161	0.700118	0.82782	FALSE
SAK_RS08615	hypothetical_protein	517.792	0.774425	0.204888	3.77974	0.00015699	0.000788835	FALSE
SAK_RS08625	DUF4811_domain-containing_protein	1526.39	2.86318	0.0948592	30.1834	3.90987e-200	1.58741e-197	TRUE
SAK_RS08630	MFS_transporter	3271.23	2.79111	0.161402	17.2929	5.32507e-67	4.00366e-65	TRUE
SAK_RS08635	excinuclease_ABC_subunit_A	6600.21	0.408428	0.136723	2.98727	0.00281482	0.0101855	FALSE
SAK_RS08640	membrane_protein	2523.46	0.711258	0.201442	3.53083	0.000414253	0.00190688	FALSE
SAK_RS08645	magnesium_transporter	3360.27	0.568353	0.181919	3.1242	0.00178289	0.00688075	FALSE
SAK_RS08650	30S_ribosomal_protein_S18	7338.76	-0.683386	0.259819	-2.63024	0.00853242	0.0264492	FALSE
SAK_RS08655	Single-stranded_DNA-binding_protein_1	21832.7	-0.435597	0.209597	-2.07827	0.0376849	0.0934071	FALSE
SAK_RS08660	30S_ribosomal_protein_S6	6826.57	-0.328671	0.209311	-1.57026	0.116355	0.223042	FALSE
SAK_RS08665	A/G-specific_adenine_glycosylase	883.532	-0.10515	0.168622	-0.623581	0.532903	0.699284	FALSE
SAK_RS08670	transcriptional_regulator	122.602	0.469136	0.191851	2.44532	0.0144724	0.0421531	FALSE
SAK_RS08675	thiol_reductase_thioredoxin	502.942	-0.0691939	0.626566	-0.110433	0.912066	0.977041	FALSE
SAK_RS08680	acid_phosphatase	532.697	0.215517	0.205461	1.04895	0.294202	0.464619	FALSE
SAK_RS08685	endonuclease_MutS2	2826.03	0.303303	0.0891391	3.40258	0.000667519	0.00291411	FALSE
SAK_RS08690	colicin_V_production_protein	748.467	0.484074	0.242852	1.99328	0.0462305	0.11067	FALSE
SAK_RS08695	hypothetical_protein	435.642	0.491029	0.218056	2.25185	0.0243316	0.064482	FALSE
SAK_RS08700	ribonuclease_HIII	1187.95	0.363986	0.152127	2.39265	0.0167272	0.0472269	FALSE
SAK_RS08705	signal_peptidase_I	841.34	-0.13232	0.260034	-0.508857	0.610853	0.765451	FALSE
SAK_RS08710	helicase	1076.54	0.329676	0.446765	0.737919	0.460564	0.635585	FALSE
SAK_RS08715	hypothetical_protein	5793.89	1.1331	0.24088	4.70401	2.55098e-06	1.77346e-05	TRUE
SAK_RS08720	DNA_polymerase_IV	654.268	0.0647292	0.219049	0.295501	0.767611	0.880822	FALSE
SAK_RS08725	formate_acetyltransferase	12221.1	0.869364	0.122675	7.08675	1.37295e-12	2.0645e-11	FALSE
SAK_RS08730	FMN-binding_protein	314.587	1.15424	0.248227	4.64994	3.32033e-06	2.25427e-05	TRUE
SAK_RS08735	serine_hydrolase	2153.06	-0.569599	0.198948	-2.86306	0.00419577	0.014315	FALSE
SAK_RS08740	peptidase	2064.68	-0.46647	0.274071	-1.702	0.0887548	0.179992	FALSE
SAK_RS08745	anion_permease	1303.45	0.222149	0.1251	1.77577	0.0757707	0.159788	FALSE
SAK_RS08750	aquaporin	9865.41	-0.269798	0.249175	-1.08276	0.278914	0.443379	FALSE
SAK_RS08755	universal_stress_protein_UspA	2448.32	1.32454	0.493428	2.68437	0.00726667	0.023085	TRUE
SAK_RS08760	MFS_transporter	4563.8	1.09802	0.490458	2.23877	0.0251706	0.0664064	FALSE
SAK_RS08765	Crp/Fnr_family_transcriptional_regulator	420.626	0.238398	0.204884	1.16358	0.244596	0.399783	FALSE
SAK_RS08770	Xaa-Pro_dipeptidyl-peptidase	2829.86	0.150385	0.284826	0.527989	0.597507	0.756669	FALSE
SAK_RS08775	hypothetical_protein	353.749	0.180216	0.254753	0.707413	0.47931	0.653487	FALSE
SAK_RS08780	geranylgeranyl_pyrophosphate_synthase	2497.87	0.024002	0.211548	0.113459	0.909667	0.976533	FALSE
SAK_RS08785	amino_acid_ABC_transporter_ATP-binding_protein	5544.81	-0.384698	0.373583	-1.02975	0.303126	0.474334	FALSE
SAK_RS08790	thiol_reductant_ABC_exporter_subunit_CydD	4553.8	-0.485927	0.346628	-1.40187	0.160954	0.286864	FALSE
SAK_RS08795	cytochrome_c_oxidase_assembly_protein	8720.89	-0.650054	0.281288	-2.31099	0.0208336	0.0568444	FALSE
SAK_RS08800	cytochrome_ubiquinol_oxidase_subunit_I	10122.9	-0.573622	0.204951	-2.79883	0.00512881	0.0171524	FALSE
SAK_RS08805	NADH_dehydrogenase	9561.52	-0.504288	0.0806661	-6.25155	4.06409e-10	4.79658e-09	FALSE
SAK_RS08810	1%2C4-dihydroxy-2-naphthoate_octaprenyltransferase	6020.05	-0.268569	0.229809	-1.16866	0.242539	0.397674	FALSE
SAK_RS08820	type_I_restriction-modification_system_subunit_M	213.317	0.589927	0.172421	3.42143	0.000622926	0.00274304	FALSE
SAK_RS08825	hypothetical_protein	488.053	0.0712847	0.146502	0.486578	0.626558	0.773199	FALSE
SAK_RS08830	transketolase	468.224	0.27935	0.312226	0.894703	0.370946	0.544483	FALSE
SAK_RS08835	fructose-6-phosphate_aldolase	154.132	0.805129	0.451499	1.78324	0.074548	0.157849	FALSE
SAK_RS08840	allulose-6-phosphate_3-epimerase	64.3246	0.296944	0.272235	1.09076	0.275376	0.440109	FALSE
SAK_RS08845	PTS_fructose_transporter_subunit_IIC	159.533	0.659222	0.233105	2.828	0.00468393	0.0158737	FALSE
SAK_RS08850	PTS_fructose_transporter_subunit_IIA	25.1501	-0.343596	0.399133	-0.860857	0.389317	0.564509	FALSE
SAK_RS08855	PTS_fructose_transporter_subunit_IIB	12.2504	-0.021958	0.518021	-0.0423882	0.966189	1	FALSE
SAK_RS08860	PTS_fructose_transporter_subunit_IIA	160.711	0.604011	0.262209	2.30354	0.0212483	0.0577429	FALSE
SAK_RS08865	hypothetical_protein	198.416	0.497875	0.245182	2.03063	0.0422923	0.102085	FALSE
SAK_RS08870	hypothetical_protein	105.832	0.094101	0.23247	0.404787	0.685634	0.817765	FALSE
SAK_RS08875	LysR_family_transcriptional_regulator	75.7168	0.724516	0.340456	2.12808	0.0333307	0.084471	FALSE
SAK_RS08880	hypothetical_protein	3.95501	-0.973842	0.947859	-1.02741	0.304226	0.474334	FALSE
SAK_RS08885	hypothetical_protein	18.274	0.758472	0.544841	1.3921	0.163892	0.290823	FALSE
SAK_RS08895	hypothetical_protein	206.661	0.0805074	0.154546	0.52093	0.602416	0.759098	FALSE
SAK_RS08900	phenazine_biosynthesis_protein_PhzF	338.374	-0.00411061	0.144151	-0.028516	0.977251	1	FALSE
SAK_RS08905	N-acetyltransferase	229.743	0.42294	0.35977	1.17558	0.239761	0.393925	FALSE
SAK_RS08910	YbaB/EbfC_family_nucleoid-associated_protein	180.756	0.798676	0.469174	1.7023	0.0886984	0.179992	FALSE
SAK_RS08915	cyclopropane-fatty-acyl-phospholipid_synthase	2368.18	0.587585	0.25806	2.27693	0.0227905	0.0611966	FALSE
SAK_RS08920	MerR_family_transcriptional_regulator	409.265	0.677836	0.410694	1.65047	0.0988478	0.196726	FALSE
SAK_RS08925	3'-5'_exonuclease	445.884	0.36175	0.698701	0.517747	0.604635	0.759489	FALSE
SAK_RS08930	hypothetical_protein	1176.07	0.0952821	0.388018	0.245561	0.806022	0.91106	FALSE
SAK_RS08935	aminoacetone_oxidase_family_FAD-binding_enzyme	2339.45	-0.518535	0.179797	-2.884	0.0039266	0.0135331	FALSE
SAK_RS08940	DUF4931_domain-containing_protein	232.374	-0.170835	0.143159	-1.19332	0.232743	0.386003	FALSE
SAK_RS08945	30S_ribosomal_protein_S14	1819.38	-1.64276	0.226937	-7.23884	4.52532e-13	7.06646e-12	TRUE
SAK_RS08950	amino_acid_lyase	933.07	0.0367116	0.224257	0.163704	0.869965	0.950039	FALSE
SAK_RS08955	tRNA_(adenosine(37)-N6)-threonylcarbamoyltransferase_complex_transferase_subunit_TsaD	2157.28	-0.737613	0.361245	-2.04187	0.0411649	0.0997422	FALSE
SAK_RS08960	ribosomal-protein-alanine_N-acetyltransferase_RimI	346.847	-0.252118	0.257108	-0.980591	0.326794	0.498791	FALSE
SAK_RS08965	tRNA_(adenosine(37)-N6)-threonylcarbamoyltransferase_complex_dimerization_subunit_type_1_TsaB	1149.6	-0.104707	0.234965	-0.445628	0.655866	0.795821	FALSE
SAK_RS08970	hypothetical_protein	238.358	0.0741991	0.715214	0.103744	0.917373	0.980446	FALSE
SAK_RS08975	ribonuclease_J	15916.2	-0.0627077	0.137068	-0.457495	0.647315	0.788272	FALSE
SAK_RS08980	CHAP_domain-containing_protein	7724.12	0.827717	0.364878	2.26847	0.0233003	0.0623184	FALSE
SAK_RS08985	type_I_glutamate--ammonia_ligase	18043.1	-1.6982	0.241502	-7.03181	2.03865e-12	2.99889e-11	TRUE
SAK_RS08990	MerR_family_transcriptional_regulator	4361.16	-1.30624	0.315713	-4.13742	3.51227e-05	0.000200842	TRUE
SAK_RS08995	FUSC_family_protein	277.478	-0.855577	0.214173	-3.9948	6.47502e-05	0.000354293	FALSE
SAK_RS09000	phosphoglycerate_kinase	61404.4	-0.21469	0.138006	-1.55566	0.11979	0.228762	FALSE
SAK_RS09005	5'-nucleotidase%2C_lipoprotein_e(P4)_family	1521.83	-0.738267	0.186303	-3.96272	7.41003e-05	0.000400063	FALSE
SAK_RS09010	type_I_glyceraldehyde-3-phosphate_dehydrogenase	210354	0.0971571	0.172661	0.562706	0.573635	0.733762	FALSE
SAK_RS09015	elongation_factor_G	115698	-0.355278	0.136051	-2.61135	0.00901864	0.0278235	FALSE
SAK_RS09020	30S_ribosomal_protein_S7	29519.1	-0.231037	0.148472	-1.5561	0.119685	0.228762	FALSE
SAK_RS09025	30S_ribosomal_protein_S12	33434.2	0.249723	0.162813	1.5338	0.125079	0.236856	FALSE
SAK_RS09030	pur_operon_repressor	4343.45	0.00597123	0.095825	0.0623139	0.950313	1	FALSE
SAK_RS09035	3'-5'_exoribonuclease_YhaM	1881.88	-0.036402	0.128551	-0.283171	0.777046	0.888871	FALSE
SAK_RS09040	DNA_recombination_protein_RmuC	2173.55	0.161421	0.0882502	1.82913	0.0673804	0.146605	FALSE
SAK_RS09045	thiamine_pyrophosphokinase	713.329	0.260197	0.235251	1.10604	0.268709	0.432577	FALSE
SAK_RS09050	ribulose-phosphate_3-epimerase	1659.65	0.2461	0.145471	1.69174	0.0906949	0.183377	FALSE
SAK_RS09055	GTPase_A	2550.95	0.0521527	0.136728	0.381434	0.702881	0.829374	FALSE
SAK_RS09060	rRNA_(guanine-N1)-methyltransferase	981.849	-0.408576	0.256453	-1.59318	0.111119	0.214831	FALSE
SAK_RS09065	ribosomal_RNA_small_subunit_methyltransferase_A	2062.12	-0.426016	0.226109	-1.88412	0.0595493	0.133722	FALSE
SAK_RS09070	HIT_family_protein	340.168	-0.398608	0.17084	-2.33323	0.019636	0.0538663	FALSE
SAK_RS09075	ribonuclease_M5	885.631	-0.71133	0.237603	-2.99377	0.00275554	0.0100246	FALSE
SAK_RS09080	TatD_family_hydrolase	860.429	-0.553757	0.176302	-3.14095	0.00168401	0.00654891	FALSE
SAK_RS09085	hypothetical_protein	249.091	-0.0591919	0.386482	-0.153156	0.878276	0.955978	FALSE
SAK_RS09090	hypothetical_protein	399.265	0.935559	0.332765	2.81147	0.00493156	0.0166573	FALSE
SAK_RS09095	hypothetical_protein	1076.6	0.669354	0.243939	2.74394	0.00607059	0.0198124	FALSE
SAK_RS09100	hypothetical_protein	40.2849	0.91382	0.787529	1.16036	0.245901	0.400947	FALSE
SAK_RS09105	D-alanyl-lipoteichoic_acid_biosynthesis_protein_DltD	6360.17	0.528401	0.304147	1.73732	0.082331	0.170056	FALSE
SAK_RS09110	D-alanine--poly(phosphoribitol)_ligase_subunit_2	283.615	0.822435	0.278378	2.95438	0.003133	0.0111579	FALSE
SAK_RS09115	D-alanyl-lipoteichoic_acid_biosynthesis_protein_DltB	5573.95	0.580762	0.199714	2.90796	0.00363793	0.0126672	FALSE
SAK_RS09120	D-alanine--poly(phosphoribitol)_ligase	8792.89	0.720622	0.141532	5.09158	3.55096e-07	2.94222e-06	FALSE
SAK_RS09125	teichoic_acid_D-Ala_incorporation-associated_protein_DltX	3.40492	0.765593	1.25088	0.612045	0.540508	0.705615	FALSE
SAK_RS09130	two-component_sensor_histidine_kinase	3308.9	0.684802	0.100231	6.83223	8.36045e-12	1.16245e-10	FALSE
SAK_RS09135	DNA-binding_response_regulator	2592.04	0.706122	0.238139	2.96517	0.00302511	0.0108498	FALSE
SAK_RS09140	50S_ribosomal_protein_L34	1092.51	0.28861	0.52702	0.547626	0.583948	0.743541	FALSE
SAK_RS09145	membrane_protein	2570.19	0.620972	0.194563	3.19162	0.00141478	0.00564243	FALSE
SAK_RS09150	glycine/betaine_ABC_transporter_permease	7131.18	3.20391	0.422245	7.58779	3.25415e-14	5.79467e-13	TRUE
SAK_RS09155	glycine/betaine_ABC_transporter_ATP-binding_protein	4814.79	3.3373	0.395638	8.43523	3.30546e-17	7.98819e-16	TRUE
SAK_RS09160	phosphoketolase	462.558	0.530651	0.158975	3.33795	0.000843986	0.00358429	FALSE
SAK_RS09165	L-ascorbate-6-phosphate_lactonase	466.706	-0.196994	0.164129	-1.20024	0.230047	0.382783	FALSE
SAK_RS09170	L-ascorbate-6-phosphate_lactonase	2092.42	0.694992	0.111278	6.24552	4.2238e-10	4.95625e-09	FALSE
SAK_RS09175	hypothetical_protein	73.5781	-0.391924	0.393961	-0.994828	0.31982	0.4911	FALSE
SAK_RS09180	carbohydrate_kinase	163.371	-1.50995	0.307546	-4.90966	9.12328e-07	6.99602e-06	TRUE
SAK_RS09185	amidohydrolase	277.444	-0.665819	0.262592	-2.53556	0.0112266	0.0339138	FALSE
SAK_RS09190	PTS_galactitol_transporter_subunit_IIC	419.559	-1.01848	0.267513	-3.80722	0.000140535	0.000715003	TRUE
SAK_RS09195	dihydrofolate_reductase	1283.71	-0.535617	0.15652	-3.42203	0.000621546	0.00274291	FALSE
SAK_RS09200	hypothetical_protein	1261.07	-0.698397	0.197785	-3.5311	0.000413842	0.00190688	FALSE
SAK_RS09205	LacI_family_transcriptional_regulator	350.726	0.677979	0.213037	3.18245	0.00146037	0.00579013	FALSE
SAK_RS09210	transaldolase	130.24	0.190465	0.463453	0.410971	0.681094	0.814264	FALSE
SAK_RS09215	L-ribulose-5-phosphate_4-epimerase	57.1529	0.135455	0.692533	0.195593	0.844929	0.936892	FALSE
SAK_RS09220	L-xylulose_5-phosphate_3-epimerase	115.573	0.16135	0.709805	0.227316	0.820178	0.919869	FALSE
SAK_RS09225	3-keto-L-gulonate-6-phosphate_decarboxylase	77.005	0.413163	1.02343	0.403703	0.686431	0.818236	FALSE
SAK_RS09230	PTS_ascorbate_transporter_subunit_IIA	69.3026	0.408543	0.868	0.470671	0.637876	0.781937	FALSE
SAK_RS09235	PTS_ascorbate_transporter_subunit_IIB	45.1548	1.50009	1.03529	1.44895	0.14735	0.267311	FALSE
SAK_RS09240	PTS_ascorbate_transporter_subunit_IIC	666.931	-0.131702	0.514315	-0.256072	0.797895	0.903865	FALSE
SAK_RS09245	membrane_protein	1596.55	0.164979	0.149514	1.10343	0.269839	0.434052	FALSE
SAK_RS09255	adenylosuccinate_synthetase	7198.42	0.779061	0.251224	3.10106	0.00192827	0.00739959	FALSE
SAK_RS09260	transcriptional_regulator	1560.69	1.18133	0.18604	6.34988	2.15482e-10	2.58833e-09	TRUE
SAK_RS09265	DNA-binding_protein	741.033	0.869759	0.157252	5.53098	3.18442e-08	3.06368e-07	FALSE
SAK_RS09270	bifunctional_glutamate--cysteine_ligase/glutathione_synthetase	2929.04	-0.199976	0.248799	-0.803767	0.421532	0.596874	FALSE
SAK_RS09275	hypothetical_protein	525.633	0.292728	0.139069	2.10491	0.0352991	0.0881391	FALSE
SAK_RS09280	hypothetical_protein	1735.36	0.274639	0.221234	1.2414	0.214459	0.363398	FALSE
SAK_RS09285	molecular_chaperone_Hsp33	1742.46	-0.321	0.141149	-2.2742	0.0229539	0.0614729	FALSE
SAK_RS09290	tRNA_dihydrouridine_synthase_DusB	2608.4	-0.548113	0.125433	-4.36978	1.24371e-05	7.60464e-05	FALSE
SAK_RS09295	deoxyadenosine_kinase	708.022	-0.731559	0.127681	-5.72959	1.00673e-08	1.05889e-07	FALSE
SAK_RS09300	N-acetyltransferase	583.451	-0.973874	0.121899	-7.98921	1.35804e-15	2.93279e-14	FALSE
SAK_RS09305	chaperone_protein_ClpB	10259.6	0.153581	0.124766	1.23096	0.218339	0.367868	FALSE
SAK_RS09310	CtsR_family_transcriptional_regulator	449.88	-0.120251	0.337601	-0.356192	0.721697	0.842271	FALSE
SAK_RS09315	hypothetical_protein	938.9	-0.341827	0.294355	-1.16127	0.24553	0.400664	FALSE
SAK_RS09320	elongation_factor_Ts	26049.1	-0.573341	0.110519	-5.1877	2.12912e-07	1.82368e-06	FALSE
SAK_RS09325	30S_ribosomal_protein_S2	56174.6	-0.159866	0.133071	-1.20136	0.22961	0.382684	FALSE
SAK_RS09330	peroxiredoxin	8903.72	-1.49776	0.154091	-9.72	2.47777e-22	7.40961e-21	TRUE
SAK_RS09335	alkyl_hydroperoxide_reductase_subunit_F	16710.3	-1.53376	0.283386	-5.41228	6.22262e-08	5.74179e-07	TRUE
SAK_RS09345	sodium:hydrogen_antiporter	1065.15	0.790327	0.152411	5.1855	2.15435e-07	1.83753e-06	FALSE
SAK_RS09350	hypothetical_protein	42.451	1.59649	0.287588	5.5513	2.83558e-08	2.76742e-07	TRUE
SAK_RS09355	LD-carboxypeptidase	2673	0.738987	0.264254	2.7965	0.00516599	0.0172483	FALSE
SAK_RS09360	endopeptidase	2492.18	1.97163	0.0937234	21.0367	3.02745e-98	3.61513e-96	TRUE
SAK_RS09365	oxidoreductase	1888.6	-0.631184	0.177591	-3.55415	0.000379208	0.00176964	FALSE
SAK_RS09375	Crp/Fnr_family_transcriptional_regulator	549.398	0.410926	0.323067	1.27195	0.20339	0.347943	FALSE
SAK_RS09380	peptide_deformylase	2277.19	-0.275713	0.155503	-1.77304	0.0762219	0.160342	FALSE
SAK_RS09385	transcriptional_regulator	552.866	-0.244651	0.148379	-1.64882	0.0991844	0.197203	FALSE
SAK_RS09390	hypothetical_protein	51.6406	0.522418	0.282451	1.84959	0.0643728	0.142195	FALSE
SAK_RS09395	hypothetical_protein	23.8565	0.0167379	0.660377	0.0253461	0.979779	1	FALSE
SAK_RS09400	hypothetical_protein	1957.97	0.628366	0.126913	4.95115	7.37763e-07	5.73816e-06	FALSE
SAK_RS09405	MarR_family_transcriptional_regulator	442.777	0.683459	0.137022	4.98796	6.10188e-07	4.81978e-06	FALSE
SAK_RS09410	DNA_polymerase_III_subunit_alpha	17463	0.503077	0.179664	2.80011	0.00510855	0.0171128	FALSE
SAK_RS09415	N-acetylmuramoyl-L-alanine_amidase	700.529	0.463812	0.189979	2.44139	0.0146308	0.04249	FALSE
SAK_RS09420	proline--tRNA_ligase	8675.41	0.0827667	0.207878	0.39815	0.690519	0.820699	FALSE
SAK_RS09425	RIP_metalloprotease_RseP	2494.64	0.0852491	0.208976	0.407937	0.68332	0.815964	FALSE
SAK_RS09430	phosphatidate_cytidylyltransferase	1644.84	0.0796634	0.131507	0.605775	0.544664	0.708308	FALSE
SAK_RS09435	isoprenyl_transferase	1708.41	0.541597	0.102667	5.2753	1.3254e-07	1.16475e-06	FALSE
SAK_RS09440	preprotein_translocase_subunit_YajC	9328.71	-0.445932	0.409538	-1.08886	0.276213	0.440466	FALSE
SAK_RS09445	thiol_reductase_thioredoxin	964.715	-0.370856	0.25793	-1.43781	0.150487	0.271787	FALSE
SAK_RS09450	DDE_transposase	839.257	0.176931	0.224306	0.788793	0.430233	0.604829	FALSE
SAK_RS09455	malate_dehydrogenase	186.83	0.607617	0.393539	1.54398	0.122593	0.233018	FALSE
SAK_RS09460	L-malate_permease	230.562	0.647558	0.406855	1.59162	0.11147	0.2151	FALSE
SAK_RS09465	histidine_kinase	354.352	0.41097	0.269459	1.52517	0.127217	0.239787	FALSE
SAK_RS09470	two-component_system_response_regulator_DcuR	163.18	0.528861	0.178829	2.95736	0.00310285	0.0110894	FALSE
SAK_RS09475	UDP-glucose_4-epimerase_GalE	5605.78	0.238453	0.12793	1.86393	0.0623314	0.138641	FALSE
SAK_RS09480	glucohydrolase	5946.18	0.256806	0.0986967	2.60197	0.00926899	0.0285092	FALSE
SAK_RS09485	ABC_transporter_ATP-binding_protein	4884.24	0.0835127	0.105283	0.793222	0.427648	0.602865	FALSE
SAK_RS09490	Fis_family_transcriptional_regulator	1221.36	0.0612699	0.124436	0.492382	0.622449	0.771997	FALSE
SAK_RS09495	protein_lacX	1303.66	-1.19138	0.11275	-10.5666	4.25681e-26	1.51602e-24	TRUE
SAK_RS09500	tagatose_1%2C6-diphosphate_aldolase	1327.23	-1.04934	0.183065	-5.73204	9.92279e-09	1.04913e-07	TRUE
SAK_RS09505	tagatose-6-phosphate_kinase	1257.45	-0.957947	0.117437	-8.15709	3.43196e-16	7.74098e-15	FALSE
SAK_RS09510	galactose-6-phosphate_isomerase	703.356	-1.27189	0.233168	-5.45481	4.90245e-08	4.58616e-07	TRUE
SAK_RS09515	galactose-6-phosphate_isomerase	350.55	-1.36972	0.395759	-3.46101	0.000538152	0.00243307	TRUE
SAK_RS09520	sialidase	2115.73	-0.986182	0.332221	-2.96846	0.00299299	0.0107536	FALSE
SAK_RS09525	hypothetical_protein	229.877	-1.02615	0.38876	-2.63953	0.008302	0.0260078	TRUE
SAK_RS09530	PTS_glucose_transporter_subunit_IIC	1899.35	-1.0254	0.153725	-6.67035	2.55196e-11	3.38594e-10	TRUE
SAK_RS09535	PTS_fructose_transporter_subunit_IIB	247.866	-1.38438	0.284628	-4.86384	1.15129e-06	8.59232e-06	TRUE
SAK_RS09540	PTS_galactose_transporter_subunit_IIA	165.162	-0.909237	0.279383	-3.25445	0.00113612	0.00463119	FALSE
SAK_RS09545	DeoR_family_transcriptional_regulator	535.431	-0.105676	0.242134	-0.436436	0.662521	0.8015	FALSE
SAK_RS09550	histidine_triad_protein	183.198	0.396991	0.302966	1.31035	0.190078	0.331209	FALSE
SAK_RS09555	adhesion_protein	61.53	0.921598	0.475926	1.93643	0.0528147	0.122292	FALSE
SAK_RS09560	D-aminoacyl-tRNA_deacylase	1118.81	-0.764907	0.178199	-4.29243	1.76726e-05	0.000104899	FALSE
SAK_RS09565	GTP_pyrophosphokinase	5600.38	-0.58975	0.101411	-5.81543	6.0478e-09	6.53034e-08	FALSE
SAK_RS09570	2'%2C3'-cyclic-nucleotide_2'-phosphodiesterase	1816.87	-0.964517	0.0972939	-9.91344	3.63912e-23	1.19152e-21	FALSE
SAK_RS09575	class_Ib_ribonucleoside-diphosphate_reductase_assembly_flavoprotein_NrdI	844.638	-0.155155	0.21585	-0.718807	0.47226	0.646728	FALSE
SAK_RS09580	peptidase_M42	1798.72	-0.370535	0.212313	-1.74523	0.0809449	0.168015	FALSE
SAK_RS09585	zeta_toxin	1008.48	-0.250194	0.196252	-1.27486	0.202358	0.346949	FALSE
SAK_RS09595	iron_ABC_transporter_substrate-binding_protein	318.127	-0.146954	0.19192	-0.765705	0.443852	0.618978	FALSE
SAK_RS09600	DNA-binding_response_regulator	226.991	0.226797	0.233364	0.971856	0.331122	0.501625	FALSE
SAK_RS09605	sensor_histidine_kinase	365.473	0.255511	0.214243	1.19262	0.233016	0.386141	FALSE
SAK_RS09610	PTS_mannose_transporter_subunit_IID	148.376	-0.387824	0.229649	-1.68877	0.0912638	0.184344	FALSE
SAK_RS09615	PTS_mannose_transporter_subunit_IIC	101.995	-0.0990389	0.293651	-0.337268	0.735915	0.852687	FALSE
SAK_RS09620	PTS_sorbose_transporter_subunit_IIB	121.884	-0.521274	0.336268	-1.55017	0.1211	0.230612	FALSE
SAK_RS09625	PTS_mannose_transporter_subunit_IIA	42.5711	-0.0565462	0.562485	-0.100529	0.919924	0.981668	FALSE
SAK_RS09630	alanine_racemase	202.358	1.56117	0.216113	7.22387	5.05287e-13	7.83002e-12	TRUE
SAK_RS09635	hypothetical_protein	699.981	1.85414	0.301803	6.14356	8.06934e-10	9.20267e-09	TRUE
SAK_RS09640	hypothetical_protein	126.458	1.9212	0.2916	6.58845	4.44431e-11	5.7101e-10	TRUE
SAK_RS09645	ABC_transporter	625.432	2.03299	0.243763	8.34003	7.42734e-17	1.7532e-15	TRUE
SAK_RS09650	ABC_transporter_ATP-binding_protein	16.3455	-0.494602	0.453741	-1.09005	0.275689	0.440109	FALSE
SAK_RS09655	TCS_sensor_kinase	1647.51	2.02144	0.187126	10.8026	3.34742e-27	1.30678e-25	TRUE
SAK_RS09665	RgfB_protein	1446.13	0.522013	0.123899	4.21323	2.51746e-05	0.000146852	FALSE
SAK_RS09670	PTS_glucose_transporter_subunit_IIABC	4707.14	0.012546	0.214424	0.0585105	0.953342	1	FALSE
SAK_RS09675	histidine_kinase	781.851	0.578478	0.11054	5.23321	1.66588e-07	1.45765e-06	FALSE
SAK_RS09680	DNA-binding_response_regulator	170.816	0.00549441	0.347187	0.0158255	0.987374	1	FALSE
SAK_RS09685	phosphate_transport_system_regulatory_protein_PhoU	56.6436	0.583865	0.28865	2.02274	0.0430996	0.103787	FALSE
SAK_RS09690	phosphate_ABC_transporter_ATP-binding_protein	72.8038	-0.026767	0.342703	-0.0781055	0.937744	0.994577	FALSE
SAK_RS09695	phosphate_ABC_transporter%2C_permease_protein_PstA	85.2167	0.390829	0.304098	1.28521	0.198719	0.341864	FALSE
SAK_RS09700	phosphate_ABC_transporter_permease_subunit_PstC	49.735	0.535499	0.383184	1.3975	0.162263	0.28867	FALSE
SAK_RS09705	phosphate-binding_protein	66.2061	0.230385	0.264995	0.869394	0.384632	0.559715	FALSE
SAK_RS09710	hypothetical_protein	401.938	0.177025	0.258631	0.684468	0.49368	0.666336	FALSE
SAK_RS09715	16S_rRNA_(uracil(1498)-N(3))-methyltransferase	1357.86	-0.113637	0.200341	-0.567218	0.570566	0.73165	FALSE
SAK_RS09720	50S_ribosomal_protein_L11_methyltransferase	1916.04	-0.077289	0.198432	-0.389499	0.696907	0.826356	FALSE
SAK_RS09725	hypothetical_protein	337.735	0.435902	0.272266	1.60101	0.109374	0.212542	FALSE
SAK_RS09730	MerR_family_transcriptional_regulator	304.597	0.029273	0.225867	0.129603	0.896881	0.967925	FALSE
SAK_RS09735	N-acetyltransferase	618.017	-0.341138	0.112235	-3.0395	0.00236968	0.0088265	FALSE
SAK_RS09740	DNA_mismatch_repair_protein_MutT	301.497	-0.143253	0.192791	-0.74305	0.457451	0.63301	FALSE
SAK_RS09745	hypothetical_protein	55.8367	0.428425	0.512062	0.836666	0.40278	0.578658	FALSE
SAK_RS09750	hypothetical_protein	594.115	-0.288354	0.335292	-0.860008	0.389784	0.564784	FALSE
SAK_RS09755	N-acetyltransferase	540.381	-0.0412523	0.148566	-0.277669	0.781266	0.889995	FALSE
SAK_RS09760	recombinase_RarA	1024.19	-0.0557606	0.110547	-0.504408	0.613975	0.766525	FALSE
SAK_RS09770	FRG_domain-containing_protein	254.617	-0.706398	0.235735	-2.99658	0.0027303	0.00995066	FALSE
SAK_RS09775	hypothetical_protein	40.7713	-0.767248	0.396247	-1.93629	0.0528326	0.122292	FALSE
SAK_RS09780	hypothetical_protein	13.2935	0.905882	1.23022	0.736359	0.461512	0.63646	FALSE
SAK_RS09785	site-specific_integrase	99.0078	0.205356	0.27718	0.740876	0.458768	0.6344	FALSE
SAK_RS09790	hypothetical_protein	1.08466	1.43271	1.98114	0.723177	0.469571	0.643791	FALSE
SAK_RS09795	Cro/Cl_family_transcriptional_regulator	95.4331	-0.48337	0.357427	-1.35236	0.17626	0.311137	FALSE
SAK_RS09800	hypothetical_protein	52.1154	-0.044101	0.325168	-0.135625	0.892118	0.964323	FALSE
SAK_RS09805	hypothetical_protein	6.91442	0.106776	0.918209	0.116287	0.907425	0.974907	FALSE
SAK_RS09810	transcriptional_regulator	57.8773	0.416735	0.580024	0.71848	0.472462	0.646728	FALSE
SAK_RS09815	transcriptional_regulator	152.076	0.0325914	0.163635	0.199171	0.842129	0.936211	FALSE
SAK_RS09820	glutamine_amidotransferase	51.8712	-0.206266	0.478535	-0.431036	0.666442	0.804805	FALSE
SAK_RS09830	hypothetical_protein	43.736	-0.0135586	0.318706	-0.0425426	0.966066	1	FALSE
SAK_RS09835	hypothetical_protein	3.50987	-0.340435	1.15349	-0.295136	0.76789	0.880822	FALSE
SAK_RS09840	hypothetical_protein	17.8072	-0.350586	0.52532	-0.667377	0.504532	0.67738	FALSE
SAK_RS09845	hypothetical_protein	10.1202	0.44852	0.654968	0.684798	0.493472	0.666336	FALSE
SAK_RS09850	hypothetical_protein	17.1726	-0.01955	0.577788	-0.0338359	0.973008	1	FALSE
SAK_RS09855	virulence_factor_EsxA	9.29285	0.3018	0.645881	0.46727	0.640307	0.783026	FALSE
SAK_RS09860	hypothetical_protein	12.5441	0.542558	0.918894	0.590446	0.554892	0.717929	FALSE
SAK_RS09865	hypothetical_protein	28.6481	-0.228907	0.395117	-0.579339	0.562361	0.723901	FALSE
SAK_RS09870	hypothetical_protein	225.974	0.786785	0.173185	4.54304	5.545e-06	3.65466e-05	FALSE
SAK_RS09875	hypothetical_protein	296.24	0.52384	0.127629	4.1044	4.05358e-05	0.000230498	FALSE
SAK_RS09880	DNA-damage-inducible_protein_J	5.10614	-0.599888	0.797059	-0.752627	0.451674	0.627582	FALSE
SAK_RS09885	hypothetical_protein	94.7227	-0.53137	0.278225	-1.90986	0.0561514	0.127894	FALSE
SAK_RS09890	ABC_transporter_permease	131.986	-0.500443	0.282906	-1.76894	0.0769047	0.160945	FALSE
SAK_RS09895	peptide_ABC_transporter_ATP-binding_protein	126.501	-0.366256	0.251928	-1.45381	0.145999	0.265572	FALSE
SAK_RS09900	streptomycin_resistance_protein	542.715	0.268136	0.189166	1.41747	0.156347	0.281119	FALSE
SAK_RS09905	hypothetical_protein	377.842	0.652969	0.216151	3.02089	0.00252034	0.0093363	FALSE
SAK_RS09920	hypothetical_protein	189.483	1.79135	0.268493	6.67188	2.5255e-11	3.37288e-10	TRUE
SAK_RS09925	PadR_family_transcriptional_regulator	30.5852	2.24337	0.704517	3.18427	0.0014512	0.00576503	TRUE
SAK_RS09930	N-acetyltransferase	101.79	-0.0323479	0.261726	-0.123595	0.901636	0.971508	FALSE
SAK_RS09935	ABC_transporter_permease	90.8913	-0.0855266	0.228277	-0.374662	0.707912	0.833079	FALSE
SAK_RS09940	ABC_transporter_ATP-binding_protein	180.778	0.386894	0.255007	1.51719	0.129218	0.242433	FALSE
SAK_RS09945	hypothetical_protein	5.44994	1.06148	0.929178	1.14239	0.253292	0.411346	FALSE
SAK_RS09950	transcriptional_regulator	208.868	0.245822	0.237715	1.0341	0.301087	0.472177	FALSE
SAK_RS09955	PAP2_family_phosphoesterase	133.009	0.682278	0.359322	1.89879	0.0575916	0.13019	FALSE
SAK_RS09960	hypothetical_protein	122.078	-0.0369798	0.348018	-0.106258	0.915377	0.979555	FALSE
SAK_RS09965	Rossman_fold_protein%2C_TIGR00730_family	1259.76	-0.765764	0.282409	-2.71154	0.00669711	0.0216483	FALSE
SAK_RS09970	CPBP_family_intramembrane_metalloprotease	567.936	0.836355	0.302923	2.76095	0.00576339	0.0189009	FALSE
SAK_RS09975	rhodanese	2283.37	-3.3247	0.2828	-11.7563	6.55055e-32	2.77034e-30	TRUE
SAK_RS09980	hypothetical_protein	6108.62	-2.96372	0.160127	-18.5086	1.7613e-76	1.88181e-74	TRUE
SAK_RS09985	topology_modulation_protein	240.631	0.542318	0.195072	2.78009	0.00543446	0.0179966	FALSE
SAK_RS09990	glycerol_dehydrogenase	1828.14	-0.215845	0.338428	-0.637788	0.523612	0.692538	FALSE
SAK_RS09995	cyclic_nucleotide-binding_protein	1164.75	1.83986	0.245284	7.50091	6.33763e-14	1.07212e-12	TRUE
SAK_RS10000	bifunctional_homocysteine_S-methyltransferase/methylenetetrahydrofolate_reductase	280.773	0.0720539	0.155582	0.463126	0.643274	0.784885	FALSE
SAK_RS10005	5-methyltetrahydropteroyltriglutamate--_homocysteine_methyltransferase	224.757	-0.258775	0.161746	-1.59989	0.109624	0.212542	FALSE
SAK_RS10010	branched-chain_amino_acid_transporter	75.7272	-1.52095	0.394313	-3.85722	0.000114685	0.000601579	TRUE
SAK_RS10015	branched-chain_amino_acid_transporter_AzlC	418.257	-1.40115	0.209233	-6.6966	2.13323e-11	2.90635e-10	TRUE
SAK_RS10020	hypothetical_protein	1189.26	-2.14719	0.399558	-5.3739	7.705e-08	6.95162e-07	TRUE
SAK_RS10025	DNA-binding_response_regulator	186.67	0.00856571	0.164633	0.0520292	0.958505	1	FALSE
SAK_RS10030	two-component_sensor_histidine_kinase	350.143	-0.251425	0.274233	-0.916832	0.359231	0.533243	FALSE
SAK_RS10035	hypothetical_protein	138.894	-0.327765	0.207164	-1.58215	0.113615	0.218821	FALSE
SAK_RS10040	leucine--tRNA_ligase	22599.3	-0.314467	0.145876	-2.15571	0.0311059	0.0800318	FALSE
SAK_RS10045	MFS_transporter	10614.8	2.0594	1.05033	1.96071	0.0499125	0.117544	FALSE
SAK_RS10050	patatin_family_protein	1145.8	-0.434265	0.277847	-1.56297	0.11806	0.225884	FALSE
SAK_RS10055	transcription_termination/antitermination_protein_NusG	3074.2	-0.446	0.283362	-1.57396	0.115497	0.222026	FALSE
SAK_RS10075	hypothetical_protein	615.989	3.6824	0.207814	17.7197	2.95573e-70	2.50006e-68	TRUE
SAK_RS10080	preprotein_translocase_subunit_SecE	104.776	1.36591	1.15147	1.18623	0.235532	0.389674	FALSE
SAK_RS10085	penicillin-binding_protein_2A	3566.67	0.434431	0.199529	2.17729	0.0294592	0.0764735	FALSE
SAK_RS10090	RNA_pseudouridine_synthase	490.385	0.226365	0.173452	1.30505	0.191875	0.333766	FALSE
SAK_RS10095	hypothetical_protein	2380.39	0.24572	0.114308	2.14963	0.0315846	0.0808535	FALSE
SAK_RS10100	phosphopentomutase	5096.01	0.299774	0.181197	1.65441	0.0980435	0.195317	FALSE
SAK_RS10105	2-deoxyribose-5-phosphate_aldolase	3749.23	0.148494	0.29923	0.496254	0.619715	0.771562	FALSE
SAK_RS10110	hypothetical_protein	6089.76	0.303744	0.178353	1.70306	0.0885576	0.179952	FALSE
SAK_RS10115	uridine_phosphorylase	3160.43	0.243587	0.465348	0.523452	0.60066	0.758973	FALSE
SAK_RS10120	GntR_family_transcriptional_regulator	369.965	0.91572	0.196514	4.65983	3.16477e-06	2.16313e-05	FALSE
SAK_RS10130	molecular_chaperone_GroEL	9565.74	0.675817	0.143304	4.71595	2.40582e-06	1.69609e-05	FALSE
SAK_RS10135	co-chaperone_GroES	735.842	0.694716	0.528057	1.31561	0.188306	0.328685	FALSE
SAK_RS10140	ABC_transporter_ATP-binding_protein	1761.32	2.28482	0.412299	5.54166	2.99613e-08	2.91011e-07	TRUE
SAK_RS10155	haloacid_dehalogenase	271.793	0.759535	0.143347	5.29858	1.16704e-07	1.03004e-06	FALSE
SAK_RS10160	glyoxalase	70.1887	0.629256	0.260893	2.41193	0.0158684	0.0454182	FALSE
SAK_RS10165	peroxide_stress_protein_YaaA	449.147	0.667491	0.407704	1.6372	0.10159	0.200805	FALSE
SAK_RS10170	anaerobic_ribonucleoside-triphosphate_reductase_activating_protein	925.139	0.868608	0.222319	3.90704	9.34327e-05	0.000497817	FALSE
SAK_RS10175	GNAT_family_acetyltransferase	1413.16	0.918233	0.140751	6.52381	6.85437e-11	8.69648e-10	FALSE
SAK_RS10180	hypothetical_protein	2627.6	1.00522	0.187685	5.35587	8.51447e-08	7.64796e-07	TRUE
SAK_RS10185	hypothetical_protein	58.3066	1.70376	0.55683	3.05974	0.00221528	0.00831241	TRUE
SAK_RS10190	anaerobic_ribonucleoside_triphosphate_reductase	5979.84	1.20451	0.169695	7.0981	1.26482e-12	1.91612e-11	TRUE
SAK_RS10195	hypothetical_protein	3575.08	0.222777	0.121	1.84114	0.0656015	0.143813	FALSE
SAK_RS10200	hypothetical_protein	6.93377	3.308	1.60409	2.06223	0.0391859	0.0966553	FALSE
SAK_RS10205	hypothetical_protein	702.101	1.04944	0.710627	1.47678	0.139734	0.257611	FALSE
SAK_RS10210	Holliday_junction_resolvase_RuvX	2732.51	0.525049	0.171598	3.05976	0.00221518	0.00831241	FALSE
SAK_RS10215	hypothetical_protein	1051.52	0.499935	0.327425	1.52687	0.126794	0.239212	FALSE
SAK_RS10220	arsenate_reductase	7719.34	2.17084	0.335374	6.47289	9.61466e-11	1.21228e-09	TRUE
SAK_RS10225	DNA_recombination/repair_protein_RecA	8218.11	-0.503965	0.146367	-3.44317	0.000574941	0.00256512	FALSE
SAK_RS10230	damage-inducible_protein_A	1223.03	0.511851	0.177669	2.88092	0.00396517	0.0136429	FALSE
SAK_RS10235	DNA-3-methyladenine_glycosylase_I	484.25	0.727822	0.372922	1.95168	0.0509767	0.119284	FALSE
SAK_RS10240	Holliday_junction_branch_migration_protein_RuvA	344.011	0.565509	0.396633	1.42577	0.153934	0.277166	FALSE
SAK_RS10245	MFS_transporter	1112.39	0.772786	0.25359	3.04738	0.00230843	0.00863003	FALSE
SAK_RS10250	DNA_mismatch_repair_protein_MutL	1665.9	0.637328	0.16561	3.84837	0.000118909	0.000617351	FALSE
SAK_RS10255	cold-shock_protein	1827.82	0.399523	0.329989	1.21072	0.226005	0.378227	FALSE
SAK_RS10260	DNA_mismatch_repair_protein_MutS	3823.18	-0.650493	0.224398	-2.89884	0.00374547	0.0129971	FALSE
SAK_RS10265	arginine_repressor	584.082	-0.112102	0.382857	-0.292804	0.769672	0.882232	FALSE
SAK_RS10270	arginine--tRNA_ligase	9374.05	-0.00907214	0.100059	-0.0906675	0.927757	0.98718	FALSE
SAK_RS10275	bacteriocin_immunity_protein	320.632	0.177797	0.562169	0.316269	0.751798	0.867131	FALSE
SAK_RS10280	membrane_protein	1466.21	-0.497301	0.254629	-1.95304	0.0508145	0.119115	FALSE
SAK_RS10285	membrane_protein	2989.18	-0.469476	0.126403	-3.71413	0.000203907	0.00100365	FALSE
SAK_RS10290	aspartate--tRNA_ligase	12872.7	-0.503821	0.143237	-3.51739	0.000435807	0.00199254	FALSE
SAK_RS10295	histidine--tRNA_ligase	3199.33	-0.131557	0.152464	-0.862869	0.38821	0.563709	FALSE
SAK_RS10300	50S_ribosomal_protein_L32	1786.17	0.337296	0.556205	0.606424	0.544233	0.708308	FALSE
SAK_RS10305	50S_ribosomal_protein_L33	2210.22	-0.099874	0.422867	-0.236183	0.81329	0.916193	FALSE
SAK_RS10315	cadmium_transporter	587.771	1.09941	0.177646	6.18873	6.06505e-10	7.03546e-09	TRUE
SAK_RS10320	transcriptional_regulator	583.391	1.37798	0.247608	5.56517	2.61895e-08	2.58081e-07	TRUE
SAK_RS10325	transcriptional_regulator	2161.77	1.14346	0.0742264	15.4051	1.51316e-53	1.0239e-51	TRUE
SAK_RS10330	DNA-directed_RNA_polymerase_sigma-70_factor	15.5792	-0.028271	0.58968	-0.0479429	0.961762	1	FALSE
SAK_RS10340	cell_division_protein_FtsK	135.095	-0.703579	0.177228	-3.96991	7.18991e-05	0.000391301	FALSE
SAK_RS10345	hypothetical_protein	71.134	-0.104862	0.246063	-0.42616	0.669991	0.806691	FALSE
SAK_RS10350	hypothetical_protein	17.2555	-1.57665	0.408414	-3.86042	0.00011319	0.000595275	TRUE
SAK_RS10355	hypothetical_protein	7.05027	-0.940328	0.598309	-1.57164	0.116033	0.222635	FALSE
SAK_RS10360	site-specific_integrase	2999.49	-0.0604684	0.183377	-0.32975	0.741589	0.858671	FALSE
SAK_RS10365	peptidase	2202.44	0.845661	0.399319	2.11776	0.0341955	0.0862791	FALSE
SAK_RS10370	DNA-binding_response_regulator	2025.82	0.708524	0.125979	5.62415	1.86429e-08	1.85515e-07	FALSE
SAK_RS10375	two-component_sensor_histidine_kinase	4152.35	0.799165	0.250048	3.19605	0.00139325	0.0055895	FALSE
SAK_RS10380	hypothetical_protein	194.481	0.162801	0.237229	0.686264	0.492547	0.666336	FALSE
SAK_RS10385	carbamate_kinase	77.2715	-0.102768	0.246551	-0.416823	0.676808	0.810573	FALSE
SAK_RS10390	ornithine_carbamoyltransferase	191.365	-0.384283	0.153098	-2.51004	0.0120718	0.0360911	FALSE
SAK_RS10395	ATP-binding_protein	67.8837	-0.182332	0.378707	-0.48146	0.63019	0.777159	FALSE
SAK_RS10400	hypothetical_protein	62.0056	-0.374306	0.333143	-1.12356	0.261199	0.4225	FALSE
SAK_RS10405	glycine/betaine_ABC_transporter_ATP-binding_protein	1349.11	0.0994335	0.225147	0.441637	0.658752	0.798368	FALSE
SAK_RS10410	glycine/betaine_ABC_transporter_permease	2949.46	-0.0625675	0.22374	-0.279644	0.779751	0.889603	FALSE
SAK_RS10415	hypothetical_protein	3221.62	0.0193951	0.298945	0.0648786	0.948271	1	FALSE
SAK_RS10420	hypothetical_protein	960.912	0.222038	0.158932	1.39706	0.162394	0.28867	FALSE
SAK_RS10425	membrane_protein	63.1925	-0.311986	0.42699	-0.730662	0.464985	0.639079	FALSE
SAK_RS10430	membrane_protein	912.365	-0.243669	0.279184	-0.872788	0.382779	0.557418	FALSE
SAK_RS10435	TetR_family_transcriptional_regulator	275.059	0.218001	0.353513	0.61667	0.537452	0.703436	FALSE
SAK_RS10440	hypothetical_protein	267.193	-0.496402	0.214371	-2.31562	0.0205788	0.0562248	FALSE
SAK_RS10445	hypothetical_protein	565.016	-0.169125	0.231863	-0.729417	0.465747	0.639693	FALSE
SAK_RS10450	hypothetical_protein	359.65	-0.139789	0.256177	-0.545675	0.585289	0.743981	FALSE
SAK_RS10455	ArpU_family_transcriptional_regulator	18.5977	-0.714371	0.553324	-1.29105	0.196685	0.339804	FALSE
SAK_RS10460	hypothetical_protein	5.9052	-0.534274	0.94863	-0.563206	0.573295	0.733762	FALSE
SAK_RS10465	hypothetical_protein	33.7515	-0.0418528	0.378983	-0.110435	0.912065	0.977041	FALSE
SAK_RS10470	hypothetical_protein	40.7634	0.189894	0.511128	0.371519	0.710251	0.834864	FALSE
SAK_RS10475	DNA_primase	94.9473	0.0429326	0.232356	0.184771	0.853409	0.941532	FALSE
SAK_RS10480	hypothetical_protein	60.1996	0.412523	0.240812	1.71305	0.0867032	0.177248	FALSE
SAK_RS10485	hypothetical_protein	2.38721	0.313713	1.32522	0.236726	0.81287	0.916193	FALSE
SAK_RS10490	hypothetical_protein	15.5616	0.691465	0.556213	1.24317	0.213807	0.362596	FALSE
SAK_RS10495	hypothetical_protein	0.926329	-0.404608	1.61453	-0.250604	0.80212	0.907639	FALSE
SAK_RS10500	hypothetical_protein	8.05397	0.180397	0.752423	0.239755	0.81052	0.915104	FALSE
SAK_RS10505	hypothetical_protein	10.6744	0.00745889	0.737126	0.0101189	0.991926	1	FALSE
SAK_RS10510	CopG_family_transcriptional_regulator	1708.07	0.407099	0.83322	0.488585	0.625135	0.772477	FALSE
SAK_RS10515	hypothetical_protein	3621.46	-0.0659549	0.542757	-0.121518	0.90328	0.972248	FALSE
SAK_RS10520	hypothetical_protein	18.4079	-0.851875	0.6533	-1.30396	0.192248	0.33413	FALSE
SAK_RS10525	phage_repressor_protein	21.766	-0.999337	0.405883	-2.46213	0.0138113	0.0406333	FALSE
SAK_RS10530	transcriptional_regulator	3.58898	1.31149	1.34516	0.974969	0.329576	0.500403	FALSE
SAK_RS10535	transcriptional_regulator	273.457	0.403173	0.329478	1.22367	0.221076	0.371819	FALSE
SAK_RS10540	hypothetical_protein	272.658	0.338487	0.362653	0.933363	0.350633	0.523756	FALSE
SAK_RS10545	hypothetical_protein	510.033	0.115505	0.212755	0.542904	0.587196	0.745938	FALSE
SAK_RS10550	site-specific_integrase	508.103	0.134282	0.144442	0.929661	0.352547	0.526228	FALSE
SAK_RS10555	30S_ribosomal_protein_S4	30870.6	-0.192366	0.255019	-0.754321	0.450656	0.626598	FALSE
SAK_RS10560	hypothetical_protein	330.264	-0.7476	0.401719	-1.861	0.0627437	0.139354	FALSE
SAK_RS10565	replicative_DNA_helicase	4795.07	-0.348502	0.0852373	-4.08861	4.3397e-05	0.000244033	FALSE
SAK_RS10570	50S_ribosomal_protein_L9	525.321	-0.325892	0.455555	-0.715374	0.474378	0.648477	FALSE
SAK_RS10575	DHH_family_phosphoesterase	4539.98	-0.324841	0.0878448	-3.6979	0.000217389	0.00105574	FALSE
SAK_RS10580	tRNA_uridine-5-carboxymethylaminomethyl(34)_synthesis_enzyme_MnmG	3345.19	-0.148112	0.066264	-2.23518	0.0254058	0.0668055	FALSE
SAK_RS10585	membrane_protein	1551.78	0.213274	0.25128	0.84875	0.39602	0.570967	FALSE
SAK_RS10590	tRNA_2-thiouridine(34)_synthase_MnmA	2719.94	0.0856384	0.227995	0.375616	0.707203	0.832727	FALSE
SAK_RS10595	L-serine_dehydratase%2C_iron-sulfur-dependent_subunit_beta	554.943	0.723813	0.202229	3.57918	0.000344676	0.00161592	FALSE
SAK_RS10600	L-serine_dehydratase%2C_iron-sulfur-dependent_subunit_alpha	1451.71	0.611455	0.254065	2.40669	0.0160979	0.045897	FALSE
SAK_RS10605	transglycosylase	20067.9	1.19522	0.492104	2.42879	0.0151493	0.0437455	TRUE
SAK_RS10615	transporter	1202.59	-0.109974	0.170794	-0.643898	0.519642	0.691267	FALSE
SAK_RS10620	energy-coupling_factor_transporter_ATPase	641.685	-0.0126986	0.173565	-0.0731633	0.941676	0.996665	FALSE
SAK_RS10625	energy-coupling_factor_transporter_ATPase	2354.59	-0.133588	0.296268	-0.450903	0.65206	0.792624	FALSE
SAK_RS10630	CDP-diacylglycerol--glycerol-3-phosphate_3-phosphatidyltransferase	1610.1	-0.189719	0.241334	-0.786125	0.431794	0.606603	FALSE
SAK_RS10635	peptidase_M16	1539.07	-0.23161	0.165107	-1.40279	0.160681	0.286864	FALSE
SAK_RS10640	peptidase_M16	889.56	-0.123305	0.167715	-0.735205	0.462215	0.636996	FALSE
SAK_RS10645	hypothetical_protein	121.812	0.192608	0.371111	0.519004	0.603758	0.759374	FALSE
SAK_RS10650	DNA_replication_and_repair_protein_RecF	1354.62	0.10679	0.219269	0.487027	0.626239	0.773199	FALSE
SAK_RS10655	sugar_transporter	3146.49	-0.288761	0.176341	-1.63752	0.101522	0.200805	FALSE
SAK_RS10660	transcriptional_regulator	829.079	-0.224806	0.479816	-0.468526	0.639409	0.78287	FALSE
SAK_RS10665	IMP_dehydrogenase	20356.1	0.376918	0.211726	1.78022	0.0750402	0.158514	FALSE
SAK_RS10670	arginine_repressor	1058.74	-0.150189	0.145533	-1.03199	0.302075	0.473157	FALSE
SAK_RS10675	ArcR_family_transcriptional_regulator	547.593	-0.0266213	0.191978	-0.138668	0.889712	0.963708	FALSE
SAK_RS10680	hypothetical_protein	212.806	0.308591	0.150942	2.04444	0.04091	0.0994579	FALSE
SAK_RS10685	arginine_deiminase	13753.4	-0.443169	0.206722	-2.14379	0.0320496	0.0817345	FALSE
SAK_RS10690	N-acetyltransferase	1523.54	-0.760712	0.242756	-3.13365	0.00172649	0.00668849	FALSE
SAK_RS10695	ornithine_carbamoyltransferase	13084.6	-0.74673	0.147156	-5.0744	3.88723e-07	3.19849e-06	FALSE
SAK_RS10700	arginine-ornithine_antiporter	8057.41	-0.843185	0.164604	-5.1225	3.01513e-07	2.50849e-06	FALSE
SAK_RS10705	carbamate_kinase	6959.45	-0.970643	0.225978	-4.2953	1.74457e-05	0.000103856	FALSE
SAK_RS10710	tryptophan--tRNA_ligase	3310.39	0.0676563	0.13504	0.501008	0.616366	0.768369	FALSE
SAK_RS10715	DUF1275_family_protein	854.772	0.258337	0.20906	1.2357	0.216569	0.366667	FALSE
SAK_RS10720	membrane_protein	1066.3	0.240191	0.336183	0.714466	0.474939	0.648806	FALSE
SAK_RS10725	ABC-F_family_ATPase	10126.6	-0.0373966	0.131826	-0.283681	0.776655	0.888871	FALSE
SAK_RS10730	copper_ABC_transporter_permease	1229.02	0.112928	0.421277	0.26806	0.788653	0.894894	FALSE
SAK_RS10750	23S_rRNA_(pseudouridine(1915)-N(3))-methyltransferase_RlmH	490.938	0.351969	0.146421	2.40381	0.0162252	0.0461305	FALSE
SAK_RS10755	serine_protease	4043.47	1.14018	0.144003	7.9178	2.41748e-15	4.95705e-14	TRUE
SAK_RS10760	chromosome_partitioning_protein_ParB	628.879	0.964588	0.382636	2.5209	0.0117054	0.0350989	FALSE
SAK_RS10775	competence_protein_CglA	28.2632	0.993187	0.458188	2.16764	0.030186	0.0778624	FALSE
SAK_RS10780	hypothetical_protein	82.7288	1.26945	0.414164	3.06509	0.00217606	0.00822606	TRUE
SAK_RS10790	hypothetical_protein	75.9198	1.13774	0.286665	3.96887	7.22152e-05	0.00039197	TRUE
SAK_RS10795	hypothetical_protein	3.1851	2.45035	1.38106	1.77425	0.0760214	0.160087	FALSE
SAK_RS10800	50S_ribosomal_protein_L36	137.036	-1.57833	1.51975	-1.03854	0.299018	0.470183	FALSE
SAK_RS10810	hypothetical_protein	4.76373	-1.42793	0.956845	-1.49233	0.135611	0.252306	FALSE
SAK_RS10815	hypothetical_protein	22.4324	-0.457997	0.508516	-0.900654	0.367772	0.541283	FALSE
SAK_RS10820	hypothetical_protein	3.57125	0.868817	1.57011	0.553347	0.580026	0.740071	FALSE
SAK_RS10830	hypothetical_protein	0.0786778	0	6.66338	0	1	1	FALSE
SAK_RS10835	hypothetical_protein	11.2585	2.4653	0.700463	3.51954	0.000432303	0.00198546	TRUE
SAK_RS10840	hypothetical_protein	5.85625	-1.04173	1.02037	-1.02094	0.307285	0.476903	FALSE
SAK_RS10845	hypothetical_protein	16.433	-1.62313	0.949321	-1.70978	0.0873074	0.178125	FALSE
SAK_RS10850	hypothetical_protein	276.218	-0.652456	0.529511	-1.23219	0.217879	0.367868	FALSE
SAK_RS10860	hypothetical_protein	41.1107	0.184674	0.527091	0.350364	0.726065	0.845133	FALSE
SAK_RS10870	hypothetical_protein	0.0318731	0	6.66338	0	1	1	FALSE
SAK_RS10885	hypothetical_protein	50.5853	0.482636	0.40399	1.19467	0.232215	0.385758	FALSE
SAK_RS10895	hypothetical_protein	34.7555	0.466089	0.427449	1.0904	0.275538	0.440109	FALSE
SAK_RS10900	hypothetical_protein	10.8328	0.69145	0.576022	1.20039	0.229989	0.382783	FALSE
SAK_RS10910	hypothetical_protein	41.8609	0	1.68074	0	1	1	FALSE
SAK_RS10920	hypothetical_protein	3.47793	0	1.87346	0	1	1	FALSE
SAK_RS10930	HNH_endonuclease	76.9378	0	1.68929	0	1	1	FALSE
SAK_RS10935	hypothetical_protein	22.3929	0	1.70203	0	1	1	FALSE
SAK_RS10950	NINE_protein	7.46129	0.763765	0.688841	1.10877	0.26753	0.431021	FALSE
SAK_RS10955	hypothetical_protein	692.779	-0.643081	0.149977	-4.28785	1.80409e-05	0.000106773	FALSE
SAK_RS10970	putative_holin-like_toxin	5424.92	-0.487285	0.807234	-0.603648	0.546078	0.709692	FALSE
SAK_RS10980	plasmid_mobilization_relaxosome_protein_MobC	14.0508	-0.699974	0.573335	-1.22088	0.222131	0.372975	FALSE
SAK_RS10990	hypothetical_protein	466.112	1.81583	0.207288	8.75995	1.95342e-18	4.83591e-17	TRUE
SAK_RS10995	hypothetical_protein	379.719	1.617	0.161263	10.0271	1.1586e-23	3.91992e-22	TRUE
SAK_RS11000	hypothetical_protein	0.132587	0.426667	6.66226	0.0640424	0.948936	1	FALSE
SAK_RS11010	hypothetical_protein	3.93074	1.69386	0.923659	1.83386	0.0666751	0.145538	FALSE
SAK_RS11015	MarR_family_transcriptional_regulator	2595.82	0.114967	0.0595432	1.93082	0.0535057	0.123542	FALSE
SAK_RS11020	hypothetical_protein	4.44824	-0.597462	1.00806	-0.592683	0.553393	0.716447	FALSE
SAK_RS11025	hypothetical_protein	100.236	0.403447	0.257768	1.56515	0.117547	0.225114	FALSE
SAK_RS11030	hypothetical_protein	2.96861	-3.26346	1.57146	-2.07671	0.0378288	0.0936493	FALSE
SAK_RS11040	lipoprotein	95.293	0.826668	0.447736	1.84633	0.0648447	0.142926	FALSE
SAK_RS11080	hypothetical_protein	17.6193	0.32327	0.493964	0.65444	0.512828	0.683996	FALSE
[truncated: 31 more rows]
