# Supplementary material for: Group B Streptococcus Cas9 variants provide insight into programmable gene repression and CRISPR-Cas transcriptional effects
Source: Commun Biol. 2023 Jun 9;6:620. doi: 10.1038/s42003-023-04994-w (PMC10256743; doi:10.1038/s42003-023-04994-w)
Supplement: Supplementary file 5 — Supplemental Data 2 [file 42003_2023_4994_MOESM5_ESM.xlsx]

## Sheet: scas9 OD0.6 vs WT OD0.6
ID	attributes	baseMean	log2FoldChange	lfcSE	stat	pvalue	padj	Significant
W903_RS00005	chromosomal_replication_initiator_protein_DnaA	4128.84	0.34289	0.102228	3.35415	0.000796083	0.00195365	FALSE
W903_RS00010	DNA_polymerase_III_subunit_beta	5489.17	0.352443	0.14281	2.46791	0.0135905	0.0256529	FALSE
W903_RS00015	hypothetical_protein	587.129	1.12163	0.0673824	16.6457	3.25193e-62	1.14239e-60	TRUE
W903_RS00020	DUF951_family_protein	290.707	0.998729	0.197201	5.06451	4.09447e-07	1.532e-06	FALSE
W903_RS00030	redox-regulated_ATPase_YchF	4023.99	-0.208746	0.176349	-1.18371	0.236528	0.320039	FALSE
W903_RS00035	aminoacyl-tRNA_hydrolase	214.061	-0.257933	0.0939362	-2.74583	0.00603572	0.0124725	FALSE
W903_RS00040	transcription-repair_coupling_factor	3433.77	-0.218478	0.0621446	-3.51564	0.000438702	0.00111259	FALSE
W903_RS00045	RNA-binding_S4_domain-containing_protein	421.995	0.164931	0.13445	1.22671	0.21993	0.302544	FALSE
W903_RS00050	septum_formation_initiator_family_protein	375.51	0.169415	0.123122	1.37599	0.168825	0.240979	FALSE
W903_RS00055	SP_0009_family_protein	2.57817	0.426946	0.857616	0.497829	0.618605	0.703955	FALSE
W903_RS00060	serine_hydrolase	1338.75	0.186745	0.0559463	3.33794	0.00084402	0.00205533	FALSE
W903_RS00065	tRNA_lysidine(34)_synthetase_TilS	904.928	0.271619	0.110623	2.45535	0.0140749	0.0264096	FALSE
W903_RS00070	hypoxanthine_phosphoribosyltransferase	2390.29	-0.228861	0.0985741	-2.32171	0.0202484	0.0368629	FALSE
W903_RS00075	ATP-dependent_zinc_metalloprotease_FtsH	21457.1	-0.129535	0.122122	-1.0607	0.288824	0.376823	FALSE
W903_RS00250	CHAP_domain-containing_protein	47116.2	0.251052	0.0670886	3.7421	0.000182491	0.000494551	FALSE
W903_RS00255	ribose-phosphate_diphosphokinase	11846	0.0574368	0.189398	0.30326	0.761692	0.823322	FALSE
W903_RS00260	pyridoxal_phosphate-dependent_aminotransferase	3790.32	0.313475	0.148721	2.1078	0.0350484	0.0604426	FALSE
W903_RS00265	DNA_repair_protein_RecO	673.351	0.489322	0.217271	2.25213	0.0243143	0.0435134	FALSE
W903_RS00270	CPBP_family_intramembrane_metalloprotease	53.8705	0.243633	0.181699	1.34086	0.179965	0.254962	FALSE
W903_RS00275	phosphate_acyltransferase_PlsX	1868.65	-0.225908	0.124261	-1.81801	0.0690623	0.110839	FALSE
W903_RS00280	phosphopantetheine-binding_protein	445.368	-0.0949704	0.482291	-0.196915	0.843894	0.889865	FALSE
W903_RS00285	phosphoribosylaminoimidazolesuccinocarboxamide_synthase	878.122	-3.2774	0.134594	-24.3503	5.74875e-131	5.19304e-129	TRUE
W903_RS00290	phosphoribosylformylglycinamidine_synthase	19782.2	-3.18658	0.11756	-27.1059	8.37968e-162	1.05975e-159	TRUE
W903_RS00295	hypothetical_protein	700.302	-3.09007	0.129376	-23.8844	4.4501e-126	3.51743e-124	TRUE
W903_RS00300	amidophosphoribosyltransferase	5347.96	-2.95944	0.165866	-17.8423	3.31857e-71	1.28476e-69	TRUE
W903_RS00305	phosphoribosylformylglycinamidine_cyclo-ligase	5591.15	-2.89273	0.0919836	-31.4484	4.41716e-217	7.61759e-215	TRUE
W903_RS00310	phosphoribosylglycinamide_formyltransferase	3367.32	-2.85629	0.306291	-9.32539	1.10574e-20	1.0488e-19	TRUE
W903_RS00315	GNAT_family_N-acetyltransferase	2128.11	-2.48229	0.178584	-13.8999	6.34452e-44	1.3834e-42	TRUE
W903_RS00320	bifunctional_phosphoribosylaminoimidazolecarboxamide_formyltransferase/IMP_cyclohydrolase	11623.1	-2.21477	0.0762797	-29.0349	2.38764e-185	3.48412e-183	TRUE
W903_RS00325	peptidoglycan_DD-metalloendopeptidase_family_protein	402.462	0.251516	0.10225	2.45981	0.0139011	0.0261351	FALSE
W903_RS00330	LysM_peptidoglycan-binding_domain-containing_protein	7472.99	0.506245	0.171183	2.95734	0.00310311	0.0067662	FALSE
W903_RS00335	N-acetylmannosamine-6-phosphate_2-epimerase	25.6104	1.63593	0.292049	5.60157	2.12418e-08	8.93475e-08	TRUE
W903_RS00340	ABC_transporter_substrate-binding_protein	73.2877	1.54431	0.198257	7.78947	6.7292e-15	4.44784e-14	TRUE
W903_RS00345	sugar_ABC_transporter_permease	32.2495	2.22601	0.232386	9.57892	9.80677e-22	9.79128e-21	TRUE
W903_RS00350	carbohydrate_ABC_transporter_permease	40.7875	1.97936	0.382145	5.17959	2.22369e-07	8.53913e-07	TRUE
W903_RS00355	YhcH/YjgK/YiaL_family_protein	8.58006	2.86043	0.703396	4.0666	4.77037e-05	0.000140519	TRUE
W903_RS00360	YesL_family_protein	23.9799	2.89693	0.341221	8.48989	2.06836e-17	1.59499e-16	TRUE
W903_RS00365	dihydrodipicolinate_synthase_family_protein	67.3433	2.43137	0.193408	12.5712	3.03993e-36	5.14888e-35	TRUE
W903_RS00370	ROK_family_protein	73.1462	2.29285	0.192767	11.8945	1.26479e-32	1.91945e-31	TRUE
W903_RS00375	alpha/beta_fold_hydrolase	143.464	2.47229	0.15624	15.8237	2.13734e-56	6.53956e-55	TRUE
W903_RS00380	MurR/RpiR_family_transcriptional_regulator	338.406	-0.0915249	0.151288	-0.604969	0.545199	0.636066	FALSE
W903_RS00385	phosphoribosylamine--glycine_ligase	4256.92	-2.87141	0.215587	-13.319	1.79387e-40	3.24092e-39	TRUE
W903_RS00390	5-(carboxyamino)imidazole_ribonucleotide_mutase	1734.14	-2.81459	0.194048	-14.5046	1.13297e-47	2.75544e-46	TRUE
W903_RS00395	5-(carboxyamino)imidazole_ribonucleotide_synthase	4083.57	-2.86233	0.137028	-20.8887	6.78578e-97	4.0227e-95	TRUE
W903_RS00400	hypothetical_protein	650.525	-1.89762	0.11652	-16.2858	1.24572e-59	4.21988e-58	TRUE
W903_RS00405	DUF6287_domain-containing_protein	2908.45	-1.42288	0.0627855	-22.6625	1.05023e-113	7.66264e-112	TRUE
W903_RS00410	adenylosuccinate_lyase	9343.75	-1.34558	0.102949	-13.0704	4.8625e-39	8.62072e-38	TRUE
W903_RS00415	helix-turn-helix_domain-containing_protein	910.373	-0.121215	0.121692	-0.996076	0.319213	0.411098	FALSE
W903_RS00420	Holliday_junction_branch_migration_DNA_helicase_RuvB	3388.29	-0.00315655	0.0844697	-0.037369	0.970191	0.980528	FALSE
W903_RS00425	low_molecular_weight_phosphotyrosine_protein_phosphatase	2030.23	-0.0824319	0.173423	-0.475322	0.634558	0.717375	FALSE
W903_RS00430	hypothetical_protein	349.094	0.0623352	0.138474	0.450158	0.652596	0.734703	FALSE
W903_RS00435	acyltransferase	7618.48	-0.248566	0.0759826	-3.27135	0.00107035	0.00256047	FALSE
W903_RS00440	bifunctional_acetaldehyde-CoA/alcohol_dehydrogenase	12215.2	-1.41284	0.0702155	-20.1215	4.77917e-90	2.51836e-88	TRUE
W903_RS00445	alcohol_dehydrogenase_AdhP	960.308	-0.687965	0.157215	-4.37596	1.20901e-05	3.82888e-05	FALSE
W903_RS00450	threonine_synthase	1695.36	0.0173594	0.115801	0.149908	0.880837	0.916625	FALSE
W903_RS00455	MATE_family_efflux_transporter	1371.26	0.279814	0.166661	1.67894	0.0931629	0.14345	FALSE
W903_RS00460	30S_ribosomal_protein_S10	15797.4	-0.0962417	0.124192	-0.774941	0.438375	0.533075	FALSE
W903_RS00465	50S_ribosomal_protein_L3	44081.7	-0.112338	0.0812142	-1.38323	0.166593	0.238692	FALSE
W903_RS00470	50S_ribosomal_protein_L4	57673	-0.180507	0.136819	-1.31931	0.187066	0.262863	FALSE
W903_RS00475	50S_ribosomal_protein_L23	10983.3	-0.170651	0.117189	-1.45621	0.145335	0.211589	FALSE
W903_RS00480	50S_ribosomal_protein_L2	63959.7	-0.15906	0.0638076	-2.49281	0.0126738	0.0241388	FALSE
W903_RS00485	30S_ribosomal_protein_S19	17245.4	0.0736052	0.385068	0.191148	0.848409	0.893137	FALSE
W903_RS00490	50S_ribosomal_protein_L22	8375.06	-0.0866081	0.279813	-0.309522	0.756925	0.81957	FALSE
W903_RS00495	30S_ribosomal_protein_S3	51729.2	-0.0747069	0.0764072	-0.977747	0.328199	0.42142	FALSE
W903_RS00500	50S_ribosomal_protein_L16	26109	-0.172922	0.0790689	-2.18698	0.0287442	0.0505823	FALSE
W903_RS00505	50S_ribosomal_protein_L29	4724.67	-0.270648	0.299331	-0.904178	0.365901	0.459678	FALSE
W903_RS00510	30S_ribosomal_protein_S17	9639.96	-0.1416	0.164607	-0.860233	0.38966	0.484077	FALSE
W903_RS00515	50S_ribosomal_protein_L14	42130.9	-0.060453	0.0770866	-0.784221	0.43291	0.527783	FALSE
W903_RS00520	50S_ribosomal_protein_L24	25194.6	0.0469359	0.377632	0.12429	0.901086	0.933057	FALSE
W903_RS00525	50S_ribosomal_protein_L5	52185.4	-0.130409	0.273862	-0.476186	0.633942	0.717107	FALSE
W903_RS00530	type_Z_30S_ribosomal_protein_S14	6909.07	-0.124709	0.0643129	-1.9391	0.0524887	0.0869615	FALSE
W903_RS00535	30S_ribosomal_protein_S8	34258.8	-0.0661709	0.0830614	-0.796651	0.425654	0.519939	FALSE
W903_RS00540	50S_ribosomal_protein_L6	38998.8	-0.0490267	0.043909	-1.11655	0.264186	0.350462	FALSE
W903_RS00545	50S_ribosomal_protein_L18	59001.7	-0.0545451	0.14724	-0.370449	0.711048	0.782296	FALSE
W903_RS00550	30S_ribosomal_protein_S5	31662.8	0.0357801	0.168224	0.212693	0.831567	0.880291	FALSE
W903_RS00555	50S_ribosomal_protein_L30	5433.17	0.094912	0.0835784	1.1356	0.256122	0.342204	FALSE
W903_RS00560	50S_ribosomal_protein_L15	25879.4	-0.0896653	0.153044	-0.585879	0.557957	0.648556	FALSE
W903_RS00565	preprotein_translocase_subunit_SecY	71158	-0.0209965	0.127098	-0.165199	0.868787	0.906422	FALSE
W903_RS00570	adenylate_kinase	5488.15	0.183902	0.0514728	3.5728	0.000353183	0.000906615	FALSE
W903_RS00575	translation_initiation_factor_IF-1	30312.4	-0.26719	0.0956677	-2.7929	0.00522379	0.0109136	FALSE
W903_RS00580	30S_ribosomal_protein_S13	6828.72	-0.298372	0.166254	-1.79468	0.0727048	0.115997	FALSE
W903_RS00585	30S_ribosomal_protein_S11	56393.9	-0.297102	0.0806348	-3.68453	0.000229123	0.000609602	FALSE
W903_RS00590	DNA-directed_RNA_polymerase_subunit_alpha	62398.4	-0.340913	0.305755	-1.11499	0.264855	0.351005	FALSE
W903_RS00595	50S_ribosomal_protein_L17	27092.9	-0.276591	0.0541334	-5.10944	3.23117e-07	1.22346e-06	FALSE
W903_RS00700	hypothetical_protein	5.35521	0.174663	0.61388	0.284523	0.77601	0.834518	FALSE
W903_RS00705	hypothetical_protein	55.1624	0.790299	0.270151	2.9254	0.00344018	0.00744131	FALSE
W903_RS00715	nucleotidyltransferase_family_protein	310.668	0.597877	0.0999222	5.98342	2.18496e-09	1.0036e-08	FALSE
W903_RS00720	YjdF_family_protein	1138.39	-0.355192	0.291302	-1.21932	0.222721	0.305589	FALSE
W903_RS00725	sigma-70_family_RNA_polymerase_sigma_factor	14.3887	2.99013	0.44012	6.79391	1.09137e-11	5.91522e-11	TRUE
W903_RS00730	phosphoglycerate_mutase_family_protein	749.638	0.0645149	0.136328	0.473234	0.636046	0.71863	FALSE
W903_RS00735	D-alanyl-D-alanine_carboxypeptidase_family_protein	1031.45	0.17226	0.163329	1.05468	0.291572	0.379884	FALSE
W903_RS00740	glucosaminidase_domain-containing_protein	612.295	-0.0882149	0.114696	-0.769119	0.441822	0.536236	FALSE
W903_RS00745	heat-inducible_transcriptional_repressor_HrcA	7948.49	1.40321	0.100443	13.9703	2.36738e-44	5.28343e-43	TRUE
W903_RS00750	nucleotide_exchange_factor_GrpE	6901.92	1.32758	0.118492	11.204	3.89838e-29	5.17148e-28	TRUE
W903_RS00755	molecular_chaperone_DnaK	38074.6	0.928322	0.0580401	15.9945	1.39566e-57	4.41261e-56	FALSE
W903_RS00760	hypothetical_protein	1331.31	0.933417	0.195713	4.76931	1.84858e-06	6.42262e-06	FALSE
W903_RS00765	molecular_chaperone_DnaJ	6110.22	1.23124	0.112705	10.9244	8.81155e-28	1.08542e-26	TRUE
W903_RS00770	PLP-dependent_aminotransferase_family_protein	445.388	1.86363	0.273142	6.82294	8.91954e-12	4.86217e-11	TRUE
W903_RS00775	tRNA_pseudouridine(38-40)_synthase_TruA	1386.48	0.236142	0.0815478	2.89575	0.00378249	0.00809863	FALSE
W903_RS00780	bifunctional_hydroxymethylpyrimidine_kinase/phosphomethylpyrimidine_kinase	1280.59	0.230615	0.10771	2.14107	0.0322681	0.0561246	FALSE
W903_RS00785	ECF_transporter_S_component	58.524	0.763928	0.216421	3.52983	0.000415829	0.00105883	FALSE
W903_RS00790	TIGR01440_family_protein	771.302	0.373133	0.161902	2.30468	0.0211846	0.0384199	FALSE
W903_RS00795	mechanosensitive_ion_channel_family_protein	776.676	-0.0815176	0.0925355	-0.880933	0.378354	0.471575	FALSE
W903_RS00800	trigger_factor	33065.2	-0.507647	0.0404956	-12.5359	4.75187e-36	7.90727e-35	FALSE
W903_RS00805	DNA-directed_RNA_polymerase_subunit_delta	2754.8	-0.171504	0.164552	-1.04225	0.297297	0.386547	FALSE
W903_RS00810	CTP_synthase	12671.9	-0.0455128	0.0632162	-0.719955	0.471553	0.562906	FALSE
W903_RS00815	alpha/beta_hydrolase	1967.43	-0.505594	0.0587425	-8.60695	7.50275e-18	5.9303e-17	FALSE
W903_RS00825	dUTP_diphosphatase	566.64	1.01791	0.135093	7.53488	4.88796e-14	3.02035e-13	TRUE
W903_RS00830	DNA_repair_protein_RadA	2630.02	0.671859	0.145115	4.62985	3.65933e-06	1.23299e-05	FALSE
W903_RS00835	carbonic_anhydrase	3671.94	-0.315121	0.2639	-1.19409	0.232442	0.316088	FALSE
W903_RS00840	FAD-containing_oxidoreductase	2062.35	0.416844	0.119069	3.50087	0.000463743	0.00117453	FALSE
W903_RS00845	glutamate--tRNA_ligase	7746.42	-0.23273	0.0491909	-4.73116	2.23237e-06	7.69964e-06	FALSE
W903_RS00850	substrate-binding_domain-containing_protein	520.89	0.132249	0.0703298	1.88041	0.0600521	0.0979526	FALSE
W903_RS00855	ribose_ABC_transporter_permease	462.255	-0.182753	0.063813	-2.86388	0.00418486	0.00888991	FALSE
W903_RS00860	sugar_ABC_transporter_ATP-binding_protein	623.577	-0.622957	0.138363	-4.50233	6.72138e-06	2.19503e-05	FALSE
W903_RS00865	D-ribose_pyranase	66.0844	-0.725496	0.135913	-5.33794	9.40089e-08	3.71531e-07	FALSE
W903_RS00870	ribokinase	279.914	-0.548015	0.0841509	-6.51229	7.40119e-11	3.73406e-10	FALSE
W903_RS00875	LacI_family_transcriptional_regulator	549.65	-0.75469	0.344985	-2.1876	0.0286984	0.0505486	FALSE
W903_RS00880	ABC_transporter_permease	67.2421	2.98427	0.204502	14.5929	3.11802e-48	7.68167e-47	TRUE
W903_RS00885	ABC_transporter_ATP-binding_protein	35.2751	3.02502	0.331607	9.12231	7.35427e-20	6.64336e-19	TRUE
W903_RS00890	response_regulator_transcription_factor	460.736	0.0512394	0.136813	0.374522	0.708016	0.780422	FALSE
W903_RS00895	HAMP_domain-containing_histidine_kinase	834.653	-0.0571741	0.126158	-0.453194	0.650409	0.732675	FALSE
W903_RS00900	argininosuccinate_synthase	412.01	1.69894	0.0837374	20.2889	1.61217e-91	8.73795e-90	TRUE
W903_RS00905	argininosuccinate_lyase	396.38	1.55674	0.177452	8.77275	1.74356e-18	1.41954e-17	TRUE
W903_RS00910	fructose-bisphosphate_aldolase	98239.5	-0.613561	0.0692898	-8.855	8.36854e-19	6.99587e-18	FALSE
W903_RS00915	L-lactate_dehydrogenase	2456.66	0.297492	0.0994069	2.99267	0.00276552	0.00607903	FALSE
W903_RS00920	50S_ribosomal_protein_L28	3513.81	-0.152575	0.209936	-0.726767	0.467369	0.558744	FALSE
W903_RS00925	Asp23/Gls24_family_envelope_stress_response_protein	2750.31	0.114307	0.0835051	1.36887	0.17104	0.243044	FALSE
W903_RS00930	DAK2_domain-containing_protein	23483.8	0.00290414	0.0910866	0.0318833	0.974565	0.982333	FALSE
W903_RS00935	SPFH_domain-containing_protein	1775.04	0.817548	0.250478	3.26395	0.00109869	0.00262166	FALSE
W903_RS00940	putative_metal_homeostasis_protein	216.539	1.80066	0.462162	3.89617	9.77242e-05	0.000277935	TRUE
W903_RS00945	hypothetical_protein	4332.17	0.672037	0.32523	2.06634	0.0387961	0.0661836	FALSE
W903_RS00950	amino_acid_ABC_transporter_ATP-binding_protein	3035.82	-0.261746	0.0884847	-2.9581	0.00309546	0.0067573	FALSE
W903_RS00955	ABC_transporter_substrate-binding_protein/permease	7107.37	-0.254509	0.0520626	-4.88853	1.01592e-06	3.65691e-06	FALSE
W903_RS00960	DUF2207_domain-containing_protein	2027.85	0.315683	0.130356	2.4217	0.0154479	0.0287583	FALSE
W903_RS00965	undecaprenyl-diphosphate_phosphatase	3799.86	-0.214538	0.167827	-1.27833	0.201133	0.280551	FALSE
W903_RS00970	adaptor_protein_MecA	1239.18	0.228038	0.302721	0.753295	0.451273	0.542844	FALSE
W903_RS00975	undecaprenyl/decaprenyl-phosphate_alpha-N-acetylglucosaminyl_1-phosphate_transferase	3463.33	-0.0334077	0.0807544	-0.413695	0.679098	0.761376	FALSE
W903_RS00980	Fe-S_cluster_assembly_ATPase_SufC	2414.12	-0.294026	0.101424	-2.89899	0.00374363	0.00802448	FALSE
W903_RS00985	Fe-S_cluster_assembly_protein_SufD	4868.86	-0.395282	0.043698	-9.04577	1.48618e-19	1.3236e-18	FALSE
W903_RS00990	cysteine_desulfurase	5453.89	-0.514606	0.0784514	-6.55956	5.39682e-11	2.78245e-10	FALSE
W903_RS00995	SUF_system_NifU_family_Fe-S_cluster_assembly_protein	1525.17	-0.513733	0.102172	-5.02812	4.95303e-07	1.83514e-06	FALSE
W903_RS01000	Fe-S_cluster_assembly_protein_SufB	7089.54	-0.533038	0.0616596	-8.64485	5.38784e-18	4.31254e-17	FALSE
W903_RS01005	serine_hydrolase	2862.8	-0.460425	0.0938188	-4.9076	9.21973e-07	3.33775e-06	FALSE
W903_RS01010	D-alanyl-D-alanine_carboxypeptidase_PBP3	1234.07	-0.0737747	0.0512882	-1.43844	0.150311	0.217664	FALSE
W903_RS01015	peptide_ABC_transporter_substrate-binding_protein	20369.1	0.122251	0.0447212	2.73362	0.00626415	0.0129024	FALSE
W903_RS01020	ABC_transporter_permease	5094.11	0.111886	0.07587	1.47471	0.140292	0.205508	FALSE
W903_RS01025	ABC_transporter_permease	4960.33	0.0902789	0.175196	0.515302	0.606342	0.692934	FALSE
W903_RS01030	ABC_transporter_ATP-binding_protein	3142.58	-0.00578873	0.0532891	-0.108629	0.913497	0.940335	FALSE
W903_RS01035	ATP-binding_cassette_domain-containing_protein	5973.51	-0.0448261	0.105464	-0.425038	0.670809	0.753866	FALSE
W903_RS01065	4-(cytidine_5'-diphospho)-2-C-methyl-D-erythritol_kinase	3769.67	0.921667	0.173521	5.31156	1.08691e-07	4.27773e-07	FALSE
W903_RS01070	zinc-dependent_MarR_family_transcriptional_regulator	2206.71	0.971703	0.191792	5.06643	4.05336e-07	1.52262e-06	FALSE
W903_RS01075	metal_ABC_transporter_ATP-binding_protein	1869.83	1.06898	0.0962277	11.1088	1.13667e-28	1.4769e-27	TRUE
W903_RS01080	metal_ABC_transporter_permease	3561.34	0.742555	0.106548	6.96922	3.18711e-12	1.76782e-11	FALSE
W903_RS01085	DNA/RNA_non-specific_endonuclease	138.907	0.775454	0.132578	5.84906	4.94353e-09	2.21176e-08	FALSE
W903_RS01090	tyrosine--tRNA_ligase	4163.53	-0.253846	0.114597	-2.21512	0.0267516	0.0472512	FALSE
W903_RS01095	penicillin-binding_protein_PBP1B	6154.35	0.27688	0.0304757	9.08528	1.03429e-19	9.25494e-19	FALSE
W903_RS01100	DNA-directed_RNA_polymerase_subunit_beta	69714.9	-0.353678	0.0572175	-6.1813	6.3576e-10	3.03788e-09	FALSE
W903_RS01105	DNA-directed_RNA_polymerase_subunit_beta'	101000	-0.257229	0.136283	-1.88747	0.0590974	0.0966446	FALSE
W903_RS01110	DUF1033_family_protein	829.539	-0.172227	0.208113	-0.827569	0.407915	0.504421	FALSE
W903_RS01115	competence_type_IV_pilus_ATPase_ComGA	17.1857	1.73431	0.327843	5.29005	1.22281e-07	4.79269e-07	TRUE
W903_RS01120	competence_type_IV_pilus_assembly_protein_ComGB	15.4281	1.05837	0.42151	2.5109	0.0120423	0.0230749	TRUE
W903_RS01125	competence_type_IV_pilus_major_pilin_ComGC	3.92475	2.48442	0.778112	3.19289	0.00140857	0.00328026	TRUE
W903_RS01130	competence_type_IV_pilus_minor_pilin_ComGD	3.5411	2.20419	0.805914	2.73502	0.00623762	0.0128617	TRUE
W903_RS01135	competence_type_IV_pilus_minor_pilin_ComGE	1.52212	-0.726248	1.02364	-0.709473	0.478031	0.569972	FALSE
W903_RS01140	competence_type_IV_pilus_minor_pilin_ComGF	7.69128	1.56509	0.544004	2.87698	0.00401496	0.00856736	TRUE
W903_RS01145	competence_type_IV_pilus_minor_pilin_ComGG	4.86685	2.34726	0.784259	2.99297	0.00276277	0.00607903	TRUE
W903_RS01150	class_I_SAM-dependent_methyltransferase	2381.14	-0.26206	0.0753304	-3.47881	0.000503649	0.00127051	FALSE
W903_RS01155	acetate_kinase	8491.61	-0.525448	0.130092	-4.03905	5.36685e-05	0.000156871	FALSE
W903_RS01165	CPBP_family_intramembrane_metalloprotease	1057.35	-0.459923	0.122501	-3.75445	0.000173722	0.000474174	FALSE
W903_RS01170	pyrroline-5-carboxylate_reductase	1808.66	-0.313973	0.059599	-5.2681	1.37846e-07	5.38052e-07	FALSE
W903_RS01175	glutamyl_aminopeptidase	3327.83	-0.419906	0.0597255	-7.0306	2.0565e-12	1.16107e-11	FALSE
W903_RS01180	hypothetical_protein	149.727	0.103629	0.198158	0.522964	0.600999	0.688879	FALSE
W903_RS01185	DUF4651_domain-containing_protein	31.9465	0.262015	0.236963	1.10572	0.268848	0.355084	FALSE
W903_RS01190	thioredoxin_family_protein	422.964	-0.301428	0.131474	-2.29269	0.0218661	0.0395048	FALSE
W903_RS01195	DUF4479_and_tRNA-binding_domain-containing_protein	1258.4	-0.254319	0.0979371	-2.59676	0.00941079	0.0184615	FALSE
W903_RS01205	single-stranded_DNA-binding_protein	113.589	0.984352	0.356877	2.75824	0.00581128	0.0120481	FALSE
W903_RS01210	HAD_family_hydrolase	237.922	-0.148392	0.157142	-0.944319	0.345007	0.438658	FALSE
W903_RS01215	histidine_kinase	1182.74	-0.261081	0.0836593	-3.12077	0.00180382	0.00411773	FALSE
W903_RS01220	LytTR_family_transcriptional_regulator_DNA-binding_domain-containing_protein	468.522	-0.317836	0.0791061	-4.01784	5.87342e-05	0.000170626	FALSE
W903_RS01225	CidA/LrgA_family_protein	36.8241	-0.0136931	0.226292	-0.0605107	0.951749	0.96756	FALSE
W903_RS01230	antiholin-like_protein_LrgB	72.2612	-0.503249	0.139091	-3.61813	0.000296741	0.000770065	FALSE
W903_RS01235	ABC_transporter_substrate-binding_protein	281.206	0.233278	0.0868352	2.68645	0.0072216	0.0146361	FALSE
W903_RS01240	ABC_transporter_permease	76.5176	0.450512	0.195596	2.30328	0.0212631	0.0385254	FALSE
W903_RS01245	ABC_transporter_permease	71.9538	0.433985	0.162545	2.66993	0.00758663	0.0153105	FALSE
W903_RS01250	ABC_transporter_ATP-binding_protein	85.7494	0.840804	0.197657	4.25386	2.10119e-05	6.46023e-05	FALSE
W903_RS01255	ABC_transporter_ATP-binding_protein	65.8058	0.631224	0.173825	3.63137	0.000281922	0.000738681	FALSE
W903_RS01260	PTS_system_trehalose-specific_EIIBC_component	35074.6	-0.576445	0.0721556	-7.98892	1.36129e-15	9.49398e-15	FALSE
W903_RS01265	alpha%2Calpha-phosphotrehalase	17717.1	0.115097	0.106622	1.07948	0.280374	0.367567	FALSE
W903_RS01270	BglG_family_transcription_antiterminator	228.741	0.895158	0.148241	6.03853	1.55523e-09	7.23107e-09	FALSE
W903_RS01275	PTS_sugar_transporter_subunit_IIB	4.17512	0.793256	0.592876	1.33798	0.180903	0.256099	FALSE
W903_RS01280	PTS_ascorbate_transporter_subunit_IIC	229.508	0.962542	0.118718	8.10782	5.1537e-16	3.66164e-15	FALSE
W903_RS01285	transketolase	136.658	1.17584	0.135405	8.68393	3.82332e-18	3.08631e-17	TRUE
W903_RS01290	transketolase	155.175	0.815021	0.144312	5.64762	1.6268e-08	6.95056e-08	FALSE
W903_RS01295	ferric_reductase-like_transmembrane_domain-containing_protein	4647.57	-0.397124	0.0649339	-6.11581	9.60648e-10	4.55587e-09	FALSE
W903_RS01300	30S_ribosomal_protein_S15	12109.6	-0.131354	0.230968	-0.568709	0.569554	0.659156	FALSE
W903_RS01305	polyribonucleotide_nucleotidyltransferase	7528.18	-0.227153	0.0541833	-4.19231	2.76124e-05	8.35418e-05	FALSE
W903_RS01310	SseB_family_protein	2477.75	-0.240894	0.177675	-1.35582	0.175158	0.248337	FALSE
W903_RS01315	serine_O-acetyltransferase	3109.17	-0.219733	0.0765503	-2.87044	0.00409897	0.00872699	FALSE
W903_RS01320	lipoprotein	79.0443	-0.379355	0.321194	-1.18108	0.237571	0.321221	FALSE
W903_RS01325	cysteine--tRNA_ligase	3828.47	-0.114876	0.176172	-0.652068	0.514357	0.607556	FALSE
W903_RS01330	Mini-ribonuclease_3	708.759	-0.0908419	0.120089	-0.756452	0.449378	0.541939	FALSE
W903_RS01335	23S_rRNA_(guanosine(2251)-2'-O)-methyltransferase_RlmB	1191.47	-0.227576	0.0835147	-2.72498	0.00643047	0.0131734	FALSE
W903_RS01340	NYN_domain-containing_protein	666.893	-0.15843	0.164257	-0.964524	0.334783	0.428821	FALSE
W903_RS01345	DegV_family_protein	5772.13	-0.301322	0.29358	-1.02637	0.304716	0.395651	FALSE
W903_RS01355	50S_ribosomal_protein_L13	14956.6	-0.190459	0.125141	-1.52196	0.12802	0.189434	FALSE
W903_RS01360	30S_ribosomal_protein_S9	29347.5	-0.307503	0.122816	-2.50378	0.0122875	0.0234501	FALSE
W903_RS01365	WXG100_family_type_VII_secretion_target	570.3	-0.00101504	0.226654	-0.00447837	0.996427	0.998429	FALSE
W903_RS01370	hypothetical_protein	297.04	-0.456307	0.262392	-1.73903	0.0820301	0.128924	FALSE
W903_RS01380	hypothetical_protein	1759.24	-0.349022	0.0620877	-5.62143	1.89379e-08	8.01902e-08	FALSE
W903_RS01385	hypothetical_protein	348.404	-0.228152	0.209596	-1.08853	0.27636	0.362806	FALSE
W903_RS01390	hypothetical_protein	488.604	-0.260388	0.139974	-1.86027	0.0628477	0.102161	FALSE
W903_RS01405	Rgg/GadR/MutR_family_transcriptional_regulator	196.301	-0.132189	0.161574	-0.818136	0.413279	0.509511	FALSE
W903_RS01410	MFS_transporter	127.691	0.0467028	0.176387	0.264774	0.791184	0.847195	FALSE
W903_RS01415	ABC_transporter_permease	3359.17	-0.200437	0.0936366	-2.14058	0.0323079	0.0561246	FALSE
W903_RS01420	osmoprotectant_ABC_transporter_substrate-binding_protein	3259.48	-0.166697	0.12145	-1.37256	0.169888	0.241769	FALSE
W903_RS01425	ABC_transporter_permease	1322.61	-0.0812483	0.0766323	-1.06023	0.289038	0.376842	FALSE
W903_RS01430	ABC_transporter_ATP-binding_protein	3516.06	-0.0628719	0.0419026	-1.50043	0.133503	0.197086	FALSE
W903_RS01515	GNAT_family_N-acetyltransferase	137.238	-0.314113	0.170858	-1.83845	0.0659959	0.106548	FALSE
W903_RS01525	GNAT_family_N-acetyltransferase	496.648	-0.243261	0.113436	-2.14449	0.0319939	0.0557322	FALSE
W903_RS01530	sigma_factor_regulator_N-terminal_domain-containing_protein	316.102	0.106051	0.0887819	1.19452	0.232277	0.316088	FALSE
W903_RS01535	RNA_polymerase_sigma_factor	169.808	0.119908	0.131506	0.911802	0.361873	0.456128	FALSE
W903_RS01540	lipoprotein	37.6995	0.364786	0.273145	1.3355	0.181711	0.257052	FALSE
W903_RS01545	TetR/AcrR_family_transcriptional_regulator	96.0448	0.642896	0.169672	3.78906	0.000151221	0.000417563	FALSE
W903_RS01550	ABC_transporter_permease	176.866	0.979479	0.122898	7.96989	1.58822e-15	1.09958e-14	FALSE
W903_RS01555	ABC_transporter_ATP-binding_protein	140.274	1.34262	0.152807	8.78635	1.54504e-18	1.2688e-17	TRUE
W903_RS01560	hypothetical_protein	368.957	1.416	0.319964	4.4255	9.62179e-06	3.078e-05	TRUE
W903_RS01565	PadR_family_transcriptional_regulator	24.66	2.50583	0.445057	5.63037	1.79823e-08	7.66572e-08	TRUE
W903_RS01570	hypothetical_protein	4042.67	-0.388479	0.0746424	-5.20454	1.94482e-07	7.49861e-07	FALSE
W903_RS01575	N-acetylglucosamine-6-phosphate_deacetylase	2251.79	0.363842	0.108774	3.34494	0.000823001	0.00200931	FALSE
W903_RS01580	isoprenylcysteine_carboxyl_methyltransferase_family_protein	4715.66	-0.690073	0.0810866	-8.51032	1.73454e-17	1.34853e-16	FALSE
W903_RS01585	glycine--tRNA_ligase_subunit_alpha	5456.54	-0.221165	0.125745	-1.75884	0.0786051	0.124158	FALSE
W903_RS01590	NAD(P)H-dependent_oxidoreductase	1792.46	-0.103325	0.0698538	-1.47917	0.139096	0.204071	FALSE
W903_RS01595	glycine--tRNA_ligase_subunit_beta	12794.8	-0.156334	0.0752449	-2.07767	0.0377395	0.0646719	FALSE
W903_RS01600	DUF896_family_protein	430.887	-0.184155	0.222635	-0.827159	0.408147	0.504421	FALSE
W903_RS01605	DUF1294_domain-containing_protein	36.3315	0.894531	0.2684	3.33282	0.000859699	0.00209083	FALSE
W903_RS01610	glycerol_kinase_GlpK	517.451	0.545834	0.0941987	5.7945	6.85267e-09	3.01613e-08	FALSE
W903_RS01615	type_1_glycerol-3-phosphate_oxidase	743.488	0.603085	0.0747905	8.06365	7.40496e-16	5.18347e-15	FALSE
W903_RS01620	aquaporin_family_protein	206.575	0.84268	0.0942403	8.94181	3.82834e-19	3.31615e-18	FALSE
W903_RS01625	NAD(P)/FAD-dependent_oxidoreductase	582.406	0.152276	0.12503	1.21791	0.223259	0.306013	FALSE
W903_RS01630	helix-turn-helix_domain-containing_protein	553.742	0.166537	0.0773621	2.15269	0.0313428	0.0546482	FALSE
W903_RS01635	transketolase	17697.4	-1.09696	0.0729713	-15.0328	4.47555e-51	1.14731e-49	TRUE
W903_RS01640	bacteriocin_immunity_protein	964.17	-1.03368	0.237273	-4.35649	1.32167e-05	4.17171e-05	TRUE
W903_RS01645	ABC_transporter_ATP-binding_protein	2809.11	-1.03329	0.0564203	-18.3141	6.3886e-75	2.6346e-73	TRUE
W903_RS01650	hypothetical_protein	4704.62	-1.04184	0.0567233	-18.3671	2.40915e-75	1.02918e-73	TRUE
W903_RS01655	PTS_transporter_subunit_EIIC	1296.6	0.00462944	0.21884	0.0211545	0.983122	0.988581	FALSE
W903_RS01660	glutamate_5-kinase	760.153	-0.0875693	0.0721735	-1.21332	0.225009	0.307966	FALSE
W903_RS01665	glutamate-5-semialdehyde_dehydrogenase	1889.1	-0.149508	0.159669	-0.936361	0.349087	0.442956	FALSE
W903_RS01670	16S_rRNA_(cytosine(1402)-N(4))-methyltransferase_RsmH	2419.65	0.116014	0.0885215	1.31058	0.19	0.266393	FALSE
W903_RS01675	cell_division_protein_FtsL	525.533	0.0194955	0.130307	0.149612	0.881071	0.916625	FALSE
W903_RS01680	penicillin-binding_protein_PBP2X	6576.28	-0.0406557	0.035391	-1.14876	0.250655	0.336275	FALSE
W903_RS01685	phospho-N-acetylmuramoyl-pentapeptide-_transferase	2230.08	-0.246905	0.207044	-1.19252	0.233056	0.316469	FALSE
W903_RS01690	DEAD/DEAH_box_helicase	4487.17	-0.267469	0.0492479	-5.43108	5.60153e-08	2.2754e-07	FALSE
W903_RS01695	amino_acid_ABC_transporter_substrate-binding_protein	4661.51	-0.579151	0.0484133	-11.9627	5.57537e-33	8.74089e-32	FALSE
W903_RS01700	amino_acid_ABC_transporter_permease	6191.22	-0.551573	0.0492677	-11.1954	4.29299e-29	5.65541e-28	FALSE
W903_RS01705	amino_acid_ABC_transporter_ATP-binding_protein	8573.09	-0.531053	0.0480417	-11.054	2.09648e-28	2.66914e-27	FALSE
W903_RS01710	DUF4059_family_protein	330.275	0.202998	0.0854978	2.37431	0.0175817	0.0324126	FALSE
W903_RS01715	thioredoxin-disulfide_reductase	2630.58	0.0976757	0.180473	0.54122	0.588356	0.676841	FALSE
W903_RS01720	nicotinate_phosphoribosyltransferase	3566.67	-0.325908	0.0356083	-9.15259	5.55828e-20	5.06926e-19	FALSE
W903_RS01725	ammonia-dependent_NAD(+)_synthetase	1543.92	-0.360949	0.132406	-2.72608	0.00640908	0.0131438	FALSE
W903_RS01730	aminopeptidase_C	917.716	1.03802	0.0650179	15.9651	2.23724e-57	6.95745e-56	TRUE
W903_RS01735	penicillin-binding_protein_PBP1A	10070.5	-0.272144	0.0481345	-5.65381	1.56926e-08	6.71982e-08	FALSE
W903_RS01740	Holliday_junction_resolvase_RecU	1879.22	-0.118418	0.0605282	-1.9564	0.0504175	0.0839599	FALSE
W903_RS01745	DUF1273_domain-containing_protein	101.671	0.67769	0.165395	4.09742	4.17788e-05	0.000124029	FALSE
W903_RS01750	cell_division_regulator_GpsB	2087.68	0.0241839	0.255674	0.094589	0.924641	0.948132	FALSE
W903_RS01755	class_I_SAM-dependent_RNA_methyltransferase	2250.37	0.458048	0.144948	3.16009	0.00157721	0.00364184	FALSE
W903_RS01760	cell_division_site-positioning_protein_MapZ_family_protein	7397.94	0.179881	0.0806486	2.23044	0.0257185	0.0457245	FALSE
W903_RS01765	S-ribosylhomocysteine_lyase	4543.22	-0.519109	0.116878	-4.44148	8.9344e-06	2.86778e-05	FALSE
W903_RS01770	ribonuclease_Y	7314.95	-0.284478	0.115243	-2.46851	0.0135677	0.0256354	FALSE
W903_RS01775	ABC_transporter_ATP-binding_protein	135.532	0.552403	0.190477	2.9001	0.00373048	0.00800534	FALSE
W903_RS01780	ABC_transporter_permease	113.303	0.604762	0.167612	3.60811	0.00030844	0.000798242	FALSE
W903_RS01785	sensor_histidine_kinase	401.398	0.493509	0.0974294	5.0653	4.07763e-07	1.52871e-06	FALSE
W903_RS01790	response_regulator_transcription_factor	383.307	0.55194	0.1145	4.82042	1.43253e-06	5.03244e-06	FALSE
W903_RS01795	TMEM175_family_protein	559.717	0.424515	0.116261	3.65141	0.000260807	0.000687154	FALSE
W903_RS01800	guanylate_kinase	4477.96	-0.193008	0.168918	-1.14261	0.253199	0.338969	FALSE
W903_RS01805	DNA-directed_RNA_polymerase_subunit_omega	2922.44	-0.201576	0.18468	-1.09149	0.275059	0.361348	FALSE
W903_RS01810	primosomal_protein_N'	2864.28	0.252024	0.0516886	4.8758	1.08367e-06	3.88606e-06	FALSE
W903_RS01815	methionyl-tRNA_formyltransferase	1568.03	0.0862028	0.0595606	1.44731	0.147809	0.215026	FALSE
W903_RS01820	16S_rRNA_(cytosine(967)-C(5))-methyltransferase_RsmB	3402.8	-0.040289	0.128572	-0.313357	0.754009	0.818281	FALSE
W903_RS01825	Stp1/IreP_family_PP2C-type_Ser/Thr_phosphatase	1390.03	0.015215	0.159829	0.0951954	0.92416	0.948132	FALSE
W903_RS01830	Stk1_family_PASTA_domain-containing_Ser/Thr_kinase	11965.5	-0.115426	0.0601883	-1.91775	0.0551428	0.0908037	FALSE
W903_RS01835	cell_wall-active_antibiotics_response_protein_LiaF	161.313	0.609119	0.251384	2.42306	0.0153905	0.0287077	FALSE
W903_RS01840	sensor_histidine_kinase	996.079	0.319211	0.21687	1.4719	0.141049	0.206298	FALSE
W903_RS01845	response_regulator_transcription_factor	550.7	0.314551	0.1611	1.95252	0.0508769	0.0845867	FALSE
W903_RS01850	bifunctional_Cof-type_HAD-IIB_family_hydrolase/peptidylprolyl_isomerase	6353.31	-0.18788	0.048114	-3.90489	9.42664e-05	0.000269312	FALSE
W903_RS01855	S1_RNA-binding_domain-containing_protein	1635.06	-0.198031	0.242101	-0.81797	0.413374	0.509511	FALSE
W903_RS01860	glycyl-radical_enzyme_activating_protein	233.166	1.74972	0.129046	13.5588	7.02457e-42	1.37377e-40	TRUE
W903_RS01865	DeoR/GlpR_family_DNA-binding_transcription_regulator	1037.55	0.338126	0.0658477	5.13497	2.82186e-07	1.07708e-06	FALSE
W903_RS01870	sugar-binding_transcriptional_regulator	1305.42	0.400497	0.0725471	5.52051	3.38011e-08	1.39696e-07	FALSE
W903_RS01875	PTS_lactose/cellobiose_transporter_subunit_IIA	10.2231	2.06917	0.427197	4.8436	1.27506e-06	4.52957e-06	TRUE
W903_RS01880	PTS_sugar_transporter_subunit_IIB	10.8962	2.67904	0.473814	5.6542	1.56574e-08	6.71982e-08	TRUE
W903_RS01885	PTS_sugar_transporter_subunit_IIC	240.668	1.57302	0.151672	10.3713	3.35112e-25	3.82956e-24	TRUE
W903_RS01890	glycyl_radical_protein	716.029	0.846616	0.0596895	14.1837	1.15639e-45	2.70824e-44	FALSE
W903_RS01895	fructose-6-phosphate_aldolase	166.502	0.866244	0.19612	4.41691	1.0012e-05	3.19743e-05	FALSE
W903_RS01900	glycerol_dehydrogenase	345.949	0.900341	0.0749329	12.0153	2.95266e-33	4.70688e-32	FALSE
W903_RS01905	cysteine_synthase_A	10193.2	-0.627862	0.252234	-2.4892	0.012803	0.0243605	FALSE
W903_RS01910	YigZ_family_protein	348.183	-0.110472	0.0998728	-1.10613	0.268672	0.355084	FALSE
W903_RS01915	DEAD/DEAH_box_helicase	90.3183	3.38602	0.222884	15.1919	4.00264e-52	1.08472e-50	TRUE
W903_RS01920	ComF_family_protein	13.1299	3.03998	0.621575	4.89076	1.00446e-06	3.62256e-06	TRUE
W903_RS01925	ribosome-associated_translation_inhibitor_RaiA	1021.54	-0.183491	0.202267	-0.907174	0.364315	0.458293	FALSE
W903_RS01955	aspartate_kinase	1660.35	-0.243716	0.0449654	-5.42007	5.95762e-08	2.4046e-07	FALSE
W903_RS01960	HAD_family_phosphatase	1061.72	1.42389	0.113301	12.5673	3.19401e-36	5.36199e-35	TRUE
W903_RS01965	enoyl-CoA_hydratase	23209.2	-0.454458	0.169996	-2.67335	0.00750985	0.0151878	FALSE
W903_RS01970	MarR_family_transcriptional_regulator	6496.41	-0.40865	0.155065	-2.63534	0.00840519	0.016731	FALSE
W903_RS01975	ketoacyl-ACP_synthase_III	41336.7	-0.262302	0.0658378	-3.98407	6.77458e-05	0.000195905	FALSE
W903_RS01980	acyl_carrier_protein	8533.53	-0.36795	0.163285	-2.25341	0.0242331	0.0434091	FALSE
W903_RS01985	enoyl-[acyl-carrier-protein]_reductase_FabK	30266.1	-0.314319	0.0437994	-7.17632	7.16133e-13	4.18001e-12	FALSE
W903_RS01990	ACP_S-malonyltransferase	33216.9	-0.352249	0.137911	-2.55418	0.0106438	0.0205404	FALSE
W903_RS01995	3-oxoacyl-[acyl-carrier-protein]_reductase	26198	-0.468607	0.252652	-1.85475	0.0636314	0.10317	FALSE
W903_RS02000	beta-ketoacyl-ACP_synthase_II	31792.9	-0.338524	0.0315113	-10.7429	6.39812e-27	7.68179e-26	FALSE
W903_RS02005	acetyl-CoA_carboxylase_biotin_carboxyl_carrier_protein	18037.9	-0.239634	0.080512	-2.97638	0.00291678	0.00638193	FALSE
W903_RS02010	3-hydroxyacyl-ACP_dehydratase_FabZ	5259.13	-0.27584	0.126697	-2.17716	0.0294683	0.0517606	FALSE
W903_RS02015	acetyl-CoA_carboxylase_biotin_carboxylase_subunit	32044.7	-0.22833	0.0619641	-3.68487	0.000228823	0.000609602	FALSE
W903_RS02020	acetyl-CoA_carboxylase%2C_carboxyltransferase_subunit_beta	18941.8	-0.251119	0.210179	-1.19479	0.23217	0.316088	FALSE
W903_RS02025	acetyl-CoA_carboxylase_carboxyl_transferase_subunit_alpha	11696.3	-0.197206	0.047981	-4.11008	3.95524e-05	0.000117603	FALSE
W903_RS02030	hypothetical_protein	1251.64	1.26618	0.159026	7.96212	1.69114e-15	1.16235e-14	TRUE
W903_RS02035	serine--tRNA_ligase	6279.36	-0.582029	0.106983	-5.44041	5.31584e-08	2.16398e-07	FALSE
W903_RS02040	acyltransferase_family_protein	2097.17	0.78573	0.0609819	12.8846	5.49368e-38	9.47409e-37	FALSE
W903_RS02045	DUF956_family_protein	1976.6	-0.554863	0.18642	-2.9764	0.00291649	0.00638193	FALSE
W903_RS02050	PTS_system_mannose/fructose/sorbose_family_transporter_subunit_IID	42106.5	-0.943866	0.068215	-13.8366	1.53213e-43	3.22939e-42	FALSE
W903_RS02055	PTS_mannose/fructose/sorbose_transporter_subunit_IIC	34122.3	-1.02404	0.171333	-5.97687	2.27466e-09	1.03976e-08	TRUE
W903_RS02060	PTS_sugar_transporter_subunit_IIB	33582.8	-1.00379	0.0651657	-15.4036	1.54746e-53	4.31696e-52	TRUE
W903_RS02065	Cof-type_HAD-IIB_family_hydrolase	1346.42	-0.36437	0.0564555	-6.45412	1.08851e-10	5.4197e-10	FALSE
W903_RS02070	hypothetical_protein	595.366	0.036728	0.158817	0.23126	0.817113	0.868383	FALSE
W903_RS02075	DUF1361_domain-containing_protein	1917.71	-0.0217964	0.130009	-0.167653	0.866856	0.905023	FALSE
W903_RS02080	NCS2_family_permease	8905.7	-2.31642	0.047742	-48.5195	0	0	TRUE
W903_RS02085	tRNA_(adenosine(37)-N6)-threonylcarbamoyltransferase_complex_ATPase_subunit_type_1_TsaE	220.851	-0.083804	0.340447	-0.246159	0.805559	0.858992	FALSE
W903_RS02090	GNAT_family_N-acetyltransferase	532.603	-0.0130638	0.116863	-0.111787	0.910992	0.939213	FALSE
W903_RS02095	LCP_family_protein	2776.92	0.00796219	0.0359456	0.221507	0.824698	0.874484	FALSE
W903_RS02100	hypothetical_protein	46.2396	0.225068	0.275849	0.815908	0.414553	0.509661	FALSE
W903_RS02105	HIT_family_protein	438.422	0.246975	0.234395	1.05367	0.292033	0.380224	FALSE
W903_RS02110	hypothetical_protein	4931.25	-0.748295	0.184907	-4.04687	5.19073e-05	0.000151957	FALSE
W903_RS02115	ABC_transporter_ATP-binding_protein	770.872	0.0644079	0.313129	0.205691	0.837032	0.884596	FALSE
W903_RS02120	ABC_transporter_permease	891.611	0.0485896	0.121621	0.399516	0.689513	0.767637	FALSE
W903_RS02125	phosphotransferase_family_protein	3554.97	-0.233832	0.0680149	-3.43795	0.000586127	0.00147074	FALSE
W903_RS02130	tRNA_(guanosine(46)-N7)-methyltransferase_TrmB	1230.19	-0.135604	0.121235	-1.11852	0.263345	0.349591	FALSE
W903_RS02150	replication_initiator_protein_A	257.545	2.61237	0.215391	12.1285	7.45875e-34	1.19909e-32	TRUE
W903_RS02155	hypothetical_protein	184.589	2.41672	0.202043	11.9614	5.65982e-33	8.80056e-32	TRUE
W903_RS02160	helix-turn-helix_domain-containing_protein	108.993	2.3015	0.305615	7.53074	5.04548e-14	3.10755e-13	TRUE
W903_RS02165	hypothetical_protein	79.5126	2.12406	0.223592	9.4997	2.10494e-21	2.06895e-20	TRUE
W903_RS02170	C39_family_peptidase	1160.97	2.09607	0.0791249	26.4906	1.24368e-154	1.47454e-152	TRUE
W903_RS02175	LPXTG_cell_wall_anchor_domain-containing_protein	421.654	1.86133	0.134835	13.8045	2.39353e-43	4.98958e-42	TRUE
W903_RS02180	LPXTG_cell_wall_anchor_domain-containing_protein	1778.49	1.5535	0.115689	13.4282	4.13506e-41	7.61574e-40	TRUE
W903_RS02185	hypothetical_protein	41.7398	1.87629	0.331087	5.66706	1.45271e-08	6.26314e-08	TRUE
W903_RS02190	hypothetical_protein	3448.59	-0.418772	0.154499	-2.71052	0.00671786	0.0136883	FALSE
W903_RS02195	hypothetical_protein	88.2787	2.21204	0.226223	9.77815	1.39743e-22	1.4646e-21	TRUE
W903_RS02200	hypothetical_protein	47.0082	2.29035	0.297126	7.70834	1.27466e-14	8.25265e-14	TRUE
W903_RS02205	hypothetical_protein	53.4124	2.16899	0.267727	8.10153	5.42742e-16	3.82744e-15	TRUE
W903_RS02210	hypothetical_protein	50.8861	2.14002	0.255627	8.37165	5.68183e-17	4.27715e-16	TRUE
W903_RS02215	DUF87_domain-containing_protein	546.544	2.30035	0.115452	19.9248	2.48221e-88	1.23914e-86	TRUE
W903_RS02220	hypothetical_protein	97.6151	1.939	0.231715	8.36804	5.8586e-17	4.3755e-16	TRUE
W903_RS02225	hypothetical_protein	23.0779	2.05099	0.332927	6.16049	7.25204e-10	3.45656e-09	TRUE
W903_RS02230	phage_tail_tip_lysozyme	467.945	2.24631	0.142294	15.7863	3.86369e-56	1.1634e-54	TRUE
W903_RS02235	hypothetical_protein	36.3006	2.11469	0.270186	7.82679	5.00472e-15	3.34294e-14	TRUE
W903_RS02240	hypothetical_protein	12.3785	1.54654	0.434447	3.55979	0.000371146	0.000950154	TRUE
W903_RS02245	hypothetical_protein	73.226	1.95001	0.205269	9.49979	2.10323e-21	2.06895e-20	TRUE
W903_RS02250	DUF3801_domain-containing_protein	40.4047	1.80437	0.229145	7.87434	3.42537e-15	2.32069e-14	TRUE
W903_RS02255	type_IV_secretory_system_conjugative_DNA_transfer_family_protein	151.763	0.466531	0.14278	3.26749	0.00108504	0.00259235	FALSE
W903_RS02260	hypothetical_protein	24.8793	0.653298	0.326005	2.00395	0.045075	0.0758716	FALSE
W903_RS02265	PBECR4_domain-containing_protein	205.67	0.957869	0.122515	7.81835	5.35188e-15	3.56228e-14	FALSE
W903_RS02270	hypothetical_protein	49.989	1.2902	0.213551	6.04164	1.52555e-09	7.12799e-09	TRUE
W903_RS02275	hypothetical_protein	5.28677	2.09251	0.726411	2.88061	0.00396905	0.00847892	TRUE
W903_RS02280	plasmid_mobilization_relaxosome_protein_MobC	4.51961	2.97647	0.956884	3.11059	0.00186717	0.00424194	TRUE
W903_RS02285	relaxase/mobilization_nuclease_domain-containing_protein	26.7895	3.16227	0.358188	8.82851	1.06077e-18	8.82577e-18	TRUE
W903_RS02290	hypothetical_protein	31.3866	0.0437651	0.300815	0.145488	0.884325	0.919214	FALSE
W903_RS02295	ISLre2_family_transposase	329.708	0.0552325	0.0911138	0.606192	0.544387	0.635509	FALSE
W903_RS02300	ribosome_maturation_factor_RimP	2985.4	1.31685	0.25168	5.23224	1.67464e-07	6.4965e-07	TRUE
W903_RS02305	transcription_termination_factor_NusA	16043.5	1.07153	0.152317	7.03489	1.99424e-12	1.12927e-11	TRUE
W903_RS02310	YlxR_family_protein	1387.91	0.837546	0.19732	4.24461	2.18973e-05	6.69986e-05	FALSE
W903_RS02315	YlxQ-related_RNA-binding_protein	1913.86	1.15084	0.341163	3.3733	0.000742723	0.00183936	TRUE
W903_RS02320	translation_initiation_factor_IF-2	40414.3	0.927531	0.0422488	21.954	7.92878e-107	5.18651e-105	FALSE
W903_RS02325	30S_ribosome-binding_factor_RbfA	2425.08	1.35705	0.134169	10.1145	4.76534e-24	5.16563e-23	TRUE
W903_RS02330	alpha/beta_hydrolase	2509.31	-1.07132	0.240615	-4.45241	8.49099e-06	2.7347e-05	TRUE
W903_RS02335	CopY/TcrY_family_copper_transport_repressor	485.413	4.06255	0.176973	22.9558	1.2898e-116	9.78699e-115	TRUE
W903_RS02340	heavy_metal_translocating_P-type_ATPase	3691.02	3.20812	0.0784549	40.8912	0	0	TRUE
W903_RS02345	heavy-metal-associated_domain-containing_protein	18.8062	3.61959	0.511098	7.08199	1.42097e-12	8.16843e-12	TRUE
W903_RS02350	trimeric_intracellular_cation_channel_family_protein	240.172	1.7139	0.166139	10.3161	5.95923e-25	6.72896e-24	TRUE
W903_RS02355	Cof-type_HAD-IIB_family_hydrolase	961.1	1.1371	0.0790998	14.3756	7.36752e-47	1.76914e-45	TRUE
W903_RS02360	DNA_polymerase_I	6875.44	0.282683	0.0977075	2.89315	0.00381394	0.00815676	FALSE
W903_RS02365	CoA-binding_protein	662.359	0.282237	0.213368	1.32277	0.185911	0.261822	FALSE
W903_RS02370	peroxide-responsive_transcriptional_repressor_PerR	3940.68	-0.0518882	0.0637104	-0.814439	0.415393	0.510363	FALSE
W903_RS02375	plasminogen-binding_protein_PbsP	669.713	2.21661	0.16107	13.7618	4.32516e-43	8.91829e-42	TRUE
W903_RS02380	response_regulator_transcription_factor	598.181	0.778676	0.0740041	10.5221	6.8363e-26	7.92864e-25	FALSE
W903_RS02385	HAMP_domain-containing_histidine_kinase	971.166	0.634076	0.0850583	7.4546	9.01416e-14	5.49835e-13	FALSE
W903_RS02390	DUF975_family_protein	729.541	0.188801	0.0895719	2.10781	0.0350473	0.0604426	FALSE
W903_RS02395	tRNA_guanosine(34)_transglycosylase_Tgt	2756.27	-0.219506	0.0656494	-3.34361	0.000826968	0.0020164	FALSE
W903_RS02400	CHY_zinc_finger_protein	30.6457	0.645976	0.247833	2.6065	0.00914736	0.0180006	FALSE
W903_RS02405	biotin_transporter_BioY	97.8624	0.759832	0.200425	3.7911	0.000149983	0.00041475	FALSE
W903_RS02410	MBL_fold_metallo-hydrolase	1143.13	-0.115863	0.0740711	-1.56421	0.117768	0.17591	FALSE
W903_RS02415	tRNA_adenosine(34)_deaminase_TadA	163.046	0.331547	0.162513	2.04013	0.0413375	0.0700779	FALSE
W903_RS02425	glucose-6-phosphate_isomerase	28888.7	-0.641546	0.111475	-5.75508	8.66001e-09	3.80279e-08	FALSE
W903_RS02430	5-formyltetrahydrofolate_cyclo-ligase	284.615	0.440075	0.168406	2.61318	0.00897045	0.017726	FALSE
W903_RS02435	rhomboid_family_intramembrane_serine_protease	258.29	0.443391	0.125341	3.53749	0.000403951	0.00102997	FALSE
W903_RS02440	BMP_family_protein	2205.61	-0.393361	0.219572	-1.79149	0.0732146	0.116713	FALSE
W903_RS02445	UTP--glucose-1-phosphate_uridylyltransferase_GalU	4611.24	-0.222793	0.111894	-1.99111	0.0464684	0.0778028	FALSE
W903_RS02450	NAD(P)H-dependent_glycerol-3-phosphate_dehydrogenase	3622.37	-0.201005	0.0523564	-3.83918	0.000123447	0.000345397	FALSE
W903_RS02455	ribonuclease_P_protein_component	574.023	-0.121097	0.242412	-0.499551	0.617391	0.703673	FALSE
W903_RS02460	membrane_protein_insertase_YidC	1777.81	-0.174004	0.0446374	-3.89816	9.69262e-05	0.00027608	FALSE
W903_RS02465	protein_jag	2922.9	-0.132925	0.0762382	-1.74356	0.0812366	0.127889	FALSE
W903_RS02510	DUF402_domain-containing_protein	2419.39	0.000570135	0.144401	0.00394828	0.99685	0.998429	FALSE
W903_RS02515	recombination_regulator_RecX	198.518	-0.325863	0.304676	-1.06954	0.284826	0.372632	FALSE
W903_RS02520	23S_rRNA_(uracil(1939)-C(5))-methyltransferase_RlmD	1618.1	0.611172	0.0550602	11.1001	1.25341e-28	1.6175e-27	FALSE
W903_RS02525	nucleoside_phosphorylase	1211.33	0.332569	0.158643	2.09633	0.0360531	0.0620025	FALSE
W903_RS02530	GNAT_family_N-acetyltransferase	575.521	0.137324	0.0952525	1.44168	0.149393	0.216997	FALSE
W903_RS02535	S8_family_serine_peptidase	8894.66	-0.932396	0.0529639	-17.6044	2.27994e-69	8.65008e-68	FALSE
W903_RS02540	glycosyltransferase_family_2_protein	1776.31	-0.605099	0.0538325	-11.2404	2.58249e-29	3.44999e-28	FALSE
W903_RS02545	class_1b_ribonucleoside-diphosphate_reductase_subunit_beta	150.532	1.40248	0.141394	9.91894	3.4439e-23	3.64977e-22	TRUE
W903_RS02550	class_Ib_ribonucleoside-diphosphate_reductase_assembly_flavoprotein_NrdI	46.1877	1.45988	0.2599	5.61707	1.94226e-08	8.18771e-08	TRUE
W903_RS02555	class_1b_ribonucleoside-diphosphate_reductase_subunit_alpha	397.62	1.26903	0.128762	9.85558	6.48405e-23	6.83346e-22	TRUE
W903_RS02560	leucine-rich_repeat_domain-containing_protein	604.214	1.34381	0.0673141	19.9632	1.15005e-88	5.89632e-87	TRUE
W903_RS02565	pyridoxamine_5'-phosphate_oxidase_family_protein	93.382	1.33889	0.169432	7.90222	2.7398e-15	1.86957e-14	TRUE
W903_RS02570	GyrI-like_domain-containing_protein	638.971	-0.726724	0.319649	-2.27351	0.0229956	0.0413094	FALSE
W903_RS02575	DUF2316_family_protein	473.106	-0.7721	0.319649	-2.41547	0.0157151	0.0291984	FALSE
W903_RS02580	carboxymuconolactone_decarboxylase_family_protein	372.432	-0.770549	0.0944619	-8.15724	3.42763e-16	2.44444e-15	FALSE
W903_RS02585	cupin_domain-containing_protein	358.087	-0.735368	0.151009	-4.86969	1.11774e-06	4.00067e-06	FALSE
W903_RS02590	MerR_family_transcriptional_regulator	304.633	-0.732028	0.144628	-5.06146	4.16058e-07	1.55367e-06	FALSE
W903_RS02595	zinc-dependent_alcohol_dehydrogenase_family_protein	1606.48	-0.687531	0.0643377	-10.6863	1.18001e-26	1.39905e-25	FALSE
W903_RS02600	aldo/keto_reductase	235.175	-0.147855	0.111837	-1.32206	0.186148	0.26196	FALSE
W903_RS02605	cation_diffusion_facilitator_family_transporter	229.945	-0.597869	0.185173	-3.2287	0.00124353	0.00293404	FALSE
W903_RS02610	TetR/AcrR_family_transcriptional_regulator	169.824	0.762488	0.122403	6.2293	4.68509e-10	2.26725e-09	FALSE
W903_RS02615	hypothetical_protein	14.1799	1.89812	0.467748	4.058	4.94939e-05	0.000145566	TRUE
W903_RS02620	hypothetical_protein	1.02221	2.37659	1.36843	1.73672	0.0824362	0.129348	FALSE
W903_RS02630	hypothetical_protein	478.518	-0.495751	0.0759038	-6.5313	6.5201e-11	3.30712e-10	FALSE
W903_RS02635	cupin_domain-containing_protein	220.12	-0.510444	0.159222	-3.20587	0.00134654	0.00315809	FALSE
W903_RS02640	class_I_SAM-dependent_methyltransferase	1665.04	-0.60478	0.0909019	-6.65311	2.86965e-11	1.5206e-10	FALSE
W903_RS02645	PTS_sugar_transporter_subunit_IIA	121.851	0.572997	0.122493	4.67779	2.89985e-06	9.87615e-06	FALSE
W903_RS02650	PTS_sugar_transporter_subunit_IIA	12.7866	-0.720457	0.471065	-1.52942	0.12616	0.187266	FALSE
W903_RS02655	PTS_sugar_transporter_subunit_IIB	4.09782	-0.407373	0.716257	-0.568753	0.569524	0.659156	FALSE
W903_RS02660	PTS_galactitol_transporter_subunit_IIC	38.131	0.349157	0.238726	1.46259	0.14358	0.209479	FALSE
W903_RS02665	rhamnulose-1-phosphate_aldolase	50.1596	0.437957	0.219663	1.99377	0.046177	0.0773832	FALSE
W903_RS02670	PTS_sugar_transporter_subunit_IIA	25.9365	0.131464	0.43248	0.303977	0.761146	0.8232	FALSE
W903_RS02675	PTS_galactitol_transporter_subunit_IIC	54.4678	0.281853	0.159487	1.76725	0.0771871	0.122428	FALSE
W903_RS02680	PTS_sugar_transporter_subunit_IIB	11.098	0.820606	0.430071	1.90807	0.0563821	0.0926835	FALSE
W903_RS02685	AraC_family_transcriptional_regulator	287.936	0.215381	0.13736	1.568	0.116882	0.174862	FALSE
W903_RS02695	sugar_ABC_transporter_permease	19.5944	2.48676	0.356621	6.97312	3.09998e-12	1.72454e-11	TRUE
W903_RS02700	carbohydrate_ABC_transporter_permease	28.3264	1.47159	0.258774	5.68678	1.2946e-08	5.607e-08	TRUE
W903_RS02705	alpha-galactosidase	97.2689	1.65039	0.142288	11.5989	4.17487e-31	5.82332e-30	TRUE
W903_RS02710	galactokinase	26.5754	1.59969	0.256646	6.23308	4.57355e-10	2.21893e-09	TRUE
W903_RS02715	UDP-glucose--hexose-1-phosphate_uridylyltransferase	118.153	1.70094	0.136564	12.4552	1.30948e-35	2.16008e-34	TRUE
W903_RS02720	UDP-glucose_4-epimerase_GalE	102.91	1.64752	0.199761	8.24746	1.61796e-16	1.18049e-15	TRUE
W903_RS02725	galactose_mutarotase	96.949	1.75016	0.143785	12.1721	4.37925e-34	7.16159e-33	TRUE
W903_RS02730	DUF1912_family_protein	281.385	-0.350227	0.112157	-3.12264	0.00179237	0.00410149	FALSE
W903_RS02735	hypothetical_protein	1375.96	-0.52746	0.287074	-1.83736	0.0661561	0.106641	FALSE
W903_RS02740	GNAT_family_N-acetyltransferase	2493.13	-1.00307	0.185847	-5.39731	6.7649e-08	2.69601e-07	TRUE
W903_RS02745	GNAT_family_N-acetyltransferase	1873.7	-0.921293	0.247637	-3.72033	0.00019896	0.000536119	FALSE
W903_RS02750	AAA_family_ATPase	868.736	-0.824499	0.100472	-8.20622	2.28258e-16	1.65269e-15	FALSE
W903_RS02755	valine--tRNA_ligase	12496.1	-0.697787	0.0504225	-13.8388	1.48675e-43	3.16896e-42	FALSE
W903_RS02760	hypothetical_protein	86.21	0.136596	0.1839	0.742775	0.457618	0.548736	FALSE
W903_RS02765	hypothetical_protein	43.7585	-0.0900873	0.290315	-0.310308	0.756327	0.819437	FALSE
W903_RS02770	Gfo/Idh/MocA_family_oxidoreductase	1806.89	-0.0852805	0.112298	-0.759414	0.447605	0.541522	FALSE
W903_RS02775	magnesium_transporter_CorA_family_protein	1138.44	0.0342246	0.106905	0.320139	0.748863	0.814094	FALSE
W903_RS02780	MmcQ/YjbR_family_DNA-binding_protein	163.401	0.250924	0.119484	2.10007	0.0357223	0.061493	FALSE
W903_RS02785	aspartate--ammonia_ligase	2006.25	-0.255433	0.127665	-2.00081	0.0454132	0.0763054	FALSE
W903_RS02790	hypothetical_protein	299.905	0.230777	0.260223	0.886845	0.375162	0.468521	FALSE
W903_RS02795	16S_rRNA_(guanine(966)-N(2))-methyltransferase_RsmD	1651.57	-0.260048	0.0432987	-6.00592	1.90255e-09	8.82429e-09	FALSE
W903_RS02800	hypothetical_protein	223.445	-0.0439448	0.246224	-0.178475	0.85835	0.900614	FALSE
W903_RS02805	pantetheine-phosphate_adenylyltransferase	471.233	-0.0222896	0.313264	-0.0711529	0.943276	0.96146	FALSE
W903_RS02810	PDZ_domain-containing_protein	2087.87	-0.171837	0.0654093	-2.6271	0.00861164	0.0170882	FALSE
W903_RS02815	bifunctional_metallophosphatase/5'-nucleotidase	440.213	0.338665	0.109823	3.08374	0.00204418	0.0045909	FALSE
W903_RS02820	DUF1027_domain-containing_protein	1022.15	-0.280176	0.104675	-2.67664	0.00743642	0.0150554	FALSE
W903_RS02825	23S_rRNA_(adenine(2503)-C(2))-methyltransferase_RlmN	3171.39	-0.307054	0.182701	-1.68064	0.0928336	0.143059	FALSE
W903_RS02830	VanZ_family_protein	956.874	-0.298866	0.0890312	-3.35687	0.000788295	0.00193704	FALSE
W903_RS02835	ABC_transporter_transmembrane_domain-containing_protein	1374.52	0.0065352	0.104881	0.0623104	0.950316	0.966621	FALSE
W903_RS02840	ABC_transporter_ATP-binding_protein/permease	1602.99	-0.110446	0.204561	-0.539915	0.589256	0.677409	FALSE
W903_RS02845	aminodeoxychorismate/anthranilate_synthase_component_II	239.882	1.00557e-05	0.104403	9.63159e-05	0.999923	0.999923	FALSE
W903_RS02850	biotin_transporter_BioY	149.388	0.242682	0.159399	1.52248	0.127888	0.189386	FALSE
W903_RS02855	biotin_synthase_BioB	215.715	0.285722	0.127351	2.24358	0.0248593	0.0443215	FALSE
W903_RS02860	hypothetical_protein	23.9962	0.828141	0.276955	2.99016	0.00278832	0.00612204	FALSE
W903_RS02865	thiolase_family_protein	85.9523	0.75344	0.151548	4.97162	6.6395e-07	2.45041e-06	FALSE
W903_RS02870	AMP-binding_protein	122.785	0.786213	0.131421	5.98241	2.19857e-09	1.00741e-08	FALSE
W903_RS02875	endonuclease_III	939.695	-0.16875	0.1751	-0.963734	0.335179	0.429038	FALSE
W903_RS02880	prepilin_peptidase	12.3785	1.66383	0.427626	3.89084	9.98958e-05	0.000282839	TRUE
W903_RS02885	YqgQ_family_protein	154.578	-0.422773	0.337415	-1.25298	0.210214	0.291078	FALSE
W903_RS02890	ROK_family_glucokinase	3697.86	-0.263821	0.0826313	-3.19274	0.00140928	0.00328026	FALSE
W903_RS02895	rhodanese-like_domain-containing_protein	878.9	-0.169067	0.544937	-0.310251	0.75637	0.819437	FALSE
W903_RS02900	translational_GTPase_TypA	31338.2	-0.397301	0.120298	-3.30264	0.000957809	0.00230872	FALSE
W903_RS02905	DUF3165_family_protein	1984.33	-0.532623	0.369238	-1.44249	0.149164	0.216831	FALSE
W903_RS02910	UDP-N-acetylmuramoyl-L-alanine--D-glutamate_ligase	1934.22	-0.0907973	0.0612209	-1.48311	0.138046	0.20281	FALSE
W903_RS02915	UDP-N-acetylglucosamine--N-acetylmuramyl-_(pentapeptide)_pyrophosphoryl-undecaprenol_N-acetylglucosamine_transferase	1455.37	-0.131759	0.063601	-2.07164	0.0382986	0.0653937	FALSE
W903_RS02920	FtsQ-type_POTRA_domain-containing_protein	1369.31	-0.111372	0.0946523	-1.17664	0.23934	0.323152	FALSE
W903_RS02925	cell_division_protein_FtsA	11148	-0.27682	0.187579	-1.47575	0.14001	0.205254	FALSE
W903_RS02930	cell_division_protein_FtsZ	17191.1	-0.220727	0.0411623	-5.36237	8.21387e-08	3.26661e-07	FALSE
W903_RS02935	YggS_family_pyridoxal_phosphate-dependent_enzyme	8278.7	-0.30819	0.194535	-1.58424	0.113138	0.170472	FALSE
W903_RS02940	cell_division_protein_SepF	3400.03	-0.0940047	0.12648	-0.743239	0.457337	0.548736	FALSE
W903_RS02945	YggT_family_protein	809.882	-0.239043	0.192883	-1.23932	0.215228	0.297369	FALSE
W903_RS02950	YlmH/Sll1252_family_protein	8285.04	-0.104004	0.184727	-0.563016	0.573424	0.662879	FALSE
W903_RS02955	DivIVA_domain-containing_protein	9660	-0.103014	0.0496039	-2.07672	0.0378273	0.0647639	FALSE
W903_RS02960	isoleucine--tRNA_ligase	24164.3	-0.586837	0.12604	-4.65595	3.22495e-06	1.09245e-05	FALSE
W903_RS02965	DUF1827_family_protein	728.66	-0.392818	0.567591	-0.692078	0.488888	0.581091	FALSE
W903_RS02970	NUDIX_hydrolase	421.125	-0.17119	0.104261	-1.64194	0.100603	0.153783	FALSE
W903_RS02975	ATP-dependent_Clp_protease_ATP-binding_subunit	6825.61	0.539068	0.0383172	14.0686	5.92459e-45	1.33797e-43	FALSE
W903_RS02980	DUF1797_family_protein	1772.18	-0.549345	0.138166	-3.97599	7.00884e-05	0.000202371	FALSE
W903_RS02985	amino_acid_ABC_transporter_permease	323.479	0.463849	0.164247	2.82409	0.00474149	0.00999401	FALSE
W903_RS02990	amino_acid_ABC_transporter_ATP-binding_protein	429.846	0.516398	0.0723639	7.13612	9.6001e-13	5.57666e-12	FALSE
W903_RS02995	phospho-sugar_mutase	2338.91	-0.106934	0.111966	-0.955054	0.33955	0.433464	FALSE
W903_RS03000	bifunctional_methylenetetrahydrofolate_dehydrogenase/methenyltetrahydrofolate_cyclohydrolase	1704.75	-0.354952	0.0603146	-5.88501	3.98039e-09	1.79354e-08	FALSE
W903_RS03005	NAD(P)H-hydrate_dehydratase	851.952	-0.164862	0.11453	-1.43947	0.150018	0.217406	FALSE
W903_RS03010	exodeoxyribonuclease_VII_large_subunit	2955.34	-0.0475513	0.0469491	-1.01283	0.311143	0.40207	FALSE
W903_RS03015	exodeoxyribonuclease_VII_small_subunit	5.1417	0.0337337	0.677575	0.049786	0.960293	0.973637	FALSE
W903_RS03020	polyprenyl_synthetase_family_protein	1510.59	-0.0586338	0.128472	-0.456395	0.648106	0.730949	FALSE
W903_RS03025	TlyA_family_RNA_methyltransferase	1032.67	-0.0699398	0.0569206	-1.22873	0.219175	0.301723	FALSE
W903_RS03030	ArgR_family_transcriptional_regulator	569.394	-0.179549	0.375941	-0.4776	0.632935	0.716395	FALSE
W903_RS03035	DNA_repair_protein_RecN	3698.33	-0.154649	0.0653799	-2.36539	0.0180113	0.0330759	FALSE
W903_RS03040	DegV_family_protein	3971.87	-0.145854	0.0402038	-3.62787	0.000285772	0.000747738	FALSE
W903_RS03045	SGNH/GDSL_hydrolase_family_protein	1186.77	0.135273	0.135994	0.994698	0.319883	0.411681	FALSE
W903_RS03050	YpmS_family_protein	426.145	0.0835018	0.148846	0.560996	0.5748	0.664066	FALSE
W903_RS03055	HU_family_DNA-binding_protein	8953.78	-0.094685	0.163003	-0.580879	0.561322	0.652068	FALSE
W903_RS03060	site-specific_integrase	331.868	0.567826	0.104742	5.42118	5.92078e-08	2.39994e-07	FALSE
W903_RS03065	hypothetical_protein	107.316	-0.52861	0.330292	-1.60043	0.109503	0.166048	FALSE
W903_RS03070	ImmA/IrrE_family_metallo-endopeptidase	276.047	-0.341117	0.138526	-2.46248	0.0137981	0.0259673	FALSE
W903_RS03075	helix-turn-helix_domain-containing_protein	367.287	-0.565107	0.166669	-3.3906	0.0006974	0.00173163	FALSE
W903_RS03080	hypothetical_protein	379.185	-0.623376	0.154631	-4.03138	5.54511e-05	0.000161583	FALSE
W903_RS03085	hypothetical_protein	333.501	0.047938	0.113178	0.423564	0.671884	0.754626	FALSE
W903_RS03090	hypothetical_protein	149.141	-0.32025	0.268984	-1.19059	0.233814	0.317272	FALSE
W903_RS03095	hypothetical_protein	184.528	-0.527699	0.309666	-1.70409	0.0883642	0.137287	FALSE
W903_RS03100	hypothetical_protein	42.1736	-0.721886	0.28212	-2.55879	0.0105036	0.0203113	FALSE
W903_RS03105	hypothetical_protein	30.7745	-0.923359	0.274408	-3.36492	0.000765668	0.00189077	FALSE
W903_RS03110	AAA_family_ATPase	2005.95	-0.42196	0.0554795	-7.60569	2.8338e-14	1.78595e-13	FALSE
W903_RS03115	ATP-binding_protein	1233.9	-0.404989	0.149764	-2.70418	0.00684735	0.0139222	FALSE
W903_RS03120	hypothetical_protein	680.225	-0.273037	0.167222	-1.63278	0.102515	0.156453	FALSE
W903_RS03125	hypothetical_protein	845.877	-0.31949	0.0821913	-3.88715	0.000101429	0.000286753	FALSE
W903_RS03130	hypothetical_protein	738.323	-0.256901	0.121173	-2.12011	0.0339966	0.0587355	FALSE
W903_RS03135	hypothetical_protein	622.691	-0.229306	0.16074	-1.42656	0.153706	0.222071	FALSE
W903_RS03140	DEAD/DEAH_box_helicase_family_protein	1966.28	-0.211762	0.0655597	-3.23006	0.00123763	0.00292377	FALSE
W903_RS03145	hypothetical_protein	118.048	-0.179607	0.288615	-0.622308	0.533739	0.625775	FALSE
W903_RS03150	hypothetical_protein	376.594	0.160021	0.573881	0.27884	0.780368	0.837306	FALSE
W903_RS03155	AAA_family_ATPase	2836.94	-0.179261	0.0655865	-2.7332	0.00627225	0.012905	FALSE
W903_RS03160	hypothetical_protein	12.0085	-0.240661	0.487142	-0.494027	0.621287	0.70616	FALSE
W903_RS03165	RusA_family_crossover_junction_endodeoxyribonuclease	139.723	-0.0573861	0.203265	-0.282322	0.777696	0.835385	FALSE
W903_RS03170	hypothetical_protein	2.29753	-1.06339	0.841199	-1.26413	0.206183	0.286122	FALSE
W903_RS03175	DUF3310_domain-containing_protein	38.1231	-0.197203	0.301639	-0.653772	0.513259	0.606637	FALSE
W903_RS03185	transcriptional_regulator	21.1883	0.460505	0.338912	1.35877	0.174219	0.24719	FALSE
W903_RS03190	toll/interleukin-1_receptor_domain-containing_protein	265.124	-0.417151	0.156155	-2.67139	0.00755388	0.0152606	FALSE
W903_RS03195	terminase_small_subunit	216.7	-0.379343	0.114647	-3.30879	0.000936985	0.00226717	FALSE
W903_RS03200	PBSX_family_phage_terminase_large_subunit	743.647	-0.552021	0.0681598	-8.09892	5.54478e-16	3.89572e-15	FALSE
W903_RS03205	phage_portal_protein	1068.25	-0.653088	0.100596	-6.49218	8.46022e-11	4.25704e-10	FALSE
W903_RS03210	phage_head_morphogenesis_protein	1503.59	-0.647508	0.0682629	-9.48551	2.4121e-21	2.34654e-20	FALSE
W903_RS03220	hypothetical_protein	68.3011	-0.466523	0.215934	-2.16049	0.0307351	0.0537369	FALSE
W903_RS03225	DUF4355_domain-containing_protein	1381.07	-1.11968	0.120305	-9.30696	1.31549e-20	1.24154e-19	TRUE
W903_RS03235	phage_head-tail_connector_protein	1554.06	-1.02743	0.115112	-8.92543	4.43956e-19	3.81079e-18	TRUE
W903_RS03240	hypothetical_protein	45.9321	-0.695841	0.317396	-2.19234	0.0283549	0.0500365	FALSE
W903_RS03245	hypothetical_protein	553.393	-0.936515	0.10156	-9.22126	2.93636e-20	2.71721e-19	FALSE
W903_RS03250	hypothetical_protein	249.651	-1.30438	0.290307	-4.49312	7.01881e-06	2.27991e-05	TRUE
W903_RS03255	phage_major_tail_protein%2C_TP901-1_family	1412.88	-1.0675	0.151423	-7.04978	1.79202e-12	1.02393e-11	TRUE
W903_RS03260	hypothetical_protein	129.913	-1.03754	0.272016	-3.81426	0.000136591	0.000381294	TRUE
W903_RS03265	hypothetical_protein	422.482	-0.86865	0.334449	-2.59726	0.0093971	0.0184537	FALSE
W903_RS03270	tape_measure_protein	10732.7	-0.91507	0.040994	-22.3221	2.25631e-110	1.52865e-108	FALSE
W903_RS03275	phage_tail_family_protein	1574.59	-0.910139	0.0796244	-11.4304	2.9474e-30	3.99373e-29	FALSE
W903_RS03290	DUF1366_domain-containing_protein	530.915	-0.701723	0.100493	-6.98282	2.8931e-12	1.61418e-11	FALSE
W903_RS03295	hypothetical_protein	103.596	-0.514506	0.192756	-2.66921	0.00760294	0.0153271	FALSE
W903_RS03300	phage_holin	464.361	-0.624364	0.211367	-2.95393	0.00313755	0.00683344	FALSE
W903_RS03310	glucosaminidase_domain-containing_protein	2726.79	-0.666792	0.0685456	-9.72771	2.29699e-22	2.36815e-21	FALSE
W903_RS03315	hypothetical_protein	1393.96	0.346427	0.130876	2.64699	0.00812117	0.0162509	FALSE
W903_RS03320	CsbD_family_protein	29.2124	-0.409124	0.367016	-1.11473	0.264966	0.351005	FALSE
W903_RS03325	hypothetical_protein	127.132	0.142546	0.223735	0.63712	0.524047	0.616315	FALSE
W903_RS03330	hypothetical_protein	17.6817	0.587635	0.400449	1.46744	0.142256	0.207898	FALSE
W903_RS03335	dihydroorotate_oxidase	5807.09	-2.21523	0.119067	-18.6049	2.93348e-77	1.29414e-75	TRUE
W903_RS03340	aminoacyltransferase	4124.6	-0.234305	0.0456951	-5.12757	2.93501e-07	1.11578e-06	FALSE
W903_RS03345	aminoacyltransferase	3219.64	-0.224079	0.122799	-1.82477	0.0680364	0.10947	FALSE
W903_RS03350	aminoacyltransferase	4171.77	-0.259621	0.0693583	-3.74318	0.000181706	0.000493127	FALSE
W903_RS03355	sugar-phosphatase	1955.6	-0.172506	0.0758401	-2.2746	0.0229297	0.0412299	FALSE
W903_RS03360	HD_domain-containing_protein	1645.76	-0.182947	0.0493744	-3.7053	0.000211138	0.000566519	FALSE
W903_RS03365	DUF1934_domain-containing_protein	600.951	0.183973	0.115133	1.59791	0.110062	0.166497	FALSE
W903_RS03370	calcium-translocating_P-type_ATPase%2C_PMCA-type	12612.2	0.309187	0.144434	2.14068	0.0322998	0.0561246	FALSE
W903_RS03375	metallophosphoesterase	340.474	0.183933	0.144948	1.26896	0.204456	0.284141	FALSE
W903_RS03380	fructose-bisphosphatase_class_III	729.792	-0.239713	0.0628814	-3.81214	0.000137768	0.000383768	FALSE
W903_RS03385	tRNA_epoxyqueuosine(34)_reductase_QueG	1800.54	-0.237782	0.127501	-1.86494	0.0621899	0.101265	FALSE
W903_RS03390	peptide_chain_release_factor_2	8215.99	-0.305655	0.197154	-1.55034	0.121061	0.18012	FALSE
W903_RS03395	ID=W903_RS03395	3798.39	-0.388129	0.0981797	-3.95326	7.7095e-05	0.00022159	FALSE
W903_RS03400	ID=W903_RS03400	7976.78	-0.407825	0.162669	-2.50708	0.0121733	0.0232789	FALSE
W903_RS03405	ID=W903_RS03405	1082.97	-0.437498	0.248742	-1.75884	0.0786047	0.124158	FALSE
W903_RS03410	ID=W903_RS03410	776.198	-0.221577	0.235696	-0.940097	0.347168	0.44111	FALSE
W903_RS03415	ID=W903_RS03415	3076.6	-0.541448	0.0658166	-8.22662	1.92568e-16	1.39962e-15	FALSE
W903_RS03420	ID=W903_RS03420	2207.9	-0.0928572	0.144249	-0.643729	0.519751	0.612464	FALSE
W903_RS03425	ID=W903_RS03425	4803.8	-0.337858	0.097914	-3.45056	0.000559422	0.00140559	FALSE
W903_RS03430	ID=W903_RS03430	7713.95	-0.404501	0.0846164	-4.78041	1.74939e-06	6.08917e-06	FALSE
W903_RS03435	ID=W903_RS03435	1419.56	-0.178142	0.103574	-1.71995	0.0854424	0.133502	FALSE
W903_RS03440	ID=W903_RS03440	4161.65	-0.195443	0.0906309	-2.15647	0.0310469	0.054232	FALSE
W903_RS03445	ID=W903_RS03445	344.159	0.63771	0.358359	1.77953	0.0751534	0.119602	FALSE
W903_RS03450	ID=W903_RS03450	1458.15	-0.255254	0.127541	-2.00135	0.0453548	0.0762749	FALSE
W903_RS03455	ID=W903_RS03455	1347.94	-0.21827	0.059345	-3.67798	0.000235087	0.000622848	FALSE
W903_RS03460	ID=W903_RS03460	1414.83	-0.323827	0.168584	-1.92087	0.0547485	0.0903112	FALSE
W903_RS03465	ID=W903_RS03465	3270.88	-0.266008	0.110825	-2.40025	0.0163838	0.0303813	FALSE
W903_RS03470	ID=W903_RS03470	1038.28	-0.792296	0.109924	-7.20764	5.69308e-13	3.37493e-12	FALSE
W903_RS03475	ID=W903_RS03475	19287.9	-0.102359	0.436189	-0.234667	0.814467	0.866915	FALSE
W903_RS03480	ID=W903_RS03480	1842.7	-0.473441	0.107333	-4.41097	1.02907e-05	3.28091e-05	FALSE
W903_RS03485	ID=W903_RS03485	1270.63	-1.85846	0.0729399	-25.4793	3.34178e-143	3.72903e-141	TRUE
W903_RS03490	ID=W903_RS03490	783.125	-0.613656	0.217539	-2.82091	0.00478881	0.0100826	FALSE
W903_RS03495	ID=W903_RS03495	461.802	-0.160673	0.343103	-0.468294	0.639574	0.722186	FALSE
W903_RS03500	ID=W903_RS03500	1759.01	-0.0705823	0.0515497	-1.36921	0.170934	0.243044	FALSE
W903_RS03505	ID=W903_RS03505	43137.5	-0.273472	0.0885914	-3.08689	0.00202259	0.00455684	FALSE
W903_RS03535	ID=W903_RS03535	84.9234	0.55788	0.233444	2.38978	0.0168584	0.0311395	FALSE
W903_RS03540	ID=W903_RS03540	170.601	0.30908	0.222684	1.38798	0.165143	0.237131	FALSE
W903_RS03545	ID=W903_RS03545	488.204	0.300422	0.0653795	4.59505	4.32646e-06	1.45262e-05	FALSE
W903_RS03550	ID=W903_RS03550	40.206	0.541963	0.294517	1.84017	0.0657428	0.10627	FALSE
W903_RS03555	ID=W903_RS03555	139.734	0.517605	0.177148	2.92188	0.00347921	0.0075086	FALSE
W903_RS03565	ID=W903_RS03565	35.8961	0.646773	0.247582	2.61236	0.008992	0.0177501	FALSE
W903_RS03570	ID=W903_RS03570	2561.41	-0.185595	0.0603641	-3.07459	0.00210794	0.00472668	FALSE
W903_RS03575	ID=W903_RS03575	1011.28	0.707503	0.163161	4.33622	1.44951e-05	4.56008e-05	FALSE
W903_RS03580	ID=W903_RS03580	7852.25	0.435617	0.0854189	5.09977	3.40065e-07	1.28251e-06	FALSE
W903_RS03585	ID=W903_RS03585	13287.9	0.111363	0.112312	0.991548	0.321418	0.413377	FALSE
W903_RS03590	ID=W903_RS03590	299.076	0.683634	0.251215	2.72131	0.00650231	0.0133062	FALSE
W903_RS03595	ID=W903_RS03595	108.74	-0.356067	0.168994	-2.10699	0.0351189	0.0605091	FALSE
W903_RS03600	ID=W903_RS03600	310.182	-0.258185	0.127452	-2.02575	0.0427908	0.0724122	FALSE
W903_RS03605	ID=W903_RS03605	171429	-0.590846	0.154911	-3.8141	0.000136679	0.000381294	FALSE
W903_RS03610	ID=W903_RS03610	715.205	-0.964169	0.184772	-5.21816	1.80706e-07	6.99591e-07	FALSE
W903_RS03615	ID=W903_RS03615	1773.11	0.202759	0.0554621	3.65582	0.000256361	0.000676379	FALSE
W903_RS03620	ID=W903_RS03620	380.935	0.0810808	0.284373	0.285121	0.775551	0.834518	FALSE
W903_RS03625	ID=W903_RS03625	1666.62	0.224749	0.103481	2.1719	0.0298634	0.0523576	FALSE
W903_RS03630	ID=W903_RS03630	1602.63	0.053079	0.147662	0.359463	0.719249	0.788679	FALSE
W903_RS03645	ID=W903_RS03645	2.84303	3.9142	1.39967	2.79652	0.00516568	0.0108041	TRUE
W903_RS03650	ID=W903_RS03650	2836.44	-0.289686	0.169936	-1.70468	0.0882547	0.137229	FALSE
W903_RS03655	ID=W903_RS03655	567.876	0.294408	0.0597993	4.92328	8.51069e-07	3.08696e-06	FALSE
W903_RS03665	ID=W903_RS03665	468.29	0.188329	0.110792	1.69984	0.0891613	0.138185	FALSE
W903_RS03670	ID=W903_RS03670	92.3929	-0.20122	0.206037	-0.976617	0.328759	0.421674	FALSE
W903_RS03675	ID=W903_RS03675	1979.82	-0.583315	0.129683	-4.49802	6.85895e-06	2.23564e-05	FALSE
W903_RS03680	ID=W903_RS03680	909.175	-0.586275	0.15024	-3.90224	9.53053e-05	0.000271871	FALSE
W903_RS03685	ID=W903_RS03685	657.566	-0.687837	0.0814653	-8.44331	3.08468e-17	2.35006e-16	FALSE
W903_RS03690	ID=W903_RS03690	1206.89	-0.548428	0.212472	-2.58118	0.00984624	0.0191769	FALSE
W903_RS03695	ID=W903_RS03695	4160.36	-0.689681	0.0803668	-8.58167	9.35018e-18	7.32946e-17	FALSE
W903_RS03700	ID=W903_RS03700	5615.56	-0.885026	0.301421	-2.93618	0.00332278	0.00719556	FALSE
W903_RS03705	ID=W903_RS03705	14340.4	-0.787167	0.0428591	-18.3664	2.44139e-75	1.02918e-73	FALSE
W903_RS03710	ID=W903_RS03710	7167.4	-0.812297	0.121371	-6.69269	2.19108e-11	1.17415e-10	FALSE
W903_RS03715	ID=W903_RS03715	18392.3	-0.713589	0.0339078	-21.045	2.54337e-98	1.55638e-96	FALSE
W903_RS03720	ID=W903_RS03720	6773.68	-0.692567	0.104528	-6.62566	3.45708e-11	1.81664e-10	FALSE
W903_RS03725	ID=W903_RS03725	3239.07	-0.779429	0.171543	-4.54364	5.52904e-06	1.82728e-05	FALSE
W903_RS03745	ID=W903_RS03745	139.123	2.15023	0.249213	8.62809	6.23869e-18	4.9518e-17	TRUE
W903_RS03755	ID=W903_RS03755	384.334	0.540025	0.242401	2.22781	0.0258931	0.0459487	FALSE
W903_RS03760	ID=W903_RS03760	578.356	0.308013	0.170817	1.80317	0.0713608	0.114045	FALSE
W903_RS03765	ID=W903_RS03765	910.962	-0.426478	0.0895216	-4.76397	1.89819e-06	6.58294e-06	FALSE
W903_RS03770	ID=W903_RS03770	1332.97	-0.319813	0.185567	-1.72344	0.0848094	0.132742	FALSE
W903_RS03775	ID=W903_RS03775	155.486	0.476343	0.143738	3.31396	0.000919841	0.00222853	FALSE
W903_RS03780	ID=W903_RS03780	591.224	0.131141	0.207024	0.633458	0.526434	0.61874	FALSE
W903_RS03785	ID=W903_RS03785	301.126	-0.978491	0.193646	-5.053	4.34918e-07	1.61773e-06	FALSE
W903_RS03790	ID=W903_RS03790	248.399	-0.697001	0.0991971	-7.02643	2.11886e-12	1.19272e-11	FALSE
W903_RS03795	ID=W903_RS03795	64.3476	1.52657	0.249595	6.11621	9.58272e-10	4.55587e-09	TRUE
W903_RS03800	ID=W903_RS03800	23.4261	1.71382	0.32296	5.30659	1.11693e-07	4.38679e-07	TRUE
W903_RS03805	ID=W903_RS03805	169.211	0.674755	0.0958502	7.03969	1.92672e-12	1.09431e-11	FALSE
W903_RS03810	ID=W903_RS03810	803.211	-0.165567	0.137434	-1.2047	0.228318	0.311372	FALSE
W903_RS03815	ID=W903_RS03815	62.583	1.39269	0.216849	6.4224	1.34141e-10	6.6614e-10	TRUE
W903_RS03820	ID=W903_RS03820	159.614	0.904392	0.118923	7.60489	2.85155e-14	1.79119e-13	FALSE
W903_RS03825	ID=W903_RS03825	217.134	0.818853	0.0980649	8.35012	6.81954e-17	5.03372e-16	FALSE
W903_RS03830	ID=W903_RS03830	237.017	1.03858	0.103018	10.0815	6.66979e-24	7.18898e-23	TRUE
W903_RS03835	ID=W903_RS03835	59.1538	1.20858	0.245358	4.92577	8.40286e-07	3.05955e-06	TRUE
W903_RS03840	ID=W903_RS03840	335.322	1.22896	0.138788	8.85496	8.37144e-19	6.99587e-18	TRUE
W903_RS03845	ID=W903_RS03845	11521.4	-0.4939	0.0922884	-5.3517	8.71328e-08	3.45075e-07	FALSE
W903_RS03850	ID=W903_RS03850	5356.75	-0.570265	0.098382	-5.79644	6.77384e-09	2.98837e-08	FALSE
W903_RS03855	ID=W903_RS03855	1295.43	0.0606443	0.0804212	0.754083	0.4508	0.542619	FALSE
W903_RS03860	ID=W903_RS03860	2057.03	-0.0937993	0.0761635	-1.23155	0.218117	0.300485	FALSE
W903_RS03865	ID=W903_RS03865	4137.51	-0.13057	0.146597	-0.89067	0.373106	0.4664	FALSE
W903_RS03870	ID=W903_RS03870	11576.2	-0.686353	0.0493102	-13.9191	4.85074e-44	1.06998e-42	FALSE
W903_RS03875	ID=W903_RS03875	1057.95	0.757306	0.0571913	13.2416	5.04411e-40	9.02705e-39	FALSE
W903_RS03880	ID=W903_RS03880	1895.79	1.40936	0.118856	11.8577	1.96273e-32	2.93174e-31	TRUE
W903_RS03885	ID=W903_RS03885	121.799	3.21926	0.269716	11.9358	7.70607e-33	1.18849e-31	TRUE
W903_RS03890	ID=W903_RS03890	1628.05	0.970992	0.0551637	17.602	2.37775e-69	8.84429e-68	FALSE
W903_RS03895	ID=W903_RS03895	2102	0.923305	0.181012	5.1008	3.38228e-07	1.27812e-06	FALSE
W903_RS03900	ID=W903_RS03900	2712.81	0.893395	0.0709581	12.5905	2.38298e-36	4.07254e-35	FALSE
W903_RS03905	ID=W903_RS03905	1713.32	0.920025	0.0594246	15.4822	4.57346e-54	1.2949e-52	FALSE
W903_RS03910	ID=W903_RS03910	1607.62	0.52238	0.0735048	7.10675	1.1881e-12	6.87139e-12	FALSE
W903_RS03915	ID=W903_RS03915	3674.12	0.355681	0.0949884	3.74447	0.000180778	0.000491312	FALSE
W903_RS03920	ID=W903_RS03920	2752.19	0.317867	0.182675	1.74006	0.0818478	0.128744	FALSE
W903_RS03925	ID=W903_RS03925	608.324	0.355246	0.082573	4.3022	1.69107e-05	5.26758e-05	FALSE
W903_RS03930	ID=W903_RS03930	366.589	-0.195686	0.3101	-0.631044	0.528012	0.62021	FALSE
W903_RS03935	ID=W903_RS03935	3711.27	0.202851	0.053804	3.77018	0.000163132	0.000447847	FALSE
W903_RS03940	ID=W903_RS03940	452.663	0.00146601	0.106434	0.0137739	0.98901	0.993199	FALSE
W903_RS03945	ID=W903_RS03945	1448.18	-0.0189721	0.293062	-0.0647376	0.948383	0.965691	FALSE
W903_RS03950	ID=W903_RS03950	3120.74	-0.0271767	0.0937726	-0.289815	0.771958	0.831575	FALSE
W903_RS03955	ID=W903_RS03955	1568.4	-0.0477065	0.131496	-0.362798	0.716756	0.786856	FALSE
W903_RS03960	ID=W903_RS03960	1835.62	-0.00206975	0.0992956	-0.0208443	0.98337	0.988581	FALSE
W903_RS03965	ID=W903_RS03965	11.8651	1.52091	0.536298	2.83594	0.00456911	0.00965385	TRUE
W903_RS03970	ID=W903_RS03970	303.36	1.79295	0.0903763	19.8387	1.37928e-87	6.70896e-86	TRUE
W903_RS03975	ID=W903_RS03975	4829.41	-0.273207	0.0875558	-3.12037	0.00180623	0.00411829	FALSE
W903_RS03980	ID=W903_RS03980	1360.88	-0.198932	0.126973	-1.56673	0.117178	0.175166	FALSE
W903_RS03985	ID=W903_RS03985	2308.73	0.257799	0.127745	2.01808	0.0435833	0.0736876	FALSE
W903_RS03990	ID=W903_RS03990	3511.05	-0.289524	0.0564768	-5.12643	2.95295e-07	1.12035e-06	FALSE
W903_RS03995	ID=W903_RS03995	2385.76	-0.386495	0.0529017	-7.30591	2.75402e-13	1.64523e-12	FALSE
W903_RS04000	ID=W903_RS04000	2468.2	-0.492872	0.199992	-2.46446	0.0137221	0.0258499	FALSE
W903_RS04005	ID=W903_RS04005	628.261	-0.383319	0.113105	-3.38906	0.000701328	0.00173911	FALSE
W903_RS04010	ID=W903_RS04010	11455.7	-0.273858	0.0872681	-3.13812	0.00170036	0.00390034	FALSE
W903_RS04015	ID=W903_RS04015	898.914	0.201575	0.177929	1.1329	0.257258	0.343325	FALSE
W903_RS04020	ID=W903_RS04020	1980.04	0.397916	0.0989204	4.02259	5.75609e-05	0.000167474	FALSE
W903_RS04025	ID=W903_RS04025	204.58	0.240519	0.31036	0.774967	0.438359	0.533075	FALSE
W903_RS04030	ID=W903_RS04030	463.986	-0.135424	0.137296	-0.986367	0.323953	0.416355	FALSE
W903_RS04035	ID=W903_RS04035	3114.21	0.00858327	0.0748065	0.11474	0.908652	0.937824	FALSE
W903_RS04040	ID=W903_RS04040	438.311	1.33542	0.149956	8.90542	5.31824e-19	4.52408e-18	TRUE
W903_RS04045	ID=W903_RS04045	557.639	1.16694	0.103455	11.2797	1.65288e-29	2.22377e-28	TRUE
W903_RS04050	ID=W903_RS04050	930.285	0.928786	0.1497	6.20434	5.49281e-10	2.64463e-09	FALSE
W903_RS04055	ID=W903_RS04055	208.631	1.00238	0.175655	5.70651	1.15318e-08	5.02893e-08	TRUE
W903_RS04060	ID=W903_RS04060	13226.3	-0.43667	0.12048	-3.62441	0.00028962	0.00075572	FALSE
W903_RS04065	ID=W903_RS04065	1041.45	0.0522327	0.175537	0.29756	0.766039	0.826608	FALSE
W903_RS04070	ID=W903_RS04070	923.878	0.0711055	0.314383	0.226175	0.821066	0.871607	FALSE
W903_RS04075	ID=W903_RS04075	574.26	-0.199893	0.197651	-1.01135	0.311851	0.40271	FALSE
W903_RS04080	ID=W903_RS04080	189.226	0.312039	0.338367	0.92219	0.356429	0.449865	FALSE
W903_RS04085	ID=W903_RS04085	2293.71	0.171237	0.0697912	2.45356	0.0141448	0.0265145	FALSE
W903_RS04090	ID=W903_RS04090	154.224	-0.223163	0.310148	-0.719539	0.471809	0.562906	FALSE
W903_RS04095	ID=W903_RS04095	420.197	-0.249633	0.213157	-1.17112	0.241551	0.325673	FALSE
W903_RS04100	ID=W903_RS04100	4804.71	-0.0125249	0.101831	-0.122997	0.902109	0.933098	FALSE
W903_RS04105	ID=W903_RS04105	9438.26	-0.230866	0.0893873	-2.58276	0.00980149	0.0191243	FALSE
W903_RS04110	ID=W903_RS04110	1951.99	0.075038	0.094156	0.796954	0.425478	0.519939	FALSE
W903_RS04115	ID=W903_RS04115	410007	-0.449818	0.0695695	-6.46573	1.00813e-10	5.0593e-10	FALSE
W903_RS04120	ID=W903_RS04120	43483.9	-0.495451	0.0690021	-7.18023	6.9594e-13	4.07468e-12	FALSE
W903_RS04125	ID=W903_RS04125	39329.2	-0.53898	0.126342	-4.26604	1.98971e-05	6.1274e-05	FALSE
W903_RS04140	ID=W903_RS04140	24.5924	3.61655	0.397734	9.09288	9.64467e-20	8.67106e-19	TRUE
W903_RS04145	ID=W903_RS04145	353.247	-0.26223	0.187194	-1.40084	0.161261	0.232103	FALSE
W903_RS04150	ID=W903_RS04150	264.747	-0.237561	0.12717	-1.86805	0.0617546	0.100643	FALSE
W903_RS04155	ID=W903_RS04155	4035.07	0.068099	0.0668393	1.01885	0.308275	0.399221	FALSE
W903_RS04160	ID=W903_RS04160	1195.78	-0.00422089	0.247706	-0.0170399	0.986405	0.991107	FALSE
W903_RS04165	ID=W903_RS04165	5731.81	0.00939455	0.0471288	0.199338	0.841999	0.88836	FALSE
W903_RS04170	ID=W903_RS04170	1913.41	0.140472	0.0744483	1.88684	0.0591819	0.0966995	FALSE
W903_RS04175	ID=W903_RS04175	1465.75	-1.48631	0.149341	-9.95243	2.46097e-23	2.62273e-22	TRUE
W903_RS04180	ID=W903_RS04180	5220.24	-0.327869	0.193632	-1.69326	0.0904055	0.139771	FALSE
W903_RS04190	ID=W903_RS04190	4718.71	0.149645	0.0725282	2.06327	0.039087	0.06662	FALSE
W903_RS04195	ID=W903_RS04195	145.575	0.0202732	0.208755	0.0971148	0.922635	0.947744	FALSE
W903_RS04200	ID=W903_RS04200	1433.51	-0.36641	0.199428	-1.8373	0.0661657	0.106641	FALSE
W903_RS04205	ID=W903_RS04205	1294.05	-0.235468	0.309533	-0.760722	0.446823	0.540921	FALSE
W903_RS04210	ID=W903_RS04210	2710.77	-0.578362	0.0501551	-11.5315	9.15832e-31	1.26813e-29	FALSE
W903_RS04215	ID=W903_RS04215	22731.3	-0.278073	0.198184	-1.40311	0.160584	0.231461	FALSE
W903_RS04220	ID=W903_RS04220	163.106	-0.460354	0.276735	-1.66352	0.0962088	0.147541	FALSE
W903_RS04225	ID=W903_RS04225	429.779	-0.305451	0.110185	-2.77217	0.00556847	0.0115827	FALSE
W903_RS04230	ID=W903_RS04230	1880.23	-0.383824	0.114076	-3.36463	0.000766476	0.00189077	FALSE
W903_RS04235	ID=W903_RS04235	1.73901	4.35125	1.32634	3.28065	0.00103568	0.00248067	TRUE
W903_RS04240	ID=W903_RS04240	203.858	0.469834	0.169078	2.7788	0.00545605	0.0113863	FALSE
W903_RS04245	ID=W903_RS04245	164.442	0.180799	0.14111	1.28126	0.200102	0.279318	FALSE
W903_RS04250	ID=W903_RS04250	294.141	0.269433	0.116635	2.31005	0.0208852	0.0379132	FALSE
W903_RS04255	ID=W903_RS04255	421.48	0.263243	0.154556	1.70322	0.0885273	0.137427	FALSE
W903_RS04260	ID=W903_RS04260	96.2609	0.202456	0.165317	1.22465	0.220706	0.303391	FALSE
W903_RS04265	ID=W903_RS04265	851.37	-0.0449074	0.131284	-0.342064	0.732303	0.799757	FALSE
W903_RS04270	ID=W903_RS04270	11881.7	-0.646281	0.167434	-3.85992	0.000113422	0.00031923	FALSE
W903_RS04275	ID=W903_RS04275	42.7215	0.609366	0.175584	3.47051	0.000519463	0.00130693	FALSE
W903_RS04280	ID=W903_RS04280	162.586	0.455294	0.122928	3.70374	0.000212442	0.000569213	FALSE
W903_RS04285	ID=W903_RS04285	362.617	0.0572747	0.118911	0.481662	0.630046	0.713977	FALSE
W903_RS04290	ID=W903_RS04290	177.988	0.589684	0.214663	2.74702	0.00601395	0.0124411	FALSE
W903_RS04295	ID=W903_RS04295	70.427	0.484375	0.183438	2.64054	0.00827738	0.0165112	FALSE
W903_RS04300	ID=W903_RS04300	206.71	0.232989	0.101661	2.29182	0.0219162	0.0395577	FALSE
W903_RS04305	ID=W903_RS04305	1111.6	0.0537833	0.14205	0.378621	0.704969	0.778874	FALSE
W903_RS04315	ID=W903_RS04315	2021.83	-0.377228	0.0962726	-3.91833	8.91659e-05	0.00025551	FALSE
W903_RS04320	ID=W903_RS04320	1503.29	1.22583	0.139567	8.78307	1.59079e-18	1.30075e-17	TRUE
W903_RS04325	ID=W903_RS04325	4211.52	3.52643	0.117915	29.9064	1.62526e-196	2.56927e-194	TRUE
W903_RS04330	ID=W903_RS04330	289.589	1.09407	0.152329	7.18228	6.85581e-13	4.03897e-12	TRUE
W903_RS04335	ID=W903_RS04335	379.485	1.99456	0.101253	19.6988	2.21007e-86	1.04813e-84	TRUE
W903_RS04340	ID=W903_RS04340	4293.36	-0.355825	0.0664201	-5.3572	8.45233e-08	3.35441e-07	FALSE
W903_RS04345	ID=W903_RS04345	130.71	3.47589	0.260898	13.3228	1.70543e-40	3.11077e-39	TRUE
W903_RS04350	ID=W903_RS04350	4331.39	-0.103444	0.0498312	-2.07589	0.037904	0.0648367	FALSE
W903_RS04355	ID=W903_RS04355	370.661	0.209466	0.102381	2.04595	0.040761	0.0691624	FALSE
W903_RS04360	ID=W903_RS04360	1288.8	-0.105205	0.0485461	-2.16713	0.0302252	0.0528941	FALSE
W903_RS04365	ID=W903_RS04365	14126.1	-0.331139	0.0425296	-7.78609	6.91151e-15	4.55247e-14	FALSE
W903_RS04370	ID=W903_RS04370	2111.14	-0.27853	0.064317	-4.33058	1.48716e-05	4.66306e-05	FALSE
W903_RS04375	ID=W903_RS04375	23493	-0.275918	0.0612145	-4.50739	6.56306e-06	2.154e-05	FALSE
W903_RS04380	ID=W903_RS04380	693.971	0.47427	0.0649176	7.30572	2.75795e-13	1.64523e-12	FALSE
W903_RS04385	ID=W903_RS04385	427.964	1.31741	0.0820135	16.0634	4.6062e-58	1.50654e-56	TRUE
W903_RS04390	ID=W903_RS04390	6.73653	3.68227	0.635205	5.79697	6.75224e-09	2.98578e-08	TRUE
W903_RS04395	ID=W903_RS04395	9.97069	2.68761	0.569284	4.72104	2.34643e-06	8.07838e-06	TRUE
W903_RS04400	ID=W903_RS04400	1.9527	3.10269	1.17004	2.65178	0.00800687	0.0160561	TRUE
W903_RS04405	ID=W903_RS04405	21.4106	2.82256	0.319862	8.82429	1.10152e-18	9.12481e-18	TRUE
W903_RS04410	ID=W903_RS04410	729.883	-0.132221	0.128501	-1.02895	0.303504	0.394347	FALSE
W903_RS04415	ID=W903_RS04415	5645.56	-0.0762069	0.0744424	-1.0237	0.305975	0.397015	FALSE
W903_RS04420	ID=W903_RS04420	11949.8	0.00243746	0.108668	0.0224303	0.982105	0.988581	FALSE
W903_RS04425	ID=W903_RS04425	1138.26	0.300006	0.114584	2.61822	0.0088389	0.0175025	FALSE
W903_RS04430	ID=W903_RS04430	16381.4	-0.685521	0.104531	-6.55805	5.4515e-11	2.80257e-10	FALSE
W903_RS04435	ID=W903_RS04435	94090	-0.543129	0.112326	-4.83527	1.32965e-06	4.71467e-06	FALSE
W903_RS04440	ID=W903_RS04440	23248.5	-0.252677	0.0673901	-3.74947	0.000177207	0.000482299	FALSE
W903_RS04445	ID=W903_RS04445	684.914	0.391445	0.115164	3.39902	0.000676275	0.00168138	FALSE
W903_RS04450	ID=W903_RS04450	1947.97	-0.542762	0.0703654	-7.71347	1.22442e-14	7.95454e-14	FALSE
W903_RS04455	ID=W903_RS04455	2061.13	-0.288209	0.158037	-1.82368	0.0681998	0.109547	FALSE
W903_RS04460	ID=W903_RS04460	721.907	-0.202603	0.0682566	-2.96825	0.002995	0.00654551	FALSE
W903_RS04465	ID=W903_RS04465	5661.77	-0.16377	0.103672	-1.57969	0.114177	0.171628	FALSE
W903_RS04470	ID=W903_RS04470	243.833	-0.05356	0.156231	-0.342826	0.731729	0.799591	FALSE
W903_RS04475	ID=W903_RS04475	613.774	-0.227069	0.0718588	-3.15993	0.00157807	0.00364184	FALSE
W903_RS04480	ID=W903_RS04480	7883.58	-0.452972	0.0893053	-5.07218	3.93293e-07	1.48031e-06	FALSE
W903_RS04485	ID=W903_RS04485	0.151361	0.226651	6.65931	0.0340352	0.972849	0.981854	FALSE
W903_RS04490	ID=W903_RS04490	848.288	0.62255	0.0999819	6.22663	4.76569e-10	2.30039e-09	FALSE
W903_RS04495	ID=W903_RS04495	356.292	0.482447	0.169107	2.85291	0.0043321	0.00919239	FALSE
W903_RS04500	ID=W903_RS04500	26.5071	0.88727	0.242566	3.65785	0.000254339	0.000671979	FALSE
W903_RS04505	ID=W903_RS04505	26.7629	0.771915	0.322548	2.39318	0.0167031	0.030913	FALSE
W903_RS04510	ID=W903_RS04510	32.0469	1.15972	0.235474	4.92506	8.43355e-07	3.06484e-06	TRUE
W903_RS04515	ID=W903_RS04515	24.6791	1.23857	0.291447	4.24973	2.14033e-05	6.5593e-05	TRUE
W903_RS04520	ID=W903_RS04520	41.7312	0.963533	0.295356	3.26227	0.00110522	0.00263393	FALSE
W903_RS04525	ID=W903_RS04525	42.4213	1.14125	0.265468	4.29901	1.71561e-05	5.33527e-05	TRUE
W903_RS04530	ID=W903_RS04530	47.3611	0.816391	0.215211	3.79345	0.000148568	0.000411436	FALSE
W903_RS04535	ID=W903_RS04535	84.5688	1.06579	0.1535	6.94326	3.83142e-12	2.11285e-11	TRUE
W903_RS04540	ID=W903_RS04540	4505.25	0.272285	0.108546	2.50847	0.0121255	0.0232109	FALSE
W903_RS04545	ID=W903_RS04545	452.852	0.0700501	0.280056	0.250129	0.802487	0.857161	FALSE
W903_RS04550	ID=W903_RS04550	1463.63	0.0725282	0.0745663	0.972668	0.330718	0.423901	FALSE
W903_RS04555	ID=W903_RS04555	2105.19	-0.0481863	0.115871	-0.415863	0.67751	0.760045	FALSE
W903_RS04560	ID=W903_RS04560	1912.81	-0.0882213	0.0770043	-1.14567	0.251933	0.337512	FALSE
W903_RS04565	ID=W903_RS04565	85.0881	0.179435	0.304381	0.589507	0.555521	0.646518	FALSE
W903_RS04570	ID=W903_RS04570	3058.42	-0.262621	0.331538	-0.792129	0.428286	0.522481	FALSE
W903_RS04575	ID=W903_RS04575	2353.69	-0.276487	0.071779	-3.85192	0.000117194	0.00032936	FALSE
W903_RS04580	ID=W903_RS04580	1227.87	-0.267503	0.0745718	-3.58719	0.000334257	0.000860361	FALSE
W903_RS04585	ID=W903_RS04585	4640.06	-0.296487	0.0308864	-9.5993	8.04908e-22	8.10731e-21	FALSE
W903_RS04590	ID=W903_RS04590	1690.52	-0.735696	0.281783	-2.61086	0.0090314	0.0178093	FALSE
W903_RS04595	ID=W903_RS04595	785.788	-0.805143	0.127392	-6.32021	2.61216e-10	1.28708e-09	FALSE
W903_RS04600	ID=W903_RS04600	1569.35	-0.675539	0.149913	-4.50622	6.59918e-06	2.16212e-05	FALSE
W903_RS04605	ID=W903_RS04605	1682.01	-0.440116	0.120938	-3.63919	0.000273498	0.000719592	FALSE
W903_RS04610	ID=W903_RS04610	426.982	-0.79412	0.164597	-4.82463	1.40266e-06	4.94582e-06	FALSE
W903_RS04615	ID=W903_RS04615	10013.6	-0.775534	0.260266	-2.97978	0.0028846	0.0063261	FALSE
W903_RS04620	ID=W903_RS04620	4255.37	-0.73261	0.0896022	-8.17625	2.92815e-16	2.09611e-15	FALSE
W903_RS04625	ID=W903_RS04625	6796.16	-0.658234	0.288513	-2.28147	0.0225205	0.0405325	FALSE
W903_RS04630	ID=W903_RS04630	42881	-0.678087	0.0644458	-10.5218	6.85449e-26	7.92864e-25	FALSE
W903_RS04635	ID=W903_RS04635	15878	-0.676184	0.204641	-3.30424	0.000952334	0.00230137	FALSE
W903_RS04640	ID=W903_RS04640	44107.5	-0.657852	0.0872291	-7.54166	4.64037e-14	2.88616e-13	FALSE
W903_RS04645	ID=W903_RS04645	4667.85	-0.626552	0.154506	-4.05518	5.00948e-05	0.000147105	FALSE
W903_RS04650	ID=W903_RS04650	97.6637	-0.335662	0.20981	-1.59984	0.109634	0.166115	FALSE
W903_RS04655	ID=W903_RS04655	3787.58	-0.220527	0.053203	-4.14501	3.39805e-05	0.000101673	FALSE
W903_RS04660	ID=W903_RS04660	22.4289	-0.559122	0.446706	-1.25166	0.210695	0.291531	FALSE
W903_RS04665	ID=W903_RS04665	645.113	0.0373525	0.133404	0.279996	0.779481	0.836828	FALSE
W903_RS04670	ID=W903_RS04670	3253.6	-0.494683	0.0521125	-9.49259	2.25358e-21	2.20363e-20	FALSE
W903_RS04675	ID=W903_RS04675	1110.25	-0.557684	0.116325	-4.7942	1.63324e-06	5.69533e-06	FALSE
W903_RS04680	ID=W903_RS04680	8558.4	-0.484386	0.110167	-4.39686	1.09831e-05	3.49578e-05	FALSE
W903_RS04685	ID=W903_RS04685	1183.87	-0.0391576	0.103064	-0.379935	0.703993	0.778703	FALSE
W903_RS04690	ID=W903_RS04690	2654.66	0.00894515	0.0779639	0.114734	0.908656	0.937824	FALSE
W903_RS04695	ID=W903_RS04695	4024	-0.151287	0.0357001	-4.23771	2.25809e-05	6.88681e-05	FALSE
W903_RS04700	ID=W903_RS04700	1234.09	-0.168712	0.114519	-1.47323	0.140689	0.205932	FALSE
W903_RS04705	ID=W903_RS04705	2215.21	-0.0188378	0.0712119	-0.264531	0.791371	0.847195	FALSE
W903_RS04710	ID=W903_RS04710	79.4627	0.924789	0.218375	4.23486	2.28691e-05	6.96351e-05	FALSE
W903_RS04715	ID=W903_RS04715	1081.18	-0.147253	0.131255	-1.12188	0.261911	0.348175	FALSE
W903_RS04720	ID=W903_RS04720	13091.6	-0.636427	0.0973571	-6.53704	6.27494e-11	3.19131e-10	FALSE
W903_RS04725	ID=W903_RS04725	17264.4	-0.711226	0.0929545	-7.65133	1.98908e-14	1.27476e-13	FALSE
W903_RS04730	ID=W903_RS04730	16854.2	-0.734334	0.204186	-3.5964	0.000322657	0.000833896	FALSE
W903_RS04735	ID=W903_RS04735	30665	-0.615637	0.201098	-3.06138	0.00220321	0.00492283	FALSE
W903_RS04740	ID=W903_RS04740	1884.88	-0.470734	0.0410133	-11.4776	1.70991e-30	2.35051e-29	FALSE
W903_RS04745	ID=W903_RS04745	1750.73	-0.0239247	0.0438338	-0.545805	0.5852	0.674028	FALSE
W903_RS04750	ID=W903_RS04750	2975.45	-0.0478473	0.0783216	-0.610908	0.541261	0.632986	FALSE
W903_RS04755	ID=W903_RS04755	1494.55	-0.304951	0.056365	-5.4103	6.29203e-08	2.51814e-07	FALSE
W903_RS04760	ID=W903_RS04760	1752.08	-0.263437	0.0969732	-2.7166	0.00659566	0.0134682	FALSE
W903_RS04765	ID=W903_RS04765	7634.57	-0.356118	0.207388	-1.71716	0.0859497	0.134084	FALSE
W903_RS04770	ID=W903_RS04770	58.8137	0.371877	0.222731	1.66962	0.0949936	0.145913	FALSE
W903_RS04775	ID=W903_RS04775	6.60165	0.72259	0.556079	1.29944	0.193794	0.270911	FALSE
W903_RS04780	ID=W903_RS04780	1537.74	-0.428474	0.145152	-2.95191	0.00315818	0.00685478	FALSE
W903_RS04785	ID=W903_RS04785	608.068	-0.303148	0.0817549	-3.708	0.000208899	0.000561305	FALSE
W903_RS04790	ID=W903_RS04790	941.538	-0.36447	0.102502	-3.55573	0.00037693	0.000962363	FALSE
W903_RS04795	ID=W903_RS04795	580.784	-0.356102	0.152459	-2.33573	0.0195052	0.0356467	FALSE
W903_RS04800	ID=W903_RS04800	15508.8	2.7955	0.0857899	32.5854	6.5978e-233	1.5645e-230	TRUE
W903_RS04805	ID=W903_RS04805	5427.29	2.78786	0.112605	24.7579	2.5493e-135	2.54527e-133	TRUE
W903_RS04810	ID=W903_RS04810	1463.84	2.79896	0.115853	24.1596	5.91274e-129	5.09839e-127	TRUE
W903_RS04815	ID=W903_RS04815	2517.26	2.78258	0.0657145	42.3434	0	0	TRUE
W903_RS04825	ID=W903_RS04825	1725.89	0.43475	0.220579	1.97094	0.0487302	0.0815178	FALSE
W903_RS04830	ID=W903_RS04830	7275.77	-0.0986527	0.12255	-0.805001	0.420819	0.515361	FALSE
W903_RS04835	ID=W903_RS04835	519.657	-0.493985	0.134198	-3.68101	0.000232315	0.000616367	FALSE
W903_RS04840	ID=W903_RS04840	761.543	0.031083	0.0820555	0.378805	0.704833	0.778874	FALSE
W903_RS04845	ID=W903_RS04845	397.385	0.15572	0.117619	1.32393	0.185526	0.261668	FALSE
W903_RS04850	ID=W903_RS04850	588.693	0.0511984	0.135687	0.377327	0.705931	0.779472	FALSE
W903_RS04855	ID=W903_RS04855	766.87	-0.685156	0.108599	-6.30907	2.80709e-10	1.37598e-09	FALSE
W903_RS04860	ID=W903_RS04860	488.495	-0.289523	0.104433	-2.77232	0.00556579	0.0115827	FALSE
W903_RS04865	ID=W903_RS04865	49.854	2.65743	0.223752	11.8767	1.56485e-32	2.35597e-31	TRUE
W903_RS04870	ID=W903_RS04870	809.133	-0.127625	0.134382	-0.949712	0.342258	0.43604	FALSE
W903_RS04875	ID=W903_RS04875	3129.46	-0.635066	0.0999225	-6.35559	2.07624e-10	1.02836e-09	FALSE
W903_RS04880	ID=W903_RS04880	2239.62	-0.529474	0.0762004	-6.94845	3.69331e-12	2.04263e-11	FALSE
W903_RS04885	ID=W903_RS04885	2181.66	-0.386751	0.0948554	-4.07726	4.55686e-05	0.000134647	FALSE
W903_RS04890	ID=W903_RS04890	1699.63	0.0920627	0.0525532	1.7518	0.0798082	0.125849	FALSE
W903_RS04895	ID=W903_RS04895	39951.2	-0.635928	0.199114	-3.19379	0.0014042	0.00327648	FALSE
W903_RS04900	ID=W903_RS04900	75861.1	-0.58639	0.100846	-5.81472	6.07373e-09	2.69202e-08	FALSE
W903_RS04905	ID=W903_RS04905	2179.16	-0.146134	0.156707	-0.932528	0.351064	0.445166	FALSE
W903_RS04910	ID=W903_RS04910	7913.17	0.434822	0.0394783	11.0142	3.26451e-28	4.10117e-27	FALSE
W903_RS04915	ID=W903_RS04915	52.4581	-0.684678	0.357	-1.91787	0.0551281	0.0908037	FALSE
W903_RS04920	ID=W903_RS04920	793.69	-0.475088	0.0829173	-5.72966	1.00631e-08	4.39854e-08	FALSE
W903_RS04925	ID=W903_RS04925	1195.35	-0.574056	0.077192	-7.43673	1.03209e-13	6.27525e-13	FALSE
W903_RS04930	ID=W903_RS04930	1021.83	-0.589671	0.340461	-1.73198	0.0832771	0.130559	FALSE
W903_RS04935	ID=W903_RS04935	7825.75	-0.2019	0.54564	-0.370023	0.711365	0.782296	FALSE
W903_RS04940	ID=W903_RS04940	213.957	2.29173e-05	0.233567	9.81188e-05	0.999922	0.999923	FALSE
W903_RS04945	ID=W903_RS04945	367.748	-0.0186096	0.0885405	-0.210181	0.833526	0.881873	FALSE
W903_RS04950	ID=W903_RS04950	550.875	-0.860332	0.0635777	-13.532	1.01286e-41	1.9214e-40	FALSE
W903_RS04955	ID=W903_RS04955	18087	-2.03875	0.228066	-8.93928	3.91714e-19	3.37764e-18	TRUE
W903_RS04960	ID=W903_RS04960	10676.5	-1.63155	0.0500662	-32.5878	6.11235e-233	1.5645e-230	TRUE
W903_RS04965	ID=W903_RS04965	6725.42	-1.6637	0.0656926	-25.3256	1.66946e-141	1.75942e-139	TRUE
W903_RS04970	ID=W903_RS04970	7801.51	-1.62218	0.105924	-15.3145	6.11466e-53	1.68109e-51	TRUE
W903_RS04975	ID=W903_RS04975	31375.1	-0.912734	0.0775209	-11.774	5.31256e-32	7.75225e-31	FALSE
W903_RS04980	ID=W903_RS04980	47457.5	-0.690092	0.103177	-6.68846	2.25539e-11	1.2052e-10	FALSE
W903_RS04985	ID=W903_RS04985	8541.19	-0.127279	0.0614299	-2.07193	0.0382718	0.0653937	FALSE
W903_RS04990	ID=W903_RS04990	2825.34	-0.0621762	0.0555615	-1.11905	0.263118	0.349534	FALSE
W903_RS04995	ID=W903_RS04995	685.736	-0.0359428	0.211556	-0.169897	0.865091	0.904726	FALSE
W903_RS05000	ID=W903_RS05000	5244.11	-0.0531796	0.0628157	-0.846598	0.397219	0.4925	FALSE
W903_RS05005	ID=W903_RS05005	1120.47	-0.318354	0.13003	-2.44832	0.0143526	0.0268774	FALSE
W903_RS05010	ID=W903_RS05010	245.73	0.150979	0.187505	0.805198	0.420705	0.515361	FALSE
W903_RS05015	ID=W903_RS05015	13.2741	-0.26768	0.509727	-0.525143	0.599484	0.687558	FALSE
W903_RS05020	ID=W903_RS05020	3.57825	-0.0567454	0.757213	-0.0749398	0.940263	0.958967	FALSE
W903_RS05025	ID=W903_RS05025	20.1217	0.749237	0.367357	2.03953	0.0413969	0.070116	FALSE
W903_RS05035	ID=W903_RS05035	3.89576	0.094448	0.684155	0.138051	0.8902	0.923802	FALSE
W903_RS05040	ID=W903_RS05040	79.9819	0.221257	0.145938	1.5161	0.129494	0.191317	FALSE
W903_RS05045	ID=W903_RS05045	15128	-0.562086	0.198205	-2.83588	0.00456993	0.00965385	FALSE
W903_RS05050	ID=W903_RS05050	274.203	-0.239019	0.173952	-1.37405	0.169426	0.241534	FALSE
W903_RS05055	ID=W903_RS05055	3494.18	-0.147309	0.0571935	-2.57562	0.010006	0.0194681	FALSE
W903_RS05060	ID=W903_RS05060	257.934	0.152665	0.104062	1.46705	0.142361	0.207898	FALSE
W903_RS05065	ID=W903_RS05065	905.925	-0.140745	0.0698629	-2.01459	0.043948	0.074172	FALSE
W903_RS05070	ID=W903_RS05070	2110.08	0.567147	0.176277	3.21737	0.00129372	0.00304868	FALSE
W903_RS05075	ID=W903_RS05075	48.2333	1.25006	0.20453	6.11185	9.84848e-10	4.659e-09	TRUE
W903_RS05080	ID=W903_RS05080	141.089	0.077791	0.134459	0.578549	0.562894	0.653494	FALSE
W903_RS05085	ID=W903_RS05085	369.437	0.173626	0.0886591	1.95835	0.0501884	0.0837356	FALSE
W903_RS05090	ID=W903_RS05090	366.424	-0.0182032	0.107397	-0.169494	0.865408	0.904726	FALSE
W903_RS05095	ID=W903_RS05095	450.708	-0.122442	0.110032	-1.11279	0.265801	0.351641	FALSE
W903_RS05100	ID=W903_RS05100	559.815	1.30939	0.0818107	16.0051	1.17677e-57	3.78363e-56	TRUE
W903_RS05105	ID=W903_RS05105	511.913	0.761291	0.0910605	8.36027	6.2574e-17	4.63683e-16	FALSE
W903_RS05110	ID=W903_RS05110	299.444	-0.121172	0.100464	-1.20612	0.22777	0.311224	FALSE
W903_RS05115	ID=W903_RS05115	382.856	-0.0383262	0.158734	-0.241449	0.809207	0.862397	FALSE
W903_RS05120	ID=W903_RS05120	4547.87	-0.10385	0.0876136	-1.18532	0.235892	0.319406	FALSE
W903_RS05125	ID=W903_RS05125	662.789	-0.178635	0.0841677	-2.12236	0.0338072	0.0584615	FALSE
W903_RS05130	ID=W903_RS05130	2681.54	-0.0040113	0.0640488	-0.0626288	0.950062	0.966621	FALSE
W903_RS05135	ID=W903_RS05135	1208.05	-0.0617936	0.0747508	-0.826661	0.408429	0.504421	FALSE
W903_RS05140	ID=W903_RS05140	11547.4	-0.0293068	0.0449855	-0.651472	0.514742	0.607633	FALSE
W903_RS05145	ID=W903_RS05145	3106.08	-0.451431	0.0381914	-11.8202	3.06833e-32	4.54737e-31	FALSE
W903_RS05150	ID=W903_RS05150	2258.83	-0.580766	0.103964	-5.58623	2.32046e-08	9.71725e-08	FALSE
W903_RS05155	ID=W903_RS05155	2719.33	-0.490861	0.076039	-6.45538	1.07946e-10	5.38876e-10	FALSE
W903_RS05160	ID=W903_RS05160	2823.69	-0.432127	0.152176	-2.83965	0.00451631	0.00956187	FALSE
W903_RS05165	ID=W903_RS05165	2171.71	-0.501808	0.0638931	-7.85387	4.03383e-15	2.71354e-14	FALSE
W903_RS05170	ID=W903_RS05170	1818.2	-0.345036	0.0421685	-8.18233	2.78411e-16	2.00816e-15	FALSE
W903_RS05175	ID=W903_RS05175	854.593	0.243477	0.0965125	2.52275	0.011644	0.0223796	FALSE
W903_RS05180	ID=W903_RS05180	1880.79	0.105744	0.066862	1.58153	0.113756	0.17113	FALSE
W903_RS05185	ID=W903_RS05185	63.6804	0.116159	0.294789	0.394041	0.693551	0.770296	FALSE
W903_RS05190	ID=W903_RS05190	1886.73	-0.174388	0.22752	-0.766474	0.443394	0.5378	FALSE
W903_RS05195	ID=W903_RS05195	1942.11	0.219079	0.1589	1.37872	0.167982	0.240319	FALSE
W903_RS05200	ID=W903_RS05200	1860.33	0.304934	0.13083	2.33076	0.019766	0.0360539	FALSE
W903_RS05205	ID=W903_RS05205	886.199	0.568285	0.0755537	7.5216	5.41082e-14	3.32179e-13	FALSE
W903_RS05210	ID=W903_RS05210	1877.42	0.7399	0.0500385	14.7866	1.7874e-49	4.46143e-48	FALSE
W903_RS05215	ID=W903_RS05215	830.629	0.687217	0.112461	6.11069	9.91984e-10	4.68108e-09	FALSE
W903_RS05220	ID=W903_RS05220	2456.67	0.363616	0.096504	3.76788	0.000164637	0.000451325	FALSE
W903_RS05225	ID=W903_RS05225	1305.19	1.18751	0.153558	7.73333	1.04768e-14	6.8533e-14	TRUE
W903_RS05230	ID=W903_RS05230	444.698	0.789411	0.140296	5.62676	1.83629e-08	7.7931e-08	FALSE
W903_RS05235	ID=W903_RS05235	5582.65	0.180485	0.0549876	3.28229	0.00102968	0.00246942	FALSE
W903_RS05240	ID=W903_RS05240	26.1387	0.584108	0.236482	2.46999	0.0135117	0.025555	FALSE
W903_RS05245	ID=W903_RS05245	4580.09	-0.322672	0.068556	-4.70669	2.51772e-06	8.60562e-06	FALSE
W903_RS05250	ID=W903_RS05250	2080.03	-0.371304	0.060949	-6.09205	1.11475e-09	5.24733e-09	FALSE
W903_RS05255	ID=W903_RS05255	2737.58	-0.432357	0.141938	-3.04611	0.00231827	0.00515563	FALSE
W903_RS05260	ID=W903_RS05260	3772.62	-0.459663	0.0554269	-8.29313	1.10304e-16	8.07904e-16	FALSE
W903_RS05265	ID=W903_RS05265	669.749	-0.191084	0.113636	-1.68155	0.0926554	0.1429	FALSE
W903_RS05270	ID=W903_RS05270	914.182	-0.307703	0.0646319	-4.76086	1.92773e-06	6.67318e-06	FALSE
W903_RS05275	ID=W903_RS05275	1159.25	-0.33741	0.0944357	-3.57291	0.000353034	0.000906615	FALSE
W903_RS05290	ID=W903_RS05290	168.47	-0.108596	0.145842	-0.744614	0.456505	0.548095	FALSE
W903_RS05295	ID=W903_RS05295	147.839	-0.0455614	0.12924	-0.352534	0.724438	0.793452	FALSE
W903_RS05300	ID=W903_RS05300	205.118	-0.138897	0.155983	-0.890461	0.373219	0.4664	FALSE
W903_RS05305	ID=W903_RS05305	116.623	0.777338	0.158762	4.89626	9.76802e-07	3.52951e-06	FALSE
W903_RS05310	ID=W903_RS05310	32.3333	0.993281	0.269732	3.68247	0.000230988	0.000613702	FALSE
W903_RS05315	ID=W903_RS05315	199.199	-0.447067	0.386818	-1.15575	0.247781	0.332891	FALSE
W903_RS05320	ID=W903_RS05320	9.0865	-0.448897	0.449255	-0.999203	0.317696	0.409423	FALSE
W903_RS05325	ID=W903_RS05325	36.8073	-0.498432	0.214397	-2.3248	0.0200824	0.0365959	FALSE
W903_RS05330	ID=W903_RS05330	122.621	1.64598	0.170535	9.65186	4.82703e-22	4.89672e-21	TRUE
W903_RS05335	ID=W903_RS05335	116.483	1.48701	0.146406	10.1568	3.09178e-24	3.39023e-23	TRUE
W903_RS05340	ID=W903_RS05340	30.3391	1.27185	0.257466	4.93986	7.81797e-07	2.86307e-06	TRUE
W903_RS05345	ID=W903_RS05345	80.5322	1.29355	0.200251	6.45966	1.04939e-10	5.2525e-10	TRUE
W903_RS05350	ID=W903_RS05350	200.699	-0.0408251	0.4271	-0.0955867	0.923849	0.948132	FALSE
W903_RS05355	ID=W903_RS05355	937.518	0.699818	0.0825364	8.4789	2.27334e-17	1.73892e-16	FALSE
W903_RS05360	ID=W903_RS05360	347.492	0.751011	0.0776401	9.67298	3.92789e-22	4.00602e-21	FALSE
W903_RS05365	ID=W903_RS05365	788.947	0.811348	0.122543	6.62091	3.56991e-11	1.8656e-10	FALSE
W903_RS05375	ID=W903_RS05375	33.6951	0.736554	0.469155	1.56996	0.116425	0.174315	FALSE
W903_RS05380	ID=W903_RS05380	91.801	0.664727	0.21427	3.10229	0.00192033	0.00435228	FALSE
W903_RS05385	ID=W903_RS05385	5.68227	0.5808	0.646492	0.898387	0.368979	0.462626	FALSE
W903_RS05390	ID=W903_RS05390	7.97786	0.0861691	0.77541	0.111127	0.911516	0.939242	FALSE
W903_RS05395	ID=W903_RS05395	402.111	0.39224	0.140245	2.79683	0.00516066	0.0108041	FALSE
W903_RS05400	ID=W903_RS05400	550.162	0.415516	0.0687284	6.04576	1.48705e-09	6.96526e-09	FALSE
W903_RS05405	ID=W903_RS05405	300.272	0.264873	0.297436	0.890521	0.373186	0.4664	FALSE
W903_RS05410	ID=W903_RS05410	466.738	0.405766	0.149621	2.71196	0.00668867	0.0136435	FALSE
W903_RS05415	ID=W903_RS05415	744.68	0.531157	0.114135	4.65376	3.2593e-06	1.10212e-05	FALSE
W903_RS05425	ID=W903_RS05425	132.326	0.767179	0.205386	3.7353	0.000187493	0.000507381	FALSE
W903_RS05435	ID=W903_RS05435	239.681	0.529202	0.223003	2.37307	0.0176407	0.0324897	FALSE
W903_RS05440	ID=W903_RS05440	2130.1	0.831433	0.167375	4.96749	6.78264e-07	2.49838e-06	FALSE
W903_RS05445	ID=W903_RS05445	196.17	0.798963	0.233902	3.4158	0.000635946	0.00158945	FALSE
W903_RS05450	ID=W903_RS05450	634.39	0.795685	0.131763	6.03876	1.55305e-09	7.23107e-09	FALSE
W903_RS05455	ID=W903_RS05455	13321.5	1.0508	0.0771083	13.6275	2.74718e-42	5.48568e-41	TRUE
W903_RS05460	ID=W903_RS05460	1921.98	1.35998	0.140585	9.67374	3.89876e-22	3.99781e-21	TRUE
W903_RS05465	ID=W903_RS05465	34.6002	1.25324	0.253761	4.93866	7.86607e-07	2.87513e-06	TRUE
W903_RS05470	ID=W903_RS05470	266.128	1.62832	0.150955	10.7868	3.97458e-27	4.80241e-26	TRUE
W903_RS05475	ID=W903_RS05475	2973.04	2.03458	0.186095	10.933	8.01379e-28	9.93605e-27	TRUE
W903_RS05485	ID=W903_RS05485	13290.7	0.258102	0.101259	2.54894	0.0108051	0.0208306	FALSE
W903_RS05490	ID=W903_RS05490	5888.26	0.511152	0.243886	2.09587	0.0360941	0.0620025	FALSE
W903_RS05495	ID=W903_RS05495	1493.67	0.265034	0.242016	1.09511	0.273468	0.359757	FALSE
W903_RS05500	ID=W903_RS05500	44372.7	0.42865	0.0425463	10.0749	7.1328e-24	7.64459e-23	FALSE
W903_RS05505	ID=W903_RS05505	12438.4	0.48495	0.116217	4.17281	3.00866e-05	9.0738e-05	FALSE
W903_RS05510	ID=W903_RS05510	11190.9	0.762082	0.0905153	8.41938	3.78492e-17	2.872e-16	FALSE
W903_RS05515	ID=W903_RS05515	18091.2	0.88747	0.0584695	15.1783	4.92084e-52	1.31477e-50	FALSE
W903_RS05520	ID=W903_RS05520	4157.1	1.45451	0.344819	4.21819	2.46271e-05	7.47481e-05	TRUE
W903_RS05525	ID=W903_RS05525	10149.2	1.6747	0.122952	13.6208	3.01409e-42	5.95597e-41	TRUE
W903_RS05530	ID=W903_RS05530	4800.3	1.21409	0.117523	10.3307	5.12091e-25	5.81699e-24	TRUE
W903_RS05535	ID=W903_RS05535	4837.6	1.28312	0.0906004	14.1624	1.56633e-45	3.62357e-44	TRUE
W903_RS05540	ID=W903_RS05540	3643.98	0.424984	0.0448365	9.47855	2.57849e-21	2.49561e-20	FALSE
W903_RS05545	ID=W903_RS05545	4835.36	1.19288	0.127092	9.38594	6.23573e-21	5.97433e-20	TRUE
W903_RS05550	ID=W903_RS05550	13915.7	-0.113385	0.136017	-0.833609	0.404501	0.500874	FALSE
W903_RS05555	ID=W903_RS05555	3843.06	-0.457634	0.0564626	-8.10507	5.27132e-16	3.73123e-15	FALSE
W903_RS05560	ID=W903_RS05560	10468.4	-1.24464	0.0394636	-31.5388	2.55043e-218	4.83817e-216	TRUE
W903_RS05565	ID=W903_RS05565	2567.51	-0.536539	0.220467	-2.43365	0.0149473	0.027936	FALSE
W903_RS05570	ID=W903_RS05570	1970.24	-0.389566	0.122603	-3.17745	0.00148575	0.00344977	FALSE
W903_RS05575	ID=W903_RS05575	1686.62	-0.479798	0.164142	-2.92307	0.00346599	0.0074886	FALSE
W903_RS05580	ID=W903_RS05580	334.572	-0.755194	0.302614	-2.49557	0.0125754	0.0239754	FALSE
W903_RS05585	ID=W903_RS05585	2610.12	-0.526103	0.0798191	-6.5912	4.36296e-11	2.27378e-10	FALSE
W903_RS05590	ID=W903_RS05590	3116.1	-0.436144	0.11351	-3.84233	0.000121873	0.000341496	FALSE
W903_RS05595	ID=W903_RS05595	2075.23	-0.438596	0.136813	-3.20581	0.00134681	0.00315809	FALSE
W903_RS05600	ID=W903_RS05600	347.847	-0.0933897	0.28401	-0.328825	0.742288	0.80973	FALSE
W903_RS05605	ID=W903_RS05605	372.888	-0.290527	0.178043	-1.63178	0.102726	0.156649	FALSE
W903_RS05610	ID=W903_RS05610	1385.2	-0.188893	0.214158	-0.882028	0.377762	0.471147	FALSE
W903_RS05615	ID=W903_RS05615	6954.71	-0.50358	0.118459	-4.25109	2.12735e-05	6.53008e-05	FALSE
W903_RS05620	ID=W903_RS05620	58.5746	0.140035	0.251758	0.55623	0.578054	0.666607	FALSE
W903_RS05625	ID=W903_RS05625	2146.32	-0.0550504	0.0673854	-0.816949	0.413958	0.50959	FALSE
W903_RS05630	ID=W903_RS05630	1701.88	-0.0814539	0.0545847	-1.49225	0.135634	0.200042	FALSE
W903_RS05635	ID=W903_RS05635	500.139	-0.0601926	0.173046	-0.347842	0.727959	0.796118	FALSE
W903_RS05640	ID=W903_RS05640	1729.65	-0.132004	0.0619555	-2.13063	0.0331195	0.0573769	FALSE
W903_RS05645	ID=W903_RS05645	3670.12	-0.17021	0.103643	-1.64227	0.100535	0.153783	FALSE
W903_RS05650	ID=W903_RS05650	1140.76	-0.158477	0.062035	-2.55465	0.0106295	0.0205338	FALSE
W903_RS05655	ID=W903_RS05655	1180.78	-0.0578781	0.103534	-0.559027	0.576143	0.665212	FALSE
W903_RS05660	ID=W903_RS05660	1935.46	-0.10434	0.0755683	-1.38074	0.167359	0.239607	FALSE
W903_RS05665	ID=W903_RS05665	688.805	-0.0500539	0.125106	-0.400092	0.689089	0.767637	FALSE
W903_RS05670	ID=W903_RS05670	56.9521	0.680731	0.211628	3.21664	0.00129703	0.0030527	FALSE
W903_RS05675	ID=W903_RS05675	1494.17	0.180559	0.0718556	2.5128	0.0119779	0.0229747	FALSE
W903_RS05680	ID=W903_RS05680	1572.62	-0.0193318	0.199207	-0.0970441	0.922691	0.947744	FALSE
W903_RS05685	ID=W903_RS05685	5196.6	-0.0574388	0.0703847	-0.81607	0.41446	0.509661	FALSE
W903_RS05690	ID=W903_RS05690	1031.58	-0.214621	0.114123	-1.88061	0.0600249	0.0979526	FALSE
W903_RS05695	ID=W903_RS05695	3777.56	-1.77623	0.0553437	-32.0945	5.26851e-226	1.11048e-223	TRUE
W903_RS05700	ID=W903_RS05700	1311.53	-1.82495	0.117564	-15.5229	2.42635e-54	6.97392e-53	TRUE
W903_RS05705	ID=W903_RS05705	3308.69	-0.800568	0.104697	-7.6465	2.06521e-14	1.31909e-13	FALSE
W903_RS05710	ID=W903_RS05710	947.911	0.864483	0.0798189	10.8305	2.46689e-27	2.9998e-26	FALSE
W903_RS05715	ID=W903_RS05715	804.848	0.0906417	0.144963	0.625274	0.531791	0.624262	FALSE
W903_RS05720	ID=W903_RS05720	6431.04	-0.276279	0.0987921	-2.79657	0.00516488	0.0108041	FALSE
W903_RS05725	ID=W903_RS05725	649.483	0.312336	0.235612	1.32563	0.184961	0.261064	FALSE
W903_RS05730	ID=W903_RS05730	11792.4	-0.468512	0.126163	-3.71354	0.000204378	0.000549937	FALSE
W903_RS05735	ID=W903_RS05735	1333.24	0.124393	0.186516	0.666929	0.504817	0.597777	FALSE
W903_RS05740	ID=W903_RS05740	1260	0.175376	0.0647242	2.70958	0.00673675	0.013712	FALSE
W903_RS05745	ID=W903_RS05745	1078.51	0.348599	0.21946	1.58844	0.112187	0.16922	FALSE
W903_RS05750	ID=W903_RS05750	402.306	-0.315069	0.175056	-1.79982	0.0718895	0.114793	FALSE
W903_RS05755	ID=W903_RS05755	7148.64	-0.467038	0.0517432	-9.02607	1.77944e-19	1.57005e-18	FALSE
W903_RS05760	ID=W903_RS05760	6392.91	-0.369943	0.108031	-3.42442	0.000616103	0.00154392	FALSE
W903_RS05765	ID=W903_RS05765	2890.7	-0.431952	0.0516113	-8.36932	5.79513e-17	4.3452e-16	FALSE
W903_RS05770	ID=W903_RS05770	4820.7	-0.641196	0.103668	-6.18511	6.20593e-10	2.97289e-09	FALSE
W903_RS05775	ID=W903_RS05775	17.7483	1.65131	0.460149	3.58864	0.000332411	0.000856772	TRUE
W903_RS05780	ID=W903_RS05780	1922.01	-0.506196	0.252289	-2.00641	0.0448126	0.075497	FALSE
W903_RS05785	ID=W903_RS05785	633.072	0.0558719	0.0721692	0.77418	0.438825	0.53328	FALSE
W903_RS05790	ID=W903_RS05790	535.138	-0.0458177	0.251003	-0.182538	0.85516	0.899245	FALSE
W903_RS05795	ID=W903_RS05795	554.895	-0.0198772	0.103333	-0.192361	0.84746	0.892632	FALSE
W903_RS05800	ID=W903_RS05800	217.698	0.915983	0.162791	5.62675	1.83633e-08	7.7931e-08	FALSE
W903_RS05805	ID=W903_RS05805	1052.6	0.213821	0.0691828	3.09067	0.00199704	0.00450462	FALSE
W903_RS05810	ID=W903_RS05810	2662.93	-0.292321	0.286899	-1.0189	0.308251	0.399221	FALSE
W903_RS05815	ID=W903_RS05815	1283.52	-0.295625	0.21517	-1.37391	0.169469	0.241534	FALSE
W903_RS05820	ID=W903_RS05820	1546.47	-0.343376	0.0651768	-5.26839	1.37629e-07	5.38052e-07	FALSE
W903_RS05825	ID=W903_RS05825	2427.54	-0.324313	0.0982716	-3.30017	0.000966253	0.00232317	FALSE
W903_RS05830	ID=W903_RS05830	1584.08	-0.330963	0.196221	-1.68668	0.0916641	0.141602	FALSE
W903_RS05835	ID=W903_RS05835	782.925	0.0118214	0.0677334	0.174529	0.86145	0.902358	FALSE
W903_RS05840	ID=W903_RS05840	372.297	-0.065936	0.168851	-0.390499	0.696168	0.772298	FALSE
W903_RS05845	ID=W903_RS05845	1018.8	-0.0764793	0.125282	-0.610458	0.541559	0.632986	FALSE
W903_RS05850	ID=W903_RS05850	1304.38	-0.111431	0.215428	-0.517254	0.604979	0.692186	FALSE
W903_RS05855	ID=W903_RS05855	2551.28	-0.124757	0.0659513	-1.89165	0.058537	0.0959764	FALSE
W903_RS05860	ID=W903_RS05860	893.688	-0.172602	0.124657	-1.38461	0.166172	0.238268	FALSE
W903_RS05865	ID=W903_RS05865	931.366	0.080633	0.09411	0.856795	0.391558	0.486116	FALSE
W903_RS05870	ID=W903_RS05870	1717.33	-0.229937	0.118975	-1.93264	0.0532808	0.08812	FALSE
W903_RS05875	ID=W903_RS05875	684.809	0.126516	0.092545	1.36708	0.171601	0.243658	FALSE
W903_RS05880	ID=W903_RS05880	4508.47	-0.510846	0.0615737	-8.2965	1.0722e-16	7.88356e-16	FALSE
W903_RS05885	ID=W903_RS05885	4754.96	-0.392839	0.0550507	-7.13594	9.61291e-13	5.57666e-12	FALSE
W903_RS05890	ID=W903_RS05890	907.522	-0.150021	0.245989	-0.609869	0.541949	0.633052	FALSE
W903_RS05895	ID=W903_RS05895	289.212	0.398472	0.168908	2.3591	0.0183194	0.0336092	FALSE
W903_RS05900	ID=W903_RS05900	2319.42	0.967461	0.112592	8.5926	8.50218e-18	6.69238e-17	FALSE
W903_RS05905	ID=W903_RS05905	25.3817	0.137736	0.392234	0.351156	0.725471	0.794125	FALSE
W903_RS05910	ID=W903_RS05910	135.637	0.417525	0.156707	2.66436	0.00771341	0.0155168	FALSE
W903_RS05915	ID=W903_RS05915	3468.16	-0.19436	0.146853	-1.3235	0.185668	0.261674	FALSE
W903_RS05920	ID=W903_RS05920	552.282	0.0501116	0.133505	0.375355	0.707397	0.780193	FALSE
W903_RS05925	ID=W903_RS05925	1148.19	0.178581	0.0634286	2.81547	0.00487064	0.0102435	FALSE
W903_RS05930	ID=W903_RS05930	3631.41	-0.0641614	0.0547131	-1.17269	0.24092	0.325054	FALSE
W903_RS05935	ID=W903_RS05935	10452.5	-0.576357	0.237975	-2.42193	0.0154385	0.0287583	FALSE
W903_RS05940	ID=W903_RS05940	600.447	-0.533129	0.300403	-1.77471	0.0759453	0.12066	FALSE
W903_RS05945	ID=W903_RS05945	4075.61	-0.440193	0.261684	-1.68216	0.0925385	0.142836	FALSE
W903_RS05950	ID=W903_RS05950	623.961	-0.125382	0.105104	-1.19293	0.232898	0.316469	FALSE
W903_RS05955	ID=W903_RS05955	1543.46	-0.170666	0.0593917	-2.87357	0.00405861	0.00865077	FALSE
W903_RS05960	ID=W903_RS05960	776.756	0.472326	0.131515	3.59143	0.000328866	0.000848789	FALSE
W903_RS05965	ID=W903_RS05965	4001.62	-0.107727	0.0418621	-2.57337	0.0100715	0.0195754	FALSE
W903_RS05970	ID=W903_RS05970	845.072	0.487775	0.153537	3.17693	0.00148844	0.0034518	FALSE
W903_RS05975	ID=W903_RS05975	16236.3	0.331396	0.0503908	6.57652	4.81594e-11	2.49613e-10	FALSE
W903_RS05980	ID=W903_RS05980	631.293	-0.227564	0.0984429	-2.31164	0.0207976	0.0377903	FALSE
W903_RS05985	ID=W903_RS05985	1528.53	-0.430482	0.156441	-2.75173	0.00592817	0.012277	FALSE
W903_RS05990	ID=W903_RS05990	210.436	-0.317562	0.285385	-1.11275	0.265816	0.351641	FALSE
W903_RS05995	ID=W903_RS05995	533.612	-0.418648	0.187176	-2.23665	0.0253093	0.0450815	FALSE
W903_RS06000	ID=W903_RS06000	1214.9	-0.0811867	0.0645805	-1.25714	0.208703	0.289408	FALSE
W903_RS06010	ID=W903_RS06010	89545.5	-0.528888	0.300351	-1.7609	0.0782555	0.123836	FALSE
W903_RS06025	ID=W903_RS06025	158.623	0.125521	0.132288	0.948847	0.342699	0.436308	FALSE
W903_RS06030	ID=W903_RS06030	5945.22	-0.267194	0.116642	-2.29072	0.0219795	0.0396341	FALSE
W903_RS06035	ID=W903_RS06035	8679.68	-0.19282	0.165372	-1.16598	0.243624	0.328002	FALSE
W903_RS06040	ID=W903_RS06040	3887.82	-0.243497	0.0498982	-4.87988	1.06148e-06	3.81371e-06	FALSE
W903_RS06045	ID=W903_RS06045	806.347	-0.321359	0.109263	-2.94116	0.00326988	0.0070891	FALSE
W903_RS06050	ID=W903_RS06050	576.447	0.291797	0.340951	0.855833	0.39209	0.486459	FALSE
W903_RS06055	ID=W903_RS06055	1847.09	-0.199858	0.0805014	-2.48267	0.0130402	0.0247621	FALSE
W903_RS06060	ID=W903_RS06060	2241.7	-0.412977	0.0886858	-4.65663	3.21434e-06	1.09081e-05	FALSE
W903_RS06065	ID=W903_RS06065	1474.12	-0.524544	0.10097	-5.19507	2.04644e-07	7.87444e-07	FALSE
W903_RS06070	ID=W903_RS06070	3064.22	-0.420324	0.0606453	-6.93086	4.18304e-12	2.30007e-11	FALSE
W903_RS06075	ID=W903_RS06075	2333.79	-0.433516	0.0689073	-6.29128	3.14851e-10	1.5354e-09	FALSE
W903_RS06080	ID=W903_RS06080	1773.18	-0.545037	0.0917302	-5.94174	2.82017e-09	1.28603e-08	FALSE
W903_RS06085	ID=W903_RS06085	1353.14	-0.413068	0.0461444	-8.95163	3.50263e-19	3.04793e-18	FALSE
W903_RS06090	ID=W903_RS06090	708.799	-0.457985	0.140776	-3.25329	0.00114077	0.00271183	FALSE
W903_RS06095	ID=W903_RS06095	1161.78	-0.365165	0.0458331	-7.96727	1.62214e-15	1.11898e-14	FALSE
W903_RS06100	ID=W903_RS06100	521.206	-0.2609	0.0843018	-3.09484	0.00196922	0.00444716	FALSE
W903_RS06105	ID=W903_RS06105	601.856	-0.367617	0.116941	-3.14361	0.00166878	0.00384183	FALSE
W903_RS06110	ID=W903_RS06110	462.331	-0.61069	0.230447	-2.65003	0.00804853	0.0161226	FALSE
W903_RS06115	ID=W903_RS06115	791.191	-0.354936	0.199878	-1.77576	0.0757718	0.120485	FALSE
W903_RS06120	ID=W903_RS06120	632.963	-0.370979	0.0767481	-4.83372	1.34004e-06	4.74264e-06	FALSE
W903_RS06125	ID=W903_RS06125	2094.25	-0.341986	0.0789684	-4.33067	1.48653e-05	4.66306e-05	FALSE
W903_RS06130	ID=W903_RS06130	1692.87	-0.31779	0.120167	-2.64458	0.00817924	0.0163499	FALSE
W903_RS06135	ID=W903_RS06135	1447.92	-0.268917	0.0895166	-3.0041	0.00266368	0.00587559	FALSE
W903_RS06140	ID=W903_RS06140	906.562	-0.293977	0.147123	-1.99817	0.0456985	0.076649	FALSE
W903_RS06145	ID=W903_RS06145	3523.46	-0.27053	0.172223	-1.57081	0.116227	0.174156	FALSE
W903_RS06150	ID=W903_RS06150	855.152	-0.0842398	0.076525	-1.10081	0.270978	0.357224	FALSE
W903_RS06155	ID=W903_RS06155	2986.33	-0.520574	0.0678137	-7.67653	1.63454e-14	1.0511e-13	FALSE
W903_RS06160	ID=W903_RS06160	2791.6	-0.58204	0.103949	-5.59927	2.15253e-08	9.03396e-08	FALSE
W903_RS06165	ID=W903_RS06165	5561.81	-0.464795	0.0923593	-5.03246	4.84215e-07	1.79757e-06	FALSE
W903_RS06170	ID=W903_RS06170	3327.78	-0.338074	0.282464	-1.19687	0.231356	0.315289	FALSE
W903_RS06175	ID=W903_RS06175	1496.94	-0.41184	0.113266	-3.63603	0.000276871	0.000727458	FALSE
W903_RS06180	ID=W903_RS06180	5159.09	-0.367618	0.0925482	-3.97218	7.12181e-05	0.00020532	FALSE
W903_RS06185	ID=W903_RS06185	1207.91	-0.369794	0.110998	-3.33155	0.000863631	0.0020977	FALSE
W903_RS06190	ID=W903_RS06190	819.292	0.110116	0.271009	0.406317	0.684509	0.764282	FALSE
W903_RS06195	ID=W903_RS06195	819.514	-0.0300967	0.121632	-0.24744	0.804568	0.858417	FALSE
W903_RS06200	ID=W903_RS06200	6189.29	-0.15435	0.121416	-1.27125	0.20364	0.283423	FALSE
W903_RS06205	ID=W903_RS06205	348.518	0.410557	0.143212	2.86678	0.00414672	0.00881876	FALSE
W903_RS06210	ID=W903_RS06210	558.012	0.368973	0.084003	4.39238	1.12116e-05	3.56254e-05	FALSE
W903_RS06215	ID=W903_RS06215	420.434	0.584369	0.1548	3.775	0.000160007	0.000439903	FALSE
W903_RS06220	ID=W903_RS06220	1150.75	0.202433	0.247615	0.81753	0.413625	0.509511	FALSE
W903_RS06225	ID=W903_RS06225	14098	-0.0555364	0.17187	-0.32313	0.746597	0.813399	FALSE
W903_RS06230	ID=W903_RS06230	39186.7	0.00992786	0.0879803	0.112842	0.910156	0.938861	FALSE
W903_RS06235	ID=W903_RS06235	4623.19	-0.361754	0.135842	-2.66304	0.00774378	0.0155614	FALSE
W903_RS06240	ID=W903_RS06240	3649.27	-0.414796	0.108954	-3.80708	0.000140619	0.000391134	FALSE
W903_RS06245	ID=W903_RS06245	317.23	-0.0115065	0.131154	-0.0877326	0.930089	0.951861	FALSE
W903_RS06250	ID=W903_RS06250	387.642	0.130448	0.129701	1.00576	0.314531	0.405619	FALSE
W903_RS06260	ID=W903_RS06260	10989	-0.323761	0.0744135	-4.35084	1.35619e-05	4.27359e-05	FALSE
W903_RS06265	ID=W903_RS06265	4736.04	-0.357107	0.118575	-3.01165	0.00259835	0.00573815	FALSE
W903_RS06270	ID=W903_RS06270	5434.09	-0.325584	0.104281	-3.12218	0.00179519	0.00410299	FALSE
W903_RS06275	ID=W903_RS06275	758.587	-0.133972	0.125313	-1.0691	0.285025	0.372634	FALSE
W903_RS06280	ID=W903_RS06280	880.818	-0.171422	0.117373	-1.46048	0.144157	0.210035	FALSE
W903_RS06285	ID=W903_RS06285	911.559	-0.282009	0.189129	-1.49109	0.135938	0.200213	FALSE
W903_RS06290	ID=W903_RS06290	1263.91	0.191763	0.125908	1.52303	0.12775	0.18933	FALSE
W903_RS06295	ID=W903_RS06295	7077.87	-0.00968923	0.225751	-0.04292	0.965765	0.977097	FALSE
W903_RS06300	ID=W903_RS06300	3427.71	-0.0173125	0.150049	-0.115379	0.908145	0.937824	FALSE
W903_RS06305	ID=W903_RS06305	3811.83	-0.109149	0.0481471	-2.267	0.0233905	0.041979	FALSE
W903_RS06310	ID=W903_RS06310	1414.07	-0.169398	0.140531	-1.20541	0.228045	0.311224	FALSE
W903_RS06315	ID=W903_RS06315	1512.85	-0.159104	0.0561812	-2.83199	0.00462595	0.00976132	FALSE
W903_RS06320	ID=W903_RS06320	633.749	-0.088698	0.255163	-0.347613	0.728131	0.796118	FALSE
W903_RS06325	ID=W903_RS06325	1341.09	-0.0505265	0.118569	-0.426135	0.67001	0.753413	FALSE
W903_RS06330	ID=W903_RS06330	223.6	-0.0257517	0.110536	-0.232971	0.815784	0.867456	FALSE
W903_RS06335	ID=W903_RS06335	150.019	0.596529	0.255065	2.33873	0.0193494	0.0353962	FALSE
W903_RS06340	ID=W903_RS06340	429.912	0.155842	0.134148	1.16171	0.245352	0.330094	FALSE
W903_RS06345	ID=W903_RS06345	232.56	0.942463	0.0918623	10.2595	1.07232e-24	1.20366e-23	FALSE
W903_RS06355	ID=W903_RS06355	887.069	0.0794031	0.0993391	0.799313	0.424109	0.51872	FALSE
W903_RS06360	ID=W903_RS06360	7691.51	-0.189338	0.045541	-4.15753	3.2171e-05	9.67169e-05	FALSE
W903_RS06365	ID=W903_RS06365	2113.86	-0.132782	0.0839403	-1.58186	0.113681	0.17113	FALSE
W903_RS06375	ID=W903_RS06375	1538.65	-0.025619	0.0902621	-0.283829	0.776542	0.834617	FALSE
W903_RS06380	ID=W903_RS06380	517.435	-0.142084	0.242194	-0.586653	0.557437	0.648349	FALSE
W903_RS06385	ID=W903_RS06385	1529.04	-0.167066	0.144512	-1.15608	0.24765	0.332891	FALSE
W903_RS06390	ID=W903_RS06390	2680.56	-0.384046	0.0845004	-4.5449	5.49622e-06	1.8196e-05	FALSE
W903_RS06395	ID=W903_RS06395	3958.43	-0.365703	0.0627506	-5.82789	5.6134e-09	2.49382e-08	FALSE
W903_RS06400	ID=W903_RS06400	1088.82	0.209653	0.18966	1.10541	0.26898	0.355084	FALSE
W903_RS06410	ID=W903_RS06410	59.3533	1.22147	0.266402	4.58507	4.53828e-06	1.5157e-05	TRUE
W903_RS06425	50S_ribosomal_protein_L10	54566.4	-0.0454495	0.123043	-0.369379	0.711845	0.78237	FALSE
W903_RS06430	ATP-dependent_Clp_protease_ATP-binding_subunit	7961.75	1.85776	0.106748	17.4032	7.79858e-68	2.84498e-66	TRUE
W903_RS06435	homocysteine_S-methyltransferase	830.227	-0.674983	0.075223	-8.97309	2.88308e-19	2.52357e-18	FALSE
W903_RS06440	amino_acid_permease	1094.85	-0.676701	0.193644	-3.49457	0.000474829	0.001201	FALSE
W903_RS06445	HXXEE_domain-containing_protein	95.2889	0.227819	0.133528	1.70615	0.0879801	0.136914	FALSE
W903_RS06460	ribosome_biogenesis_GTP-binding_protein_YihA/YsxC	3275.22	-0.161979	0.0556279	-2.91184	0.0035931	0.00774559	FALSE
W903_RS06465	ATP-dependent_Clp_protease_ATP-binding_subunit_ClpX	6499.43	-0.086528	0.0649019	-1.33321	0.182462	0.257922	FALSE
W903_RS06475	dihydrofolate_reductase	1116.54	0.0238427	0.132627	0.179773	0.857331	0.900614	FALSE
W903_RS06480	thymidylate_synthase	1983.15	0.00813631	0.182113	0.0446773	0.964365	0.9762	FALSE
W903_RS06485	hydroxymethylglutaryl-CoA_synthase	1753.95	-0.103954	0.0467629	-2.22301	0.0262154	0.0464338	FALSE
W903_RS06490	hydroxymethylglutaryl-CoA_reductase%2C_degradative	2816.83	-0.0428751	0.13424	-0.319392	0.749429	0.814243	FALSE
W903_RS06495	DUF1836_domain-containing_protein	1660.67	1.92023	0.349922	5.48758	4.07473e-08	1.67674e-07	TRUE
W903_RS06500	hemolysin_III_family_protein	5321.93	1.15795	0.351014	3.29887	0.000970765	0.00233106	TRUE
W903_RS06505	diacylglycerol_kinase_family_lipid_kinase	13148.9	0.344685	0.0762615	4.51978	6.19034e-06	2.03519e-05	FALSE
W903_RS06510	glutathione_S-transferase_family_protein	1633.47	-0.37268	0.138134	-2.69797	0.00697643	0.0141695	FALSE
W903_RS06515	DUF4649_family_protein	89.0951	0.257434	0.153765	1.6742	0.094091	0.144761	FALSE
W903_RS06520	type_2_isopentenyl-diphosphate_Delta-isomerase	2260.58	0.0880041	0.084399	1.04271	0.29708	0.386531	FALSE
W903_RS06525	phosphomevalonate_kinase	1545.65	0.122344	0.147993	0.826689	0.408413	0.504421	FALSE
W903_RS06530	diphosphomevalonate_decarboxylase	1429.46	0.123653	0.0692348	1.78599	0.0741014	0.118027	FALSE
W903_RS06535	mevalonate_kinase	1153.6	0.208383	0.166588	1.25088	0.210977	0.291708	FALSE
W903_RS06540	HAMP_domain-containing_histidine_kinase	1770.61	0.0177779	0.11911	0.149256	0.881351	0.916625	FALSE
W903_RS06545	response_regulator_transcription_factor	2321.8	-0.00524033	0.0992379	-0.0528057	0.957887	0.971717	FALSE
W903_RS06550	GTP_pyrophosphokinase	1444.64	-0.00187064	0.159606	-0.0117203	0.990649	0.994247	FALSE
W903_RS06555	hypothetical_protein	126.146	-0.012653	0.228931	-0.05527	0.955923	0.970244	FALSE
W903_RS06560	YSIRK_signal_domain/LPXTG_anchor_domain_surface_protein	73808.7	-0.435499	0.114588	-3.80057	0.000144366	0.000400971	FALSE
W903_RS06565	MarR_family_transcriptional_regulator	1614.37	0.427808	0.279443	1.53093	0.125786	0.186857	FALSE
W903_RS06570	bifunctional_metallophosphatase/5'-nucleotidase	8345.99	-2.29433	0.0427711	-53.6421	0	0	TRUE
W903_RS06575	peptide_deformylase	466.345	0.970756	0.14661	6.62135	3.55938e-11	1.86523e-10	FALSE
W903_RS06580	NADP-specific_glutamate_dehydrogenase	3022.72	1.24071	0.0679659	18.2548	1.89396e-74	7.64434e-73	TRUE
W903_RS06585	DUF308_domain-containing_protein	5197.97	0.113135	0.287876	0.393	0.69432	0.770699	FALSE
W903_RS06590	ABC_transporter_ATP-binding_protein/permease	2737.43	0.692248	0.0730629	9.47468	2.6759e-21	2.57674e-20	FALSE
W903_RS06605	ABC-F_family_ATP-binding_cassette_domain-containing_protein	2694.3	0.588522	0.0603704	9.74852	1.87175e-22	1.94028e-21	FALSE
W903_RS06610	CCA_tRNA_nucleotidyltransferase	1643.62	0.726876	0.13279	5.47387	4.40303e-08	1.80791e-07	FALSE
W903_RS06615	DegV_family_protein	5098.14	0.117683	0.0769795	1.52875	0.126326	0.187365	FALSE
W903_RS06620	DUF1149_family_protein	1116.41	0.153021	0.196254	0.77971	0.435561	0.530674	FALSE
W903_RS06625	hypothetical_protein	271.237	0.587101	0.183379	3.20157	0.00136679	0.00319703	FALSE
W903_RS06630	DUF2127_domain-containing_protein	281.953	0.336704	0.140369	2.3987	0.0164533	0.0304804	FALSE
W903_RS06635	fructose-specific_PTS_transporter_subunit_EIIC	15163.4	0.0944314	0.102113	0.92477	0.355086	0.449065	FALSE
W903_RS06640	1-phosphofructokinase	5054.73	0.303297	0.0681987	4.44726	8.69744e-06	2.79645e-05	FALSE
W903_RS06645	DeoR/GlpR_family_DNA-binding_transcription_regulator	3058.13	0.270037	0.0588947	4.58507	4.53831e-06	1.5157e-05	FALSE
W903_RS06650	aminoacyltransferase	3921.26	1.97361	0.0714813	27.6101	8.41357e-168	1.14004e-165	TRUE
W903_RS06655	SH3_domain-containing_protein	6591.79	1.18805	0.172793	6.87556	6.17485e-12	3.3757e-11	TRUE
W903_RS06660	2-dehydropantoate_2-reductase	3132.08	-0.168145	0.0553527	-3.03771	0.00238383	0.00529522	FALSE
W903_RS06665	PTS_transporter_subunit_IIC	4398.25	-0.349655	0.0818898	-4.26983	1.95626e-05	6.03418e-05	FALSE
W903_RS06670	NAD(P)/FAD-dependent_oxidoreductase	1007.69	0.484293	0.275951	1.755	0.0792595	0.125088	FALSE
W903_RS06675	tRNA_(guanosine(37)-N1)-methyltransferase_TrmD	924.528	0.637947	0.115453	5.52559	3.28384e-08	1.36014e-07	FALSE
W903_RS06695	helix-turn-helix_domain-containing_protein	1497.71	0.952281	0.0697774	13.6474	2.09181e-42	4.22145e-41	FALSE
W903_RS06700	KH_domain-containing_protein	5219.32	-0.333815	0.387558	-0.86133	0.389056	0.483644	FALSE
W903_RS06705	30S_ribosomal_protein_S16	6400.6	-0.122048	0.334685	-0.364665	0.715361	0.785779	FALSE
W903_RS06710	ABC_transporter_permease	2518.88	-0.309738	0.211819	-1.46228	0.143665	0.209479	FALSE
W903_RS06715	ABC_transporter_ATP-binding_protein	988.375	-0.245588	0.0663161	-3.70329	0.000212822	0.000569426	FALSE
W903_RS06720	efflux_RND_transporter_periplasmic_adaptor_subunit	2921.04	-0.388266	0.125912	-3.08362	0.00204497	0.0045909	FALSE
W903_RS06725	carbamoyl_phosphate_synthase_large_subunit	5192.95	-0.0267305	0.159333	-0.167765	0.866768	0.905023	FALSE
W903_RS06730	carbamoyl_phosphate_synthase_small_subunit	3514.76	0.0333	0.0607859	0.547824	0.583813	0.672839	FALSE
W903_RS06735	bifunctional_pyr_operon_transcriptional_regulator/uracil_phosphoribosyltransferase_PyrR	1437.59	0.143817	0.0445215	3.23028	0.00123667	0.00292377	FALSE
W903_RS06740	RluA_family_pseudouridine_synthase	1819.21	0.0307994	0.0751761	0.409697	0.682028	0.762858	FALSE
W903_RS06745	signal_peptidase_II	271.835	0.176685	0.154208	1.14576	0.251895	0.337512	FALSE
W903_RS06750	LysR_family_transcriptional_regulator	1138.72	0.389039	0.119274	3.26172	0.00110737	0.00263573	FALSE
W903_RS06755	50S_ribosomal_protein_L27	5002.64	-0.208548	0.231688	-0.900123	0.368055	0.461772	FALSE
W903_RS06765	50S_ribosomal_protein_L21	7920.57	-0.0472188	0.201605	-0.234215	0.814818	0.866915	FALSE
W903_RS06770	CapA_family_protein	666.14	0.486468	0.175662	2.76934	0.00561696	0.0116707	FALSE
W903_RS06775	tRNA_4-thiouridine(8)_synthase_ThiI	3524.95	0.16793	0.127118	1.32106	0.186481	0.262235	FALSE
W903_RS06780	cysteine_desulfurase	2765.77	0.399799	0.0964094	4.14688	3.37032e-05	0.000101003	FALSE
W903_RS06785	hypothetical_protein	1054.42	0.127687	0.319641	0.399471	0.689546	0.767637	FALSE
W903_RS06790	glutathione-disulfide_reductase	4904.88	0.812552	0.22769	3.56868	0.000358785	0.00091975	FALSE
W903_RS06795	YlbF/YmcA_family_competence_regulator	1069.08	0.47449	0.147868	3.20888	0.00133253	0.00313236	FALSE
W903_RS06800	chorismate_synthase	1983.08	1.3013	0.119198	10.9172	9.54235e-28	1.16786e-26	TRUE
W903_RS06805	3-dehydroquinate_synthase	869.978	1.31563	0.140877	9.33885	9.73826e-21	9.28316e-20	TRUE
W903_RS06810	type_I_3-dehydroquinate_dehydratase	3575.03	0.0365115	0.204065	0.17892	0.858	0.900614	FALSE
W903_RS06815	class_I_SAM-dependent_rRNA_methyltransferase	4160.12	0.0552077	0.0717104	0.76987	0.441377	0.536039	FALSE
W903_RS06820	LTA_synthase_family_protein	7861.46	-0.259944	0.065145	-3.99024	6.60073e-05	0.000191169	FALSE
W903_RS06825	50S_ribosomal_protein_L20	18175.2	-0.0846194	0.0837903	-1.0099	0.312546	0.403333	FALSE
W903_RS06835	translation_initiation_factor_IF-3	16702.3	-0.0954666	0.239305	-0.398933	0.689943	0.767637	FALSE
W903_RS06840	(d)CMP_kinase	4645.45	-0.283053	0.196485	-1.44058	0.149703	0.217202	FALSE
W903_RS06845	LysM_peptidoglycan-binding_domain-containing_protein	2053.92	-0.129292	0.316041	-0.409098	0.682468	0.7629	FALSE
W903_RS06850	ferredoxin	27.3075	0.390996	0.657976	0.59424	0.552352	0.643618	FALSE
W903_RS06855	EbsA_family_protein	1111.75	-0.248538	0.0913856	-2.71967	0.0065348	0.0133583	FALSE
W903_RS06860	peptidase_T	3211.71	-0.301446	0.0953944	-3.16	0.0015777	0.00364184	FALSE
W903_RS06865	polysaccharide_biosynthesis_protein	2775.07	0.0188016	0.0897944	0.209385	0.834148	0.882039	FALSE
W903_RS06870	UDP-N-acetylmuramoyl-L-alanyl-D-glutamate--L-_lysine_ligase	4015.67	-0.193178	0.0595437	-3.24431	0.00117738	0.00279185	FALSE
W903_RS06875	ABC_transporter_ATP-binding_protein	905.951	-0.0354424	0.0840517	-0.421674	0.673263	0.755728	FALSE
W903_RS06880	ABC_transporter_substrate-binding_protein	1496.14	-0.183029	0.114875	-1.59328	0.111096	0.167794	FALSE
W903_RS06885	iron_ABC_transporter_permease	529.312	0.0549834	0.137063	0.401156	0.688305	0.767637	FALSE
W903_RS06890	iron_ABC_transporter_permease	772.501	-0.0842384	0.13766	-0.611933	0.540582	0.632624	FALSE
W903_RS06895	DUF1803_domain-containing_protein	463.75	-0.126256	0.0783587	-1.61126	0.107124	0.162571	FALSE
W903_RS06900	manganese-dependent_inorganic_pyrophosphatase	9450.83	-0.444838	0.238992	-1.86131	0.0627001	0.102009	FALSE
W903_RS06905	pyruvate_formate-lyase-activating_protein	895.752	-0.498739	0.117789	-4.23417	2.294e-05	6.9739e-05	FALSE
W903_RS06910	hemolysin_family_protein	5299.28	-0.324077	0.044051	-7.35686	1.88291e-13	1.13754e-12	FALSE
W903_RS06915	class_I_SAM-dependent_methyltransferase	536.971	-0.283064	0.0972667	-2.91018	0.00361218	0.00777788	FALSE
W903_RS06920	TIGR01212_family_radical_SAM_protein	977.294	-0.363352	0.0690152	-5.26482	1.40326e-07	5.4661e-07	FALSE
W903_RS06930	ECF_transporter_S_component	1177.33	0.551979	0.0929632	5.93761	2.89211e-09	1.31252e-08	FALSE
W903_RS06935	PI-2a_pilus_subunit_PilC	784.689	-0.776791	0.176925	-4.39051	1.13083e-05	3.58727e-05	FALSE
W903_RS06940	PI-2a_pilus_assembly_sortase_SrtC4	565.231	-1.01793	0.217816	-4.67333	2.96348e-06	1.00748e-05	TRUE
W903_RS06945	class_C_sortase	338.567	-0.760141	0.240318	-3.16306	0.00156118	0.00361608	FALSE
W903_RS06950	pilin_N-terminal_domain-containing_protein	16203.2	-1.48677	0.0605295	-24.5628	3.15696e-133	2.99438e-131	TRUE
W903_RS06955	SpaA_isopeptide-forming_pilin-related_protein	1507.18	-0.974522	0.116518	-8.36371	6.07749e-17	4.52117e-16	FALSE
W903_RS06960	helix-turn-helix_domain-containing_protein	774.417	-0.267231	0.194034	-1.37724	0.168439	0.24061	FALSE
W903_RS06965	glycosyltransferase_family_4_protein	3608.47	-0.0630033	0.0332627	-1.89411	0.0582103	0.0955232	FALSE
W903_RS06970	glycosyltransferase	1840.72	-0.149049	0.221004	-0.674421	0.500044	0.592865	FALSE
W903_RS06975	oligosaccharide_flippase_family_protein	4120.26	-0.0699077	0.0752494	-0.929013	0.352882	0.446874	FALSE
W903_RS06980	DUF2142_domain-containing_protein	3880.51	-0.114509	0.23651	-0.484162	0.628271	0.712391	FALSE
W903_RS06985	glycosyltransferase	2491.34	0.0222212	0.0600273	0.370185	0.711245	0.782296	FALSE
W903_RS06990	glycosyltransferase_family_2_protein	2856.15	0.00572243	0.0579779	0.0987001	0.921376	0.947744	FALSE
W903_RS06995	NAD-dependent_epimerase/dehydratase_family_protein	3851.63	-0.0519577	0.0546005	-0.951597	0.341301	0.435406	FALSE
W903_RS07000	2-C-methyl-D-erythritol_4-phosphate_cytidylyltransferase	2973.17	-0.0534644	0.0831933	-0.642653	0.520449	0.612464	FALSE
W903_RS07005	LicD_family_protein	2941.06	-0.0203174	0.117875	-0.172364	0.863151	0.903641	FALSE
W903_RS07010	prealbumin-like_fold_domain-containing_protein	2832.46	0.0518497	0.0459887	1.12745	0.259554	0.345526	FALSE
W903_RS07015	DUF2304_domain-containing_protein	439.303	-0.0287661	0.318027	-0.0904516	0.927928	0.950989	FALSE
W903_RS07020	glycosyltransferase_family_2_protein	1015.43	0.245033	0.128767	1.90292	0.0570508	0.0937017	FALSE
W903_RS07025	glycosyltransferase_family_2_protein	1943.75	0.24612	0.0960411	2.56266	0.0103875	0.0201241	FALSE
W903_RS07030	DUF1972_domain-containing_protein	2381.93	0.208209	0.144552	1.44037	0.149763	0.217202	FALSE
W903_RS07035	dTDP-4-dehydrorhamnose_reductase	2308.9	0.267967	0.162554	1.64848	0.0992546	0.151966	FALSE
W903_RS07040	metal-sulfur_cluster_assembly_factor	944.389	0.521231	0.203352	2.5632	0.0103711	0.0201165	FALSE
W903_RS07045	RNA_polymerase_sigma_factor_RpoD	7179.73	0.373272	0.157209	2.37437	0.0175791	0.0324126	FALSE
W903_RS07050	DNA_primase	5633.88	0.508262	0.174751	2.9085	0.00363172	0.00781108	FALSE
W903_RS07055	large_conductance_mechanosensitive_channel_protein_MscL	16042.4	-0.645698	0.0582243	-11.0898	1.4055e-28	1.80151e-27	FALSE
W903_RS07060	30S_ribosomal_protein_S21	7585.32	0.00323611	0.290199	0.0111513	0.991103	0.994247	FALSE
W903_RS07065	YkgJ_family_cysteine_cluster_protein	169.277	0.619022	0.128708	4.8095	1.5131e-06	5.29584e-06	FALSE
W903_RS07070	transporter_substrate-binding_domain-containing_protein	308.038	1.29835	0.139532	9.30501	1.33974e-20	1.25816e-19	TRUE
W903_RS07075	ammonium_transporter	114.118	1.38838	0.149905	9.26171	2.01191e-20	1.88009e-19	TRUE
W903_RS07080	NAD(P)-binding_domain-containing_protein	48.5334	1.41676	0.334049	4.24118	2.2235e-05	6.79225e-05	TRUE
W903_RS07085	rhodanese-related_sulfurtransferase	8927.32	-0.534674	0.136358	-3.92111	8.81433e-05	0.000252962	FALSE
W903_RS07090	hypothetical_protein	909.534	0.117456	0.238711	0.492044	0.622688	0.707329	FALSE
W903_RS07095	MFS_transporter	549.335	0.668793	0.0925271	7.22807	4.89897e-13	2.91328e-12	FALSE
W903_RS07100	glycogen/starch/alpha-glucan_family_phosphorylase	2279.62	0.764299	0.0712188	10.7317	7.22478e-27	8.61975e-26	FALSE
W903_RS07105	4-alpha-glucanotransferase	1580.7	0.885143	0.1352	6.5469	5.87443e-11	3.00372e-10	FALSE
W903_RS07110	LacI_family_transcriptional_regulator	1153.77	0.243113	0.0779778	3.11772	0.00182256	0.00415055	FALSE
W903_RS07115	extracellular_solute-binding_protein	2554.2	-0.956591	0.0817639	-11.6994	1.28313e-31	1.84402e-30	FALSE
W903_RS07120	sugar_ABC_transporter_permease	1373.67	-0.686285	0.0587457	-11.6823	1.56995e-31	2.23925e-30	FALSE
W903_RS07125	sugar_ABC_transporter_permease	1236.57	-0.59922	0.121533	-4.93053	8.2008e-07	2.99171e-06	FALSE
W903_RS07130	oligopeptide:H+_symporter	3348.49	-0.0264544	0.0695492	-0.380369	0.703672	0.778703	FALSE
W903_RS07135	8-oxo-dGTP_diphosphatase	305.366	-0.260687	0.219408	-1.18814	0.234778	0.318124	FALSE
W903_RS07140	hypothetical_protein	57.1193	-0.672742	0.391221	-1.7196	0.0855059	0.133502	FALSE
W903_RS07145	accessory_Sec_system_glycosylation_chaperone_GtfB	1204.87	-0.412861	0.0875865	-4.71375	2.43194e-06	8.34246e-06	FALSE
W903_RS07150	accessory_Sec_system_glycosyltransferase_GtfA	1717.46	-0.473725	0.183315	-2.58421	0.00976014	0.019068	FALSE
W903_RS07155	accessory_Sec_system_translocase_SecA2	2700.31	-0.365978	0.0358822	-10.1994	1.99457e-24	2.21269e-23	FALSE
W903_RS07160	accessory_Sec_system_protein_Asp3	1000.91	-0.590495	0.193626	-3.04967	0.0022909	0.00510074	FALSE
W903_RS07165	accessory_Sec_system_protein_Asp2	1378.39	-0.447777	0.0486994	-9.19471	3.76014e-20	3.44589e-19	FALSE
W903_RS07170	accessory_Sec_system_protein_Asp1	1398.23	-0.511212	0.0779342	-6.55953	5.39769e-11	2.78245e-10	FALSE
W903_RS07175	accessory_Sec_system_protein_translocase_subunit_SecY2	1580.13	-0.576748	0.186033	-3.10024	0.00193365	0.00437724	FALSE
W903_RS07180	SP_1767_family_glycosyltransferase	1322.08	-0.587793	0.0559746	-10.5011	8.54044e-26	9.81891e-25	FALSE
W903_RS07185	glycosyltransferase	993.1	-0.604432	0.0518971	-11.6467	2.38402e-31	3.34999e-30	FALSE
W903_RS07190	glycosyl_transferase_family_8	1799.69	-0.630187	0.166034	-3.79554	0.000147323	0.000408585	FALSE
W903_RS07195	glycosyl_transferase	894.754	-0.569533	0.0835938	-6.8131	9.55198e-12	5.19201e-11	FALSE
W903_RS07200	glycosyltransferase_family_8_protein	1155.44	-0.641476	0.124991	-5.13219	2.86386e-07	1.09091e-06	FALSE
W903_RS07205	sugar_transferase	1217.41	-0.64373	0.159642	-4.03234	5.52247e-05	0.000161171	FALSE
W903_RS07215	accessory_Sec-dependent_serine-rich_glycoprotein_adhesin	20557	-0.564532	0.118877	-4.74888	2.04545e-06	7.0678e-06	FALSE
W903_RS07220	helix-turn-helix_domain-containing_protein	3003.91	-0.0991651	0.0875508	-1.13266	0.257358	0.343325	FALSE
W903_RS07225	excinuclease_ABC_subunit_UvrB	3143.99	0.0770851	0.105155	0.733061	0.463521	0.555464	FALSE
W903_RS07230	CPBP_family_intramembrane_metalloprotease	1721.78	-0.321598	0.136506	-2.35592	0.018477	0.0338656	FALSE
W903_RS07235	ABC_transporter_substrate-binding_protein/permease	28645.9	0.352396	0.0489258	7.20266	5.90506e-13	3.48969e-12	FALSE
W903_RS07240	amino_acid_ABC_transporter_ATP-binding_protein	11441.9	0.509748	0.118703	4.29431	1.75236e-05	5.44065e-05	FALSE
W903_RS07245	hypothetical_protein	98.3116	-0.612141	0.730418	-0.83807	0.401992	0.498092	FALSE
W903_RS07255	GTPase_ObgE	5693.03	-0.28989	0.110163	-2.63146	0.00850198	0.0169059	FALSE
W903_RS07260	DUF4044_domain-containing_protein	77.8192	0.0833893	0.259878	0.320879	0.748302	0.814094	FALSE
W903_RS07265	aminopeptidase	1928.35	-0.51762	0.0649124	-7.97414	1.53444e-15	1.06624e-14	FALSE
W903_RS07270	LPXTG_cell_wall_anchor_domain-containing_protein	1096.28	0.0129173	0.389925	0.0331277	0.973573	0.981854	FALSE
W903_RS07275	amidase_family_protein	3434.54	-0.56397	0.136578	-4.12928	3.63908e-05	0.000108543	FALSE
W903_RS07280	rRNA_pseudouridine_synthase	132.179	0.179877	0.128637	1.39834	0.162012	0.233007	FALSE
W903_RS07285	aldo/keto_reductase	1621.92	-0.033812	0.112821	-0.299695	0.76441	0.825319	FALSE
W903_RS07290	NAD(P)H-dependent_oxidoreductase	1218.93	0.00391784	0.0449036	0.0872499	0.930473	0.951861	FALSE
W903_RS07295	VOC_family_protein	1717.63	-0.284691	0.18101	-1.57279	0.115768	0.173743	FALSE
W903_RS07300	glycosyltransferase_family_2_protein	680.41	-0.216404	0.190577	-1.13552	0.256157	0.342204	FALSE
W903_RS07305	amino_acid_permease	6068.45	-0.395783	0.0815409	-4.8538	1.21119e-06	4.31885e-06	FALSE
W903_RS07310	SsrA-binding_protein_SmpB	699.149	0.566441	0.0967409	5.85524	4.76334e-09	2.13618e-08	FALSE
W903_RS07315	ribonuclease_R	4764.76	0.513637	0.0535098	9.59894	8.0774e-22	8.10731e-21	FALSE
W903_RS07320	preprotein_translocase_subunit_SecG	2184.16	-0.0392149	0.0964721	-0.406489	0.684383	0.764282	FALSE
W903_RS07325	multidrug_efflux_MFS_transporter	1789.53	-0.0608415	0.0562566	-1.0815	0.279475	0.366642	FALSE
W903_RS07330	hypothetical_protein	189.227	-0.269275	0.156579	-1.71973	0.0854808	0.133502	FALSE
W903_RS07335	ABC_transporter_ATP-binding_protein	86.6749	-0.249397	0.145955	-1.70872	0.0875024	0.13634	FALSE
W903_RS07340	dephospho-CoA_kinase	116.696	0.544993	0.147398	3.69741	0.000217807	0.000581943	FALSE
W903_RS07345	DNA-formamidopyrimidine_glycosylase	246.827	0.474304	0.15546	3.05097	0.002281	0.00508468	FALSE
W903_RS07350	quorum-sensing_system_transcriptional_regulator_Rgg2	174.469	0.403307	0.133158	3.02879	0.00245535	0.00544135	FALSE
W903_RS07355	hypothetical_protein	461.413	-0.204326	0.0937783	-2.17882	0.0293449	0.0515915	FALSE
W903_RS07370	hypothetical_protein	308.936	0.202967	0.110308	1.84001	0.0657674	0.10627	FALSE
W903_RS07375	hypothetical_protein	301.355	0.1624	0.141283	1.14947	0.250364	0.336122	FALSE
W903_RS07380	GTPase_Era	2140.81	0.0241505	0.110338	0.218878	0.826745	0.876165	FALSE
W903_RS07385	diacylglycerol_kinase	143.571	-0.332345	0.412307	-0.806063	0.420207	0.515361	FALSE
W903_RS07390	rRNA_maturation_RNase_YbeY	537.956	0.0445375	0.137579	0.323723	0.746147	0.813399	FALSE
W903_RS07395	class_I_SAM-dependent_methyltransferase	204.057	0.459767	0.17108	2.68744	0.00720021	0.0146083	FALSE
W903_RS07400	NUDIX_domain-containing_protein	88.4218	0.117915	0.156355	0.754152	0.450758	0.542619	FALSE
W903_RS07405	DUF4037_domain-containing_protein	636.346	0.190634	0.176947	1.07735	0.281325	0.368559	FALSE
W903_RS07410	PhoH_family_protein	2983.18	-0.0232576	0.143445	-0.162135	0.871199	0.908058	FALSE
W903_RS07415	oleate_hydratase	2737.65	-0.868555	0.184402	-4.71012	2.4757e-06	8.47727e-06	FALSE
W903_RS07420	YozE_family_protein	51.4768	-0.0574997	0.327365	-0.175644	0.860574	0.901938	FALSE
W903_RS07425	peptide-methionine_(S)-S-oxide_reductase_MsrA	361.794	0.0589486	0.193299	0.304961	0.760396	0.822859	FALSE
W903_RS07430	RNA-binding_virulence_regulatory_protein_CvfB	2439.28	-0.268646	0.0709352	-3.7872	0.000152357	0.000419479	FALSE
W903_RS07435	ribosome_recycling_factor	5594.76	-0.502482	0.203676	-2.46707	0.0136225	0.0256878	FALSE
W903_RS07440	UMP_kinase	4628.21	-0.465055	0.0784707	-5.92647	3.0951e-09	1.40129e-08	FALSE
W903_RS07445	dipeptide/oligopeptide/nickel_ABC_transporter_ATP-binding_protein	77.9307	-0.131466	0.159919	-0.822081	0.411031	0.507304	FALSE
W903_RS07450	ABC_transporter_ATP-binding_protein	86.3215	-0.328513	0.162867	-2.01706	0.0436888	0.0738001	FALSE
W903_RS07455	ABC_transporter_permease	44.8576	-0.230586	0.25786	-0.894228	0.3712	0.464796	FALSE
W903_RS07460	ABC_transporter_permease	89.4353	-0.685731	0.289848	-2.36583	0.0179899	0.0330686	FALSE
W903_RS07465	nickel_ABC_transporter_substrate-binding_protein	108.709	-0.328558	0.17407	-1.8875	0.0590928	0.0966446	FALSE
W903_RS07470	50S_ribosomal_protein_L1	19862.6	0.137481	0.148904	0.923281	0.355861	0.449745	FALSE
W903_RS07475	50S_ribosomal_protein_L11	22528.6	0.0969943	0.198809	0.487878	0.625636	0.709828	FALSE
W903_RS07480	MFS_transporter	1536.52	-0.679914	0.0893933	-7.60587	2.82983e-14	1.78595e-13	FALSE
W903_RS07485	M20_family_metallopeptidase	1571.78	-0.583399	0.087398	-6.67519	2.46908e-11	1.31569e-10	FALSE
W903_RS07490	LysR_family_transcriptional_regulator	431.576	0.528517	0.145859	3.62349	0.000290658	0.000757389	FALSE
W903_RS07495	DUF3397_domain-containing_protein	31.2335	0.0703494	0.346145	0.203237	0.83895	0.886129	FALSE
W903_RS07500	aminodeoxychorismate_synthase_component_I	611.449	0.0711938	0.0700736	1.01599	0.309636	0.400668	FALSE
W903_RS07505	DNA_translocase_FtsK	3506.75	-0.132657	0.0853501	-1.55427	0.12012	0.178861	FALSE
W903_RS07510	peptidylprolyl_isomerase	1032.13	-0.0697427	0.0913003	-0.763883	0.444937	0.539326	FALSE
W903_RS07515	metal_ABC_transporter_permease	913.578	-0.683373	0.0885854	-7.71428	1.21663e-14	7.9311e-14	FALSE
W903_RS07520	metal_ABC_transporter_ATP-binding_protein	821.86	-0.446865	0.100327	-4.45408	8.42542e-06	2.7182e-05	FALSE
W903_RS07525	metal_ABC_transporter_substrate-binding_protein	2961.33	-0.64147	0.0727267	-8.82029	1.14168e-18	9.41636e-18	FALSE
W903_RS07530	metal-dependent_transcriptional_regulator	948.371	-0.0472835	0.094812	-0.498708	0.617985	0.703673	FALSE
W903_RS07535	5'-methylthioadenosine/adenosylhomocysteine_nucleosidase	637.191	0.213328	0.110944	1.92284	0.0545	0.0899795	FALSE
W903_RS07540	cell_wall_synthase_accessory_phosphoprotein_MacP	152.379	-0.0126179	0.147438	-0.0855811	0.931799	0.952383	FALSE
W903_RS07545	NUDIX_hydrolase	1104.53	0.0829803	0.15423	0.538029	0.590557	0.677729	FALSE
W903_RS07550	bifunctional_UDP-N-acetylglucosamine_diphosphorylase/glucosamine-1-phosphate_N-acetyltransferase_GlmU	3068.57	0.0600431	0.145702	0.412094	0.68027	0.76224	FALSE
W903_RS07565	Gfo/Idh/MocA_family_oxidoreductase	598.625	0.515407	0.231226	2.22902	0.0258127	0.045849	FALSE
W903_RS07570	ASCH_domain-containing_protein	269.563	0.184809	0.0829882	2.22693	0.0259518	0.0460098	FALSE
W903_RS07575	DUF3977_family_protein	2.92609	0.428351	0.876593	0.488655	0.625086	0.709628	FALSE
W903_RS07580	3-oxoacyl-ACP_reductase	382.179	0.316985	0.0976126	3.24738	0.00116472	0.0027653	FALSE
W903_RS07595	GNAT_family_N-acetyltransferase	95.7902	0.619305	0.257015	2.40961	0.0159696	0.0296422	FALSE
W903_RS07600	glycosyltransferase_family_2_protein	4671.84	-0.877095	0.0588857	-14.8949	3.55776e-50	8.99877e-49	FALSE
W903_RS07605	hypothetical_protein	11854.9	-0.823572	0.0545738	-15.091	1.85668e-51	4.82482e-50	FALSE
W903_RS07610	CotH_kinase_family_protein	3405.3	-0.67121	0.0573456	-11.7046	1.20663e-31	1.7473e-30	FALSE
W903_RS07615	DUF4956_domain-containing_protein	1398.88	-0.520043	0.120819	-4.3043	1.67513e-05	5.22652e-05	FALSE
W903_RS07620	polyphosphate_polymerase_domain-containing_protein	1192.71	-0.492373	0.144647	-3.40396	0.000664156	0.00165559	FALSE
W903_RS07625	branched-chain_amino_acid_transport_system_II_carrier_protein	329.239	0.13286	0.170574	0.778901	0.436038	0.530914	FALSE
W903_RS07630	methionine--tRNA_ligase	13870.6	-0.415909	0.0709933	-5.85844	4.67246e-09	2.10039e-08	FALSE
W903_RS07635	SAM-dependent_methyltransferase_TehB	703.461	-0.0255728	0.145498	-0.175761	0.860482	0.901938	FALSE
W903_RS07640	YoaK_family_protein	241.41	0.656357	0.142124	4.61819	3.871e-06	1.302e-05	FALSE
W903_RS07645	PTS_sugar_transporter_subunit_IIC	833.016	-0.037941	0.106984	-0.354641	0.722858	0.792179	FALSE
W903_RS07650	alpha/beta_hydrolase	875.669	-0.264881	0.0680683	-3.89139	9.96704e-05	0.000282623	FALSE
W903_RS07655	exodeoxyribonuclease_III	3293.54	-0.336383	0.14334	-2.34675	0.0189381	0.0346771	FALSE
W903_RS07660	arsenate_reductase_family_protein	443.599	0.110497	0.194446	0.568264	0.569856	0.659156	FALSE
W903_RS07665	methylated-DNA--[protein]-cysteine_S-methyltransferase	705.352	0.148022	0.195269	0.758041	0.448426	0.541762	FALSE
W903_RS07670	phosphoglycerate_dehydrogenase	6857.75	-0.859377	0.038405	-22.3767	6.63294e-111	4.66026e-109	FALSE
W903_RS07675	acetyltransferase	2418.51	-0.941604	0.248557	-3.78828	0.000151695	0.000418264	FALSE
W903_RS07680	3-phosphoserine/phosphohydroxythreonine_transaminase	4309.28	-0.947681	0.0624809	-15.1675	5.8021e-52	1.52869e-50	FALSE
W903_RS07685	copper_homeostasis_protein_CutC	634.021	0.415134	0.0929136	4.46796	7.897e-06	2.55206e-05	FALSE
W903_RS07690	16S_rRNA_(cytidine(1402)-2'-O)-methyltransferase	1780.12	0.244318	0.171664	1.42323	0.154669	0.223292	FALSE
W903_RS07695	DNA_replication_initiation_control_protein_YabA	149.852	0.0589627	0.183971	0.3205	0.748589	0.814094	FALSE
W903_RS07700	DNA_polymerase_III_subunit_delta'	1731.36	0.0151918	0.0555727	0.273369	0.78457	0.841339	FALSE
W903_RS07705	dTMP_kinase	1384.91	0.07006	0.279409	0.250744	0.802012	0.857137	FALSE
W903_RS07710	CBS_domain-containing_protein	26.9264	1.54343	0.328584	4.69722	2.6373e-06	8.99814e-06	TRUE
W903_RS07715	ABC_transporter_ATP-binding_protein	28.0895	1.0821	0.297659	3.63536	0.00027759	0.000728338	TRUE
W903_RS07720	ABC_transporter_ATP-binding_protein	27.4701	0.767192	0.31725	2.41826	0.0155951	0.0290038	FALSE
W903_RS07725	branched-chain_amino_acid_ABC_transporter_permease	22.1481	1.20625	0.295295	4.08491	4.40948e-05	0.0001307	TRUE
W903_RS07730	branched-chain_amino_acid_ABC_transporter_permease	21.2447	0.987101	0.318444	3.09976	0.00193678	0.0043791	FALSE
W903_RS07735	ABC_transporter_substrate-binding_protein	167.479	1.25838	0.141514	8.89226	5.98763e-19	5.04823e-18	TRUE
W903_RS07740	DUF2129_domain-containing_protein	139.359	-0.5406	0.204982	-2.6373	0.00835683	0.0166522	FALSE
W903_RS07745	ATP-dependent_Clp_protease_proteolytic_subunit	6524.79	0.185299	0.061094	3.03301	0.0024213	0.00537217	FALSE
W903_RS07750	uracil_phosphoribosyltransferase	4705.87	-0.183869	0.117748	-1.56155	0.118394	0.176567	FALSE
W903_RS07755	pyridoxal_phosphate-dependent_aminotransferase	385.652	0.397244	0.0926898	4.28574	1.82133e-05	5.64553e-05	FALSE
W903_RS07760	tRNA_(cytidine(34)-2'-O)-methyltransferase	439.025	-0.00710457	0.127427	-0.055754	0.955538	0.970244	FALSE
W903_RS07765	APC_family_permease	2175.66	-0.570968	0.0584794	-9.76356	1.61382e-22	1.68209e-21	FALSE
W903_RS07770	Trk_system_potassium_transporter_TrkA	3485.07	-0.368855	0.120833	-3.05261	0.00226862	0.00506303	FALSE
W903_RS07775	TrkH_family_potassium_uptake_protein	4048.05	-0.393901	0.0857816	-4.59191	4.39213e-06	1.47206e-05	FALSE
W903_RS07780	membrane_protein_insertion_efficiency_factor_YidD	130.722	-0.0263193	0.136049	-0.193455	0.846602	0.892225	FALSE
W903_RS07785	rRNA_pseudouridine_synthase	1433.55	-0.0480187	0.104767	-0.458336	0.646711	0.72981	FALSE
W903_RS07790	SMC-Scp_complex_subunit_ScpB	983.625	-0.0193852	0.256446	-0.075592	0.939744	0.958953	FALSE
W903_RS07795	segregation/condensation_protein_A	1589.14	0.0350727	0.164677	0.212978	0.831344	0.880291	FALSE
W903_RS07800	site-specific_tyrosine_recombinase_XerD	1316.16	-0.122732	0.163586	-0.750256	0.4531	0.544697	FALSE
W903_RS07805	CBS_domain-containing_protein	749.182	-0.0246851	0.0994529	-0.248209	0.803972	0.858264	FALSE
W903_RS07810	metallophosphoesterase	562.08	-0.142621	0.0826563	-1.72547	0.0844429	0.132278	FALSE
W903_RS07815	nucleoside-triphosphate_diphosphatase	3416.14	-0.088854	0.0925372	-0.960197	0.336956	0.430731	FALSE
W903_RS07820	glutamate_racemase	2081.54	-0.0714933	0.0635858	-1.12436	0.26086	0.347021	FALSE
W903_RS07825	YneF_family_protein	706.788	0.0210993	0.194391	0.10854	0.913567	0.940335	FALSE
W903_RS07830	hypothetical_protein	81.6308	0.208864	0.159139	1.31247	0.189363	0.265893	FALSE
W903_RS07835	transcription_repressor_NadR	569.185	0.332712	0.179551	1.85302	0.0638797	0.103484	FALSE
W903_RS07840	Bax_inhibitor-1/YccA_family_protein	3604.12	-0.208489	0.0894088	-2.33187	0.0197078	0.0359823	FALSE
W903_RS07845	HD_domain-containing_protein	2392.86	-0.0983819	0.05391	-1.82493	0.0680116	0.10947	FALSE
W903_RS07850	RNA_methyltransferase	2372.84	-0.327666	0.124841	-2.62466	0.00867356	0.017193	FALSE
W903_RS07855	acylphosphatase	119.099	0.0395652	0.156783	0.252357	0.800766	0.856769	FALSE
W903_RS07860	membrane_protein_insertase_YidC	4007.76	-0.27663	0.060657	-4.56056	5.10182e-06	1.69495e-05	FALSE
W903_RS07865	amino_acid_ABC_transporter_permease	1886.31	-0.155783	0.0603229	-2.58249	0.00980914	0.0191243	FALSE
W903_RS07870	transporter_substrate-binding_domain-containing_protein	1710.33	-0.262464	0.116893	-2.24534	0.0247463	0.0442449	FALSE
W903_RS07875	amidase	499.925	0.591674	0.238174	2.48421	0.0129838	0.0246796	FALSE
W903_RS07880	transcription_elongation_factor_GreA	1863	-0.0496075	0.343765	-0.144306	0.885258	0.91968	FALSE
W903_RS07885	endolytic_transglycosylase_MltG	11230.6	-0.126013	0.0254823	-4.94511	7.61026e-07	2.79239e-06	FALSE
W903_RS07890	GNAT_family_N-acetyltransferase	1338.6	-0.3162	0.0822665	-3.8436	0.000121242	0.000340231	FALSE
W903_RS07895	UDP-N-acetylmuramate--L-alanine_ligase	6747.5	-0.343337	0.0512775	-6.69565	2.14709e-11	1.15383e-10	FALSE
W903_RS07900	hypothetical_protein	3218.2	-0.216773	0.111576	-1.94283	0.0520366	0.0863634	FALSE
W903_RS07905	SNF2_family_helicase	6924.25	-0.0332904	0.1065	-0.312588	0.754594	0.818447	FALSE
W903_RS07910	ribosome_biogenesis_GTPase_Der	4516.93	-0.253129	0.114267	-2.21525	0.026743	0.0472512	FALSE
W903_RS07915	primosomal_protein_DnaI	1069.06	-0.0771495	0.0549989	-1.40275	0.160693	0.231461	FALSE
W903_RS07920	DnaD_domain_protein	1136.8	0.0274834	0.0554793	0.495381	0.620331	0.705497	FALSE
W903_RS07925	transcriptional_regulator_NrdR	173.756	0.310594	0.208182	1.49193	0.135717	0.200042	FALSE
W903_RS07930	HAMP_domain-containing_histidine_kinase	1293.53	0.377633	0.125249	3.01505	0.00256935	0.00568735	FALSE
W903_RS07935	response_regulator_transcription_factor	2161.49	-0.0113131	0.116686	-0.0969529	0.922764	0.947744	FALSE
W903_RS07940	YceD_family_protein	479.754	0.215601	0.127213	1.6948	0.0901133	0.139433	FALSE
W903_RS07945	zinc_metalloprotease_HtpX	7074.41	-0.339231	0.0670631	-5.05838	4.22837e-07	1.57588e-06	FALSE
W903_RS07950	LemA_family_protein	4261.88	-0.333341	0.0954512	-3.49226	0.000478951	0.00120981	FALSE
W903_RS07955	16S_rRNA_(guanine(527)-N(7))-methyltransferase_RsmG	797.679	-0.243212	0.0715187	-3.40068	0.000672187	0.00167341	FALSE
W903_RS07960	V-type_Na+_-ATPase_subunit_J	2180.23	-0.303701	0.0548133	-5.54065	3.01358e-08	1.25368e-07	FALSE
W903_RS07965	TrkA_family_potassium_uptake_protein	1428.04	-0.258506	0.0638629	-4.04784	5.16931e-05	0.000151564	FALSE
W903_RS07970	energy-coupling_factor_transporter_transmembrane_protein_EcfT	1617.76	-0.336444	0.0929835	-3.61832	0.000296523	0.000770065	FALSE
W903_RS07975	ABC_transporter_ATP-binding_protein	2450.92	-0.283291	0.0370798	-7.64002	2.17186e-14	1.37793e-13	FALSE
W903_RS07980	ECF-type_riboflavin_transporter_substrate-binding_protein	1148.6	-0.339153	0.0626082	-5.41707	6.05839e-08	2.43491e-07	FALSE
W903_RS07985	serine/threonine_transporter_SstT	3494.4	0.208979	0.148523	1.40705	0.159413	0.229967	FALSE
W903_RS07990	branched-chain_amino_acid_transport_system_II_carrier_protein	1608.64	0.194847	0.119628	1.62877	0.103361	0.15749	FALSE
W903_RS07995	zinc-dependent_alcohol_dehydrogenase_family_protein	431.379	-0.671745	0.110451	-6.08185	1.18805e-09	5.57855e-09	FALSE
W903_RS08000	ABC_transporter_permease	1561.49	-0.509867	0.0807563	-6.31365	2.72532e-10	1.33936e-09	FALSE
W903_RS08005	methionine_ABC_transporter_ATP-binding_protein	1160.82	-0.421743	0.0486202	-8.67423	4.16369e-18	3.34683e-17	FALSE
W903_RS08010	M20/M25/M40_family_metallo-hydrolase	1527.35	-0.322626	0.0586105	-5.50457	3.70077e-08	1.52617e-07	FALSE
W903_RS08015	MetQ/NlpA_family_ABC_transporter_substrate-binding_protein	1493.26	-0.684033	0.15193	-4.50228	6.7228e-06	2.19503e-05	FALSE
W903_RS08020	amino_acid_ABC_transporter_substrate-binding_protein	4136.24	-0.871407	0.0485003	-17.967	3.53187e-72	1.39582e-70	FALSE
W903_RS08025	gamma-glutamyl-gamma-aminobutyrate_hydrolase_family_protein	1694.53	-0.728519	0.13493	-5.39924	6.69255e-08	2.67279e-07	FALSE
W903_RS08030	YebC/PmpR_family_DNA-binding_transcriptional_regulator	2630.44	-0.276101	0.227262	-1.2149	0.224404	0.30736	FALSE
W903_RS08035	DhaKLM_operon_coactivator_DhaQ	308.86	0.287745	0.148337	1.93981	0.0524032	0.0868959	FALSE
W903_RS08040	dihydroxyacetone_kinase_transcriptional_activator_DhaS	67.3884	0.126129	0.196249	0.642699	0.520419	0.612464	FALSE
W903_RS08045	dihydroxyacetone_kinase_subunit_DhaK	1803.86	-1.49139	0.261811	-5.69643	1.22343e-08	5.32305e-08	TRUE
W903_RS08050	dihydroxyacetone_kinase_subunit_DhaL	531.089	-1.12432	0.156569	-7.181	6.92041e-13	4.0644e-12	TRUE
W903_RS08055	dihydroxyacetone_kinase_phosphoryl_donor_subunit_DhaM	287.224	-1.03491	0.116061	-8.91696	4.79278e-19	4.09546e-18	TRUE
W903_RS08060	aquaporin_family_protein	1915.11	-0.88691	0.126711	-6.99946	2.56942e-12	1.43782e-11	FALSE
W903_RS08065	cupin_domain-containing_protein	1224.8	-0.0316285	0.191995	-0.164736	0.869152	0.906422	FALSE
W903_RS08070	MerR_family_transcriptional_regulator	370.361	0.418572	0.165035	2.53626	0.0112043	0.0215564	FALSE
W903_RS08075	nucleotidyltransferase	1206.68	0.360855	0.0602689	5.98741	2.13206e-09	9.81678e-09	FALSE
W903_RS08080	hypothetical_protein	64.6311	0.184646	0.481573	0.383422	0.701407	0.777201	FALSE
W903_RS08085	class_I_SAM-dependent_methyltransferase	939.314	0.227398	0.0874228	2.60113	0.00929177	0.0182658	FALSE
W903_RS08090	ribosome_silencing_factor	451.841	0.0275382	0.212802	0.129408	0.897035	0.930386	FALSE
W903_RS08095	cysteine_hydrolase	1055.94	-0.0433009	0.0776377	-0.55773	0.577029	0.665829	FALSE
W903_RS08100	bis(5'-nucleosyl)-tetraphosphatase_(symmetrical)_YqeK	1143.91	-0.143791	0.0621862	-2.31227	0.020763	0.0377635	FALSE
W903_RS08105	nicotinate-nucleotide_adenylyltransferase	2229.06	-0.149142	0.0686301	-2.17313	0.0297703	0.0522426	FALSE
W903_RS08110	ribosome_assembly_RNA-binding_protein_YhbY	777.607	-0.194401	0.0537954	-3.61372	0.000301838	0.000782223	FALSE
W903_RS08115	ribosome_biogenesis_GTPase_YqeH	2427.28	-0.182376	0.111517	-1.63541	0.101962	0.155735	FALSE
W903_RS08120	YqeG_family_HAD_IIIA-type_phosphatase	1342.93	-0.212773	0.246117	-0.864517	0.387304	0.481781	FALSE
W903_RS08125	DMT_family_transporter	372.55	0.133072	0.123657	1.07614	0.281866	0.369012	FALSE
W903_RS08130	Asp-tRNA(Asn)/Glu-tRNA(Gln)_amidotransferase_subunit_GatB	6962.54	-0.403024	0.0492633	-8.18103	2.81429e-16	2.02224e-15	FALSE
W903_RS08135	Asp-tRNA(Asn)/Glu-tRNA(Gln)_amidotransferase_subunit_GatA	6310.05	-0.431957	0.130825	-3.30179	0.000960696	0.00231274	FALSE
W903_RS08140	Asp-tRNA(Asn)/Glu-tRNA(Gln)_amidotransferase_subunit_GatC	726.258	-0.295647	0.250701	-1.17928	0.238286	0.321958	FALSE
W903_RS08145	pyruvate%2C_phosphate_dikinase	718.387	0.066293	0.071229	0.930702	0.352008	0.446065	FALSE
W903_RS08150	kinase/pyrophosphorylase	198.394	0.223037	0.243167	0.917216	0.35903	0.452845	FALSE
W903_RS08160	3-hydroxyacyl-CoA_dehydrogenase	642.792	-0.398583	0.0729104	-5.46676	4.58343e-08	1.87792e-07	FALSE
W903_RS08165	cysteine_hydrolase	724.95	0.0289827	0.0728855	0.397648	0.69089	0.76779	FALSE
W903_RS08170	GTP-sensing_pleiotropic_transcriptional_regulator_CodY	4461.46	-0.259184	0.0569385	-4.55199	5.31398e-06	1.76235e-05	FALSE
W903_RS08175	pyridoxal_phosphate-dependent_aminotransferase	4203.55	0.268525	0.0763327	3.51782	0.000435105	0.00110494	FALSE
W903_RS08180	universal_stress_protein	1330.29	-0.621931	0.138346	-4.49549	6.94099e-06	2.2585e-05	FALSE
W903_RS08185	HAD-IIB_family_hydrolase	1372.87	-0.00432235	0.0497648	-0.0868555	0.930786	0.951861	FALSE
W903_RS08190	asparaginase	783.892	-0.340147	0.155409	-2.18872	0.028617	0.0504521	FALSE
W903_RS08195	shikimate_dehydrogenase	328.485	0.847678	0.0915677	9.25739	2.09482e-20	1.94798e-19	FALSE
W903_RS08200	aldo/keto_reductase	1202.75	0.457547	0.136118	3.36139	0.000775506	0.00191057	FALSE
W903_RS08205	ATP-dependent_DNA_helicase_RecG	3810.53	0.482989	0.103844	4.65108	3.30202e-06	1.11458e-05	FALSE
W903_RS08210	CHAP_domain-containing_protein	36809.9	-0.0789019	0.04481	-1.76081	0.0782706	0.123836	FALSE
W903_RS08215	alanine_racemase	2337.93	0.150144	0.0733711	2.04637	0.0407201	0.069155	FALSE
W903_RS08220	holo-ACP_synthase	202.579	0.252057	0.166005	1.51837	0.128921	0.190619	FALSE
W903_RS08225	3-deoxy-7-phosphoheptulonate_synthase	1598.2	0.210513	0.0987175	2.13248	0.0329676	0.0571659	FALSE
W903_RS08230	preprotein_translocase_subunit_SecA	28216.8	-0.230015	0.186572	-1.23285	0.217631	0.300033	FALSE
W903_RS08235	mannose-6-phosphate_isomerase%2C_class_I	2416.77	-0.333981	0.224754	-1.48598	0.137283	0.201881	FALSE
W903_RS08240	ROK_family_protein	555.639	-0.0503572	0.0712578	-0.70669	0.479759	0.571673	FALSE
W903_RS08245	sucrose-specific_PTS_transporter_subunit_IIBC	5357.6	-0.830712	0.0583262	-14.2425	4.98983e-46	1.18321e-44	FALSE
W903_RS08250	sucrose-6-phosphate_hydrolase	1785.26	-0.751152	0.0786906	-9.54563	1.35281e-21	1.3436e-20	FALSE
W903_RS08255	LacI_family_DNA-binding_transcriptional_regulator	1304.87	-0.622902	0.0793408	-7.85096	4.12872e-15	2.76756e-14	FALSE
W903_RS08260	transcription_antitermination_factor_NusB	2637.87	-0.437164	0.247839	-1.7639	0.0777486	0.123216	FALSE
W903_RS08265	Asp23/Gls24_family_envelope_stress_response_protein	2284.92	-0.379276	0.138961	-2.72938	0.00634531	0.0130412	FALSE
W903_RS08270	elongation_factor_P	4423.21	-0.299299	0.14883	-2.01101	0.0443249	0.0747416	FALSE
W903_RS08280	hypothetical_protein	6.40477	-0.3969	0.670633	-0.591829	0.553965	0.645102	FALSE
W903_RS08285	deaminase	186.945	0.513626	0.164057	3.13077	0.00174349	0.00399444	FALSE
W903_RS08290	Xaa-Pro_peptidase_family_protein	1414.13	0.137892	0.151697	0.908996	0.363352	0.457479	FALSE
W903_RS08295	DUF4811_domain-containing_protein	1764.92	0.752185	0.216525	3.4739	0.000512958	0.00129227	FALSE
W903_RS08300	multidrug_efflux_MFS_transporter	3386.93	1.12362	0.0952451	11.7972	4.03695e-32	5.9365e-31	TRUE
W903_RS08305	excinuclease_ABC_subunit_UvrA	8395.98	0.107292	0.0854863	1.25508	0.209451	0.290233	FALSE
W903_RS08310	DUF1129_family_protein	2301.93	0.0655062	0.0967015	0.677406	0.498148	0.590987	FALSE
W903_RS08315	magnesium_transporter_CorA_family_protein	3345.56	0.0686012	0.212599	0.322679	0.746938	0.813399	FALSE
W903_RS08320	30S_ribosomal_protein_S18	9890.44	-0.190397	0.173655	-1.09641	0.272899	0.359257	FALSE
W903_RS08325	single-stranded_DNA-binding_protein	22153.7	-0.291163	0.059932	-4.85822	1.18445e-06	4.23147e-06	FALSE
W903_RS08330	30S_ribosomal_protein_S6	8317.87	-0.284353	0.0916033	-3.10418	0.0019081	0.00432974	FALSE
W903_RS08335	A/G-specific_adenine_glycosylase	822.311	-0.137595	0.182411	-0.754312	0.450662	0.542619	FALSE
W903_RS08340	helix-turn-helix_domain-containing_protein	184.508	0.10574	0.158171	0.668518	0.503803	0.596948	FALSE
W903_RS08345	thioredoxin	560.595	0.0622914	0.247687	0.251492	0.801434	0.857001	FALSE
W903_RS08350	phosphatase_PAP2_family_protein	521.885	-0.0541254	0.240561	-0.224997	0.821982	0.872091	FALSE
W903_RS08355	endonuclease_MutS2	2726.36	-0.019124	0.0515029	-0.371318	0.710401	0.782296	FALSE
W903_RS08360	CvpA_family_protein	645.918	-0.0611127	0.0893314	-0.684112	0.493905	0.586563	FALSE
W903_RS08365	hypothetical_protein	339.36	0.146467	0.153002	0.957287	0.338422	0.432315	FALSE
W903_RS08370	ribonuclease_HIII	1247.62	-0.107141	0.0550775	-1.94528	0.0517407	0.0859476	FALSE
W903_RS08375	signal_peptidase_I	1419.08	-0.0675634	0.104145	-0.648742	0.516505	0.609335	FALSE
W903_RS08380	ATP-dependent_RecD-like_DNA_helicase	1210.44	0.125972	0.0450081	2.79886	0.00512829	0.0107615	FALSE
W903_RS08385	hypothetical_protein	5246.71	-0.588053	0.141513	-4.15546	3.24638e-05	9.74427e-05	FALSE
W903_RS08390	DNA_polymerase_IV	698.853	0.188924	0.236117	0.800126	0.423638	0.518478	FALSE
W903_RS08395	formate_C-acetyltransferase	16970.1	-0.504661	0.128871	-3.916	9.00307e-05	0.000257599	FALSE
W903_RS08400	pyridoxamine_5'-phosphate_oxidase_family_protein	260.994	0.0673187	0.101641	0.662315	0.507769	0.600522	FALSE
W903_RS08405	serine_hydrolase	2416.9	-0.526403	0.0746905	-7.04779	1.81788e-12	1.03559e-11	FALSE
W903_RS08410	CppA_family_protein	2500.54	-0.530857	0.0955256	-5.55722	2.741e-08	1.14279e-07	FALSE
W903_RS08415	sulfite_exporter_TauE/SafE_family_protein	1416.62	-0.159505	0.0719588	-2.21662	0.0266493	0.0471583	FALSE
W903_RS08420	aquaporin_family_protein	11281.1	-0.773605	0.139989	-5.52618	3.27279e-08	1.35853e-07	FALSE
W903_RS08425	universal_stress_protein	4178.74	-0.529756	0.137227	-3.86044	0.000113185	0.000319036	FALSE
W903_RS08430	MFS_transporter	9677.65	-0.200277	0.182048	-1.10013	0.271276	0.357368	FALSE
W903_RS08435	Crp/Fnr_family_transcriptional_regulator	532.962	-0.265445	0.103594	-2.56236	0.0103962	0.0201241	FALSE
W903_RS08440	Xaa-Pro_dipeptidyl-peptidase	3144.48	-0.193013	0.217851	-0.885987	0.375625	0.468789	FALSE
W903_RS08445	hypothetical_protein	456.329	-0.207375	0.215285	-0.96326	0.335417	0.429054	FALSE
W903_RS08450	polyprenyl_synthetase_family_protein	2608.05	-0.139243	0.058768	-2.36936	0.0178189	0.0327861	FALSE
W903_RS08455	thiol_reductant_ABC_exporter_subunit_CydC	6330.64	-0.687797	0.0893031	-7.70183	1.3413e-14	8.65455e-14	FALSE
W903_RS08460	thiol_reductant_ABC_exporter_subunit_CydD	5490.07	-0.596031	0.109954	-5.42073	5.93546e-08	2.40076e-07	FALSE
W903_RS08465	cytochrome_d_ubiquinol_oxidase_subunit_II	11854.2	-0.854309	0.176974	-4.82732	1.3838e-06	4.88838e-06	FALSE
W903_RS08470	cytochrome_ubiquinol_oxidase_subunit_I	12410.9	-0.675219	0.165588	-4.07771	4.54811e-05	0.000134598	FALSE
W903_RS08475	NAD(P)/FAD-dependent_oxidoreductase	10814.6	-0.510702	0.0696852	-7.32869	2.3241e-13	1.39963e-12	FALSE
W903_RS08480	prenyltransferase	6903.52	-0.450387	0.232507	-1.93709	0.0527344	0.0872924	FALSE
W903_RS08485	hypothetical_protein	113.436	0.0377888	0.320863	0.117772	0.906248	0.936868	FALSE
W903_RS08490	YbaB/EbfC_family_nucleoid-associated_protein	119.845	0.109647	0.291005	0.376786	0.706332	0.779472	FALSE
W903_RS08505	3'-5'_exonuclease	328.179	0.330166	0.203336	1.62375	0.10443	0.158837	FALSE
W903_RS08520	DUF4931_domain-containing_protein	238.18	-0.130691	0.144177	-0.906458	0.364693	0.458465	FALSE
W903_RS08525	30S_ribosomal_protein_S14	597.705	-0.772816	0.154319	-5.0079	5.5027e-07	2.03482e-06	FALSE
W903_RS08530	aminotransferase_class_V-fold_PLP-dependent_enzyme	1872.72	-0.0810961	0.0466656	-1.73781	0.0822436	0.129152	FALSE
W903_RS08535	tRNA_(adenosine(37)-N6)-threonylcarbamoyltransferase_complex_transferase_subunit_TsaD	1478.72	0.021045	0.0923642	0.227848	0.819764	0.870713	FALSE
W903_RS08540	ribosomal_protein_S18-alanine_N-acetyltransferase	216.977	0.105552	0.193696	0.544936	0.585797	0.674307	FALSE
W903_RS08545	tRNA_(adenosine(37)-N6)-threonylcarbamoyltransferase_complex_dimerization_subunit_type_1_TsaB	1052.15	0.179095	0.24518	0.730461	0.465109	0.557014	FALSE
W903_RS08550	DNA-directed_RNA_polymerase_subunit_epsilon	82.164	-0.279626	0.34519	-0.810064	0.417903	0.513115	FALSE
W903_RS08555	ribonuclease_J	14047.9	-0.190555	0.0453238	-4.20431	2.61883e-05	7.93599e-05	FALSE
W903_RS08560	CHAP_domain-containing_protein	1083.84	1.52285	0.107771	14.1304	2.46861e-45	5.64212e-44	TRUE
W903_RS08565	type_I_glutamate--ammonia_ligase	19751.4	0.336881	0.0911286	3.69676	0.000218366	0.000582615	FALSE
W903_RS08570	MerR_family_transcriptional_regulator	5076.26	0.278294	0.181572	1.5327	0.12535	0.186356	FALSE
W903_RS08575	aromatic_acid_exporter_family_protein	175.103	0.775477	0.138011	5.61896	1.9211e-08	8.11655e-08	FALSE
W903_RS08580	phosphoglycerate_kinase	68052.7	-0.630234	0.0518266	-12.1604	5.0489e-34	8.18612e-33	FALSE
W903_RS08585	5'-nucleotidase%2C_lipoprotein_e(P4)_family	931.268	0.40715	0.0689198	5.90758	3.47162e-09	1.56801e-08	FALSE
W903_RS08590	type_I_glyceraldehyde-3-phosphate_dehydrogenase	222914	-0.723872	0.0710093	-10.194	2.10813e-24	2.32507e-23	FALSE
W903_RS08595	elongation_factor_G	124712	-0.323273	0.144022	-2.2446	0.0247936	0.0442877	FALSE
W903_RS08600	30S_ribosomal_protein_S7	31500.5	-0.219381	0.0822592	-2.66695	0.00765438	0.0154144	FALSE
W903_RS08605	30S_ribosomal_protein_S12	36328.2	-0.187329	0.184736	-1.01403	0.310567	0.401599	FALSE
W903_RS08610	pur_operon_repressor	4928.76	-0.336611	0.0486008	-6.92603	4.32817e-12	2.37299e-11	FALSE
W903_RS08615	3'-5'_exoribonuclease_YhaM_family_protein	1680.36	0.0101766	0.144158	0.0705939	0.943721	0.96146	FALSE
W903_RS08620	DNA_recombination_protein_RmuC	2433.11	0.0869303	0.0400576	2.17013	0.0299967	0.0525426	FALSE
W903_RS08625	thiamine_diphosphokinase	773.127	0.250301	0.190785	1.31195	0.189536	0.26594	FALSE
W903_RS08630	ribulose-phosphate_3-epimerase	2146.47	-0.00578445	0.0682641	-0.0847364	0.932471	0.952556	FALSE
W903_RS08635	ribosome_small_subunit-dependent_GTPase_A	3455.2	-0.0596518	0.119437	-0.499441	0.617468	0.703673	FALSE
W903_RS08640	methyltransferase_domain-containing_protein	1065.81	-0.0819708	0.133608	-0.613517	0.539535	0.631788	FALSE
W903_RS08645	16S_rRNA_(adenine(1518)-N(6)/adenine(1519)-N(6))-_dimethyltransferase_RsmA	2450.34	-0.132863	0.139804	-0.950347	0.341936	0.435922	FALSE
W903_RS08650	hypothetical_protein	82.0641	0.092536	0.161753	0.572081	0.567267	0.657364	FALSE
W903_RS08655	ribonuclease_M5	1007.01	-0.0961024	0.132253	-0.726657	0.467436	0.558744	FALSE
W903_RS08660	TatD_family_hydrolase	808.181	-0.19955	0.110349	-1.80836	0.0705508	0.112846	FALSE
W903_RS08665	hypothetical_protein	427.796	0.529104	0.325916	1.62344	0.104496	0.158837	FALSE
W903_RS08670	hypothetical_protein	899.14	0.260269	0.186495	1.39558	0.162841	0.234022	FALSE
W903_RS08675	DUF2974_domain-containing_protein	1963.94	0.378812	0.208801	1.81423	0.0696429	0.111487	FALSE
W903_RS08680	DUF1310_domain-containing_protein	56.9105	0.54076	0.282065	1.91715	0.0552195	0.0908511	FALSE
W903_RS08685	D-alanyl-lipoteichoic_acid_biosynthesis_protein_DltD	9406.82	-0.272317	0.104393	-2.60858	0.00909184	0.0179099	FALSE
W903_RS08690	D-alanine--poly(phosphoribitol)_ligase_subunit_DltC	239.452	-0.204558	0.217923	-0.93867	0.3479	0.441745	FALSE
W903_RS08695	D-alanyl-lipoteichoic_acid_biosynthesis_protein_DltB	8621.43	-0.37183	0.144626	-2.57097	0.0101415	0.0196914	FALSE
W903_RS08700	D-alanine--poly(phosphoribitol)_ligase_subunit_DltA	14802.7	-0.298607	0.0520613	-5.73569	9.71186e-09	4.25483e-08	FALSE
W903_RS08705	teichoic_acid_D-Ala_incorporation-associated_protein_DltX	4.40117	-0.103411	0.813434	-0.127129	0.898838	0.931747	FALSE
W903_RS08710	HAMP_domain-containing_histidine_kinase	5693.52	-0.183391	0.117316	-1.56322	0.118	0.176118	FALSE
W903_RS08715	response_regulator_transcription_factor	2899.57	-0.263163	0.150845	-1.74459	0.0810562	0.127711	FALSE
W903_RS08720	50S_ribosomal_protein_L34	848.279	-0.196689	0.296598	-0.663149	0.507235	0.600265	FALSE
W903_RS08725	YjiH_family_protein	2688.92	-0.21021	0.0433889	-4.84478	1.26749e-06	4.51114e-06	FALSE
W903_RS08730	ABC_transporter_permease/substrate_binding_protein	4525.58	0.877	0.0832922	10.5292	6.33741e-26	7.42103e-25	FALSE
W903_RS08735	glycine_betaine/L-proline_ABC_transporter_ATP-binding_protein	2484.44	1.34091	0.068606	19.5451	4.5424e-85	2.10169e-83	TRUE
W903_RS08740	phosphoketolase_family_protein	237.708	1.18663	0.129876	9.13661	6.4443e-20	5.84921e-19	TRUE
W903_RS08745	L-ascorbate_6-phosphate_lactonase	334.662	-0.391727	0.142828	-2.74265	0.00609452	0.0125803	FALSE
W903_RS08750	transcription_antiterminator	2947.58	-0.395254	0.111068	-3.55865	0.000372762	0.000953005	FALSE
W903_RS08755	hypothetical_protein	16.0708	2.23984	0.357546	6.26448	3.74061e-10	1.81947e-09	TRUE
W903_RS08760	carbohydrate_kinase	28.6795	2.67628	0.298261	8.97295	2.88674e-19	2.52357e-18	TRUE
W903_RS08765	amidohydrolase	23.8659	0.847951	0.287201	2.95247	0.00315244	0.00685478	FALSE
W903_RS08770	PTS_galactitol_transporter_subunit_IIC	27.991	-0.0669677	0.282262	-0.237253	0.81246	0.865377	FALSE
W903_RS08775	dihydrofolate_reductase	176.375	0.396496	0.105671	3.75216	0.000175317	0.00047784	FALSE
W903_RS08780	hypothetical_protein	77.9656	0.649804	0.162125	4.00803	6.12261e-05	0.000177593	FALSE
W903_RS08785	LacI_family_DNA-binding_transcriptional_regulator	269.079	-0.08584	0.164817	-0.52082	0.602492	0.690173	FALSE
W903_RS08790	fructose-6-phosphate_aldolase	66.3972	1.43459	0.203259	7.05793	1.68996e-12	9.68534e-12	TRUE
W903_RS08795	L-ribulose-5-phosphate_4-epimerase	65.2107	1.73491	0.297221	5.83709	5.31192e-09	2.36542e-08	TRUE
W903_RS08800	L-ribulose-5-phosphate_3-epimerase	89.1759	1.09323	0.22752	4.80498	1.54768e-06	5.40692e-06	TRUE
W903_RS08805	3-keto-L-gulonate-6-phosphate_decarboxylase_UlaD	42.24	1.79906	0.271354	6.62993	3.35854e-11	1.77469e-10	TRUE
W903_RS08810	PTS_sugar_transporter_subunit_IIA	35.5784	2.21022	0.293188	7.53857	4.75165e-14	2.94571e-13	TRUE
W903_RS08815	PTS_sugar_transporter_subunit_IIB	24.2916	1.35176	0.403098	3.35342	0.000798197	0.0019563	TRUE
W903_RS08820	PTS_sugar_transporter_subunit_IIC	711.504	-0.908582	0.228902	-3.9693	7.20833e-05	0.000207499	FALSE
W903_RS08825	hypothetical_protein	1626.87	-0.0981269	0.052805	-1.85829	0.0631283	0.102442	FALSE
W903_RS08835	adenylosuccinate_synthase	18420.9	-0.506284	0.158375	-3.19675	0.00138983	0.00324693	FALSE
W903_RS08840	PTS_sugar_transporter_subunit_IIC	1335.03	0.102979	0.0617926	1.66652	0.09561	0.146741	FALSE
W903_RS08845	PAS_domain-containing_protein	909.313	-0.195189	0.107566	-1.8146	0.069586	0.111487	FALSE
W903_RS08850	bifunctional_glutamate--cysteine_ligase_GshA/glutathione_synthetase_GshB	3931.92	0.118538	0.0729843	1.62416	0.104342	0.158837	FALSE
W903_RS08855	hypothetical_protein	693.116	0.206659	0.0832787	2.48154	0.0130816	0.0247998	FALSE
W903_RS08860	toxic_anion_resistance_protein	2221.76	0.173962	0.143469	1.21254	0.225306	0.308151	FALSE
W903_RS08865	Hsp33_family_molecular_chaperone_HslO	1619.44	-0.348393	0.101787	-3.42278	0.000619831	0.00155121	FALSE
W903_RS08870	tRNA_dihydrouridine_synthase_DusB	2685.19	-0.408739	0.108796	-3.75692	0.000172016	0.000470194	FALSE
W903_RS08875	deoxynucleoside_kinase	677.106	-0.425052	0.184914	-2.29865	0.021525	0.0389628	FALSE
W903_RS08880	GNAT_family_N-acetyltransferase	591.722	-0.648152	0.0824359	-7.86249	3.76563e-15	2.54214e-14	FALSE
W903_RS08885	ATP-dependent_Clp_protease_ATP-binding_subunit	9756.79	0.279912	0.163833	1.70852	0.0875392	0.13634	FALSE
W903_RS08890	CtsR_family_transcriptional_regulator	181.86	0.960167	0.369874	2.59593	0.0094336	0.0184871	FALSE
W903_RS08895	small_multi-drug_export_protein	882.465	-0.0718835	0.0790924	-0.908855	0.363427	0.457479	FALSE
W903_RS08900	translation_elongation_factor_Ts	24628.8	-0.299153	0.0803558	-3.72285	0.000196986	0.000531553	FALSE
W903_RS08905	30S_ribosomal_protein_S2	48408.1	-0.181603	0.146786	-1.2372	0.216015	0.298238	FALSE
W903_RS08910	alkyl_hydroperoxide_reductase_subunit_C	2573.06	-0.397121	0.126506	-3.13915	0.00169441	0.0038914	FALSE
W903_RS08925	sodium:proton_antiporter	2818.93	-0.175975	0.0663375	-2.65272	0.00798468	0.0160285	FALSE
W903_RS08930	hypothetical_protein	112.366	-0.264782	0.158358	-1.67204	0.0945156	0.145297	FALSE
W903_RS08935	LD-carboxypeptidase	2294.56	0.689266	0.22871	3.01371	0.00258078	0.00570598	FALSE
W903_RS08940	endopeptidase	13231.6	-0.523021	0.126527	-4.13367	3.57012e-05	0.000106654	FALSE
W903_RS08945	Gfo/Idh/MocA_family_oxidoreductase	875.171	0.750214	0.0962738	7.7925	6.56947e-15	4.35744e-14	FALSE
W903_RS08950	MFS_transporter	505.637	0.401324	0.140945	2.84738	0.00440807	0.00934314	FALSE
W903_RS08955	cyclic_nucleotide-binding_domain-containing_protein	559.97	0.73427	0.237902	3.08644	0.00202568	0.00455837	FALSE
W903_RS08960	peptide_deformylase	2707.32	-0.131363	0.0572825	-2.29326	0.0218333	0.039483	FALSE
W903_RS08965	LacI_family_DNA-binding_transcriptional_regulator	791.98	-0.147541	0.0928922	-1.5883	0.112218	0.16922	FALSE
W903_RS08970	alginate_lyase_family_protein	119.91	2.8625	0.16591	17.2533	1.05676e-66	3.7824e-65	TRUE
W903_RS08975	PTS_system_mannose/fructose/sorbose_family_transporter_subunit_IID	101.381	1.18333	0.261513	4.52495	6.04094e-06	1.98953e-05	TRUE
W903_RS08980	PTS_mannose/fructose/sorbose/N-acetylgalactosamine_transporter_subunit_IIC	118.116	0.625846	0.140057	4.46851	7.87676e-06	2.54986e-05	FALSE
W903_RS08985	PTS_system_mannose/fructose/N-acetylgalactosamine-transporter_subunit_IIB	17.9102	1.04547	0.371884	2.81128	0.00493446	0.0103662	TRUE
W903_RS08990	glycoside_hydrolase_family_88_protein	63.4822	1.50914	0.179378	8.41318	3.99034e-17	3.01581e-16	TRUE
W903_RS08995	PTS_sugar_transporter_subunit_IIA	20.8066	1.59029	0.390667	4.07071	4.68706e-05	0.000138279	TRUE
W903_RS09000	monomeric_2-dehydro-3-deoxy-D-gluconate_5-dehydrogenase_DhuD	202.103	3.59409	0.191415	18.7764	1.17706e-78	5.3164e-77	TRUE
W903_RS09005	5-dehydro-4-deoxy-D-glucuronate_isomerase_DhuI	82.9168	2.50811	0.215326	11.648	2.34954e-31	3.32618e-30	TRUE
W903_RS09010	sugar_kinase	89.739	2.90729	0.264896	10.9752	5.02719e-28	6.27406e-27	TRUE
W903_RS09015	bifunctional_4-hydroxy-2-oxoglutarate_aldolase/2-dehydro-3-deoxy-phosphogluconate_aldolase	105.879	2.36808	0.266274	8.89339	5.92736e-19	5.01973e-18	TRUE
W903_RS09020	nitroreductase_family_protein	1802.1	0.339138	0.101232	3.35011	0.000807795	0.00197473	FALSE
W903_RS09025	MarR_family_transcriptional_regulator	361.79	0.324368	0.089547	3.62232	0.000291974	0.000759772	FALSE
W903_RS09030	PolC-type_DNA_polymerase_III	9663.84	0.25825	0.108038	2.39037	0.0168314	0.0311201	FALSE
W903_RS09035	glycoside_hydrolase_family_73_protein	552.651	0.713082	0.291821	2.44356	0.0145432	0.0272075	FALSE
W903_RS09040	proline--tRNA_ligase	9707.85	-0.147638	0.10753	-1.37299	0.169755	0.241761	FALSE
W903_RS09045	RIP_metalloprotease_RseP	2365.12	-0.183607	0.150438	-1.22048	0.222283	0.305338	FALSE
W903_RS09050	phosphatidate_cytidylyltransferase	1560.3	-0.156199	0.0644215	-2.42465	0.0153234	0.0286106	FALSE
W903_RS09055	isoprenyl_transferase	1657.73	0.165952	0.0806774	2.05699	0.0396876	0.0675829	FALSE
W903_RS09060	preprotein_translocase_subunit_YajC	6450.97	-0.481471	0.111332	-4.32465	1.52775e-05	4.77454e-05	FALSE
W903_RS09065	thioredoxin_domain-containing_protein	966.6	-0.317683	0.419207	-0.757819	0.448559	0.541762	FALSE
W903_RS09070	NADP-dependent_malic_enzyme	88.5097	2.44767	0.176352	13.8795	8.43614e-44	1.81856e-42	TRUE
W903_RS09075	2-hydroxycarboxylate_transporter_family_protein	93.5191	2.71146	0.198439	13.664	1.666e-42	3.39828e-41	TRUE
W903_RS09080	sensor_histidine_kinase	489.138	0.0950581	0.281227	0.338012	0.735354	0.802627	FALSE
W903_RS09085	response_regulator	235.197	0.120525	0.13912	0.866336	0.386306	0.480854	FALSE
W903_RS09090	UDP-glucose_4-epimerase_GalE	3624.62	0.0624692	0.100774	0.619892	0.535329	0.627251	FALSE
W903_RS09095	alpha-glucosidase	1065.57	0.246553	0.0455379	5.41423	6.15529e-08	2.46862e-07	FALSE
W903_RS09100	sn-glycerol-3-phosphate_ABC_transporter_ATP-binding_protein_UgpC	3796.82	-0.484439	0.0713197	-6.79249	1.10212e-11	5.95648e-11	FALSE
W903_RS09105	helix-turn-helix_domain-containing_protein	652.466	0.431964	0.104627	4.12863	3.64937e-05	0.000108679	FALSE
W903_RS09110	aldose_1-epimerase_family_protein	208.758	2.71844	0.127971	21.2426	3.85947e-100	2.44047e-98	TRUE
W903_RS09115	tagatose-bisphosphate_aldolase	165.796	2.90388	0.184182	15.7663	5.30346e-56	1.57198e-54	TRUE
W903_RS09120	tagatose-6-phosphate_kinase	133.788	3.2609	0.240945	13.5338	9.87912e-42	1.893e-40	TRUE
W903_RS09125	galactose-6-phosphate_isomerase_subunit_LacB	67.5012	3.20522	0.419338	7.64352	2.11362e-14	1.34548e-13	TRUE
W903_RS09130	galactose-6-phosphate_isomerase_subunit_LacA	36.2685	3.68758	0.33381	11.047	2.26745e-28	2.86757e-27	TRUE
W903_RS09135	glycoside_hydrolase	624.525	0.398986	0.0759814	5.2511	1.51193e-07	5.87731e-07	FALSE
W903_RS09140	PTS_glucose_transporter_subunit_IIC	470.577	1.00051	0.142907	7.00111	2.53946e-12	1.42525e-11	TRUE
W903_RS09145	PTS_sugar_transporter_subunit_IIB	64.7045	1.23515	0.206114	5.99254	2.06583e-09	9.535e-09	TRUE
W903_RS09150	PTS_sugar_transporter_subunit_IIA	33.4057	1.28876	0.2871	4.48891	7.15896e-06	2.32146e-05	TRUE
W903_RS09155	DeoR/GlpR_family_DNA-binding_transcription_regulator	257.983	0.238276	0.243769	0.977466	0.328339	0.42142	FALSE
W903_RS09160	pneumococcal-type_histidine_triad_protein	138.289	1.58195	0.132978	11.8963	1.23693e-32	1.8923e-31	TRUE
W903_RS09165	zinc_ABC_transporter_substrate-binding_protein	48.2093	1.71225	0.231404	7.39936	1.36839e-13	8.29341e-13	TRUE
W903_RS09170	D-aminoacyl-tRNA_deacylase	725.647	-0.0272237	0.196816	-0.138321	0.889987	0.923802	FALSE
W903_RS09175	bifunctional_(p)ppGpp_synthetase/guanosine-3'%2C5'-bis(diphosphate)_3'-pyrophosphohydrolase	3281.35	-0.117154	0.0382271	-3.06468	0.00217903	0.00487455	FALSE
W903_RS09180	bifunctional_2'%2C3'-cyclic-nucleotide_2'-phosphodiesterase/3'-nucleotidase	1497.77	-2.23774	0.109198	-20.4924	2.51652e-93	1.40407e-91	TRUE
W903_RS09185	class_Ib_ribonucleoside-diphosphate_reductase_assembly_flavoprotein_NrdI	703.979	-0.254985	0.124289	-2.05155	0.0402132	0.0684165	FALSE
W903_RS09190	M42_family_metallopeptidase	1659.16	-0.267881	0.211049	-1.26928	0.204341	0.284141	FALSE
W903_RS09195	kinase	938.841	-0.229292	0.0715436	-3.20493	0.00135094	0.00316388	FALSE
W903_RS09205	extracellular_solute-binding_protein	318.219	0.172304	0.190863	0.902759	0.366654	0.460319	FALSE
W903_RS09210	response_regulator	205.256	0.0815076	0.112406	0.725117	0.46838	0.55952	FALSE
W903_RS09215	sensor_histidine_kinase	296.605	0.0879177	0.0949817	0.925628	0.354639	0.4488	FALSE
W903_RS09220	PTS_system_mannose/fructose/sorbose_family_transporter_subunit_IID	50.3126	1.91409	0.208147	9.19582	3.72138e-20	3.42692e-19	TRUE
W903_RS09225	PTS_mannose/fructose/sorbose/N-acetylgalactosamine_transporter_subunit_IIC	26.1136	1.86116	0.282511	6.58791	4.4605e-11	2.31824e-10	TRUE
W903_RS09230	PTS_sugar_transporter_subunit_IIB	17.0122	2.07753	0.346609	5.99387	2.04907e-09	9.4807e-09	TRUE
W903_RS09235	PTS_mannose_transporter_subunit_IIA	9.59122	1.43057	0.453738	3.15286	0.00161681	0.00372671	TRUE
W903_RS09240	hypothetical_protein	265.956	-0.522685	0.119878	-4.36015	1.29972e-05	4.10927e-05	FALSE
W903_RS09245	ABC_transporter_permease_subunit	736.921	-0.181946	0.0926961	-1.96282	0.0496667	0.0830112	FALSE
W903_RS09250	ABC_transporter_ATP-binding_protein	302.642	-0.151572	0.168825	-0.897807	0.369288	0.462708	FALSE
W903_RS09255	GHKL_domain-containing_protein	125.129	-0.277185	0.128658	-2.15442	0.031207	0.0544615	FALSE
W903_RS09260	response_regulator_transcription_factor	233.727	-0.134167	0.104425	-1.28481	0.198858	0.277786	FALSE
W903_RS09265	endonuclease/exonuclease/phosphatase_family_protein	305.423	0.50123	0.112976	4.43662	9.13812e-06	2.92821e-05	FALSE
W903_RS09270	PTS_transporter_subunit_IIBC	735.533	-0.102301	0.0785462	-1.30243	0.192768	0.269875	FALSE
W903_RS09275	ATP-binding_protein	787.614	0.444825	0.0627295	7.09116	1.32992e-12	7.66823e-12	FALSE
W903_RS09280	response_regulator_transcription_factor	129.47	0.410912	0.122586	3.35203	0.000802221	0.00196363	FALSE
W903_RS09285	phosphate_signaling_complex_protein_PhoU	35.2273	1.78923	0.224847	7.95754	1.75489e-15	1.20181e-14	TRUE
W903_RS09290	phosphate_ABC_transporter_ATP-binding_protein_PstB	47.0208	1.77148	0.207437	8.53982	1.34433e-17	1.04946e-16	TRUE
W903_RS09295	phosphate_ABC_transporter_permease_PstA	52.6643	1.47641	0.195623	7.54725	4.44536e-14	2.77396e-13	TRUE
W903_RS09300	phosphate_ABC_transporter_permease_subunit_PstC	23.4545	1.4932	0.358743	4.1623	3.15054e-05	9.48663e-05	TRUE
W903_RS09315	16S_rRNA_(uracil(1498)-N(3))-methyltransferase	2271.16	-0.269933	0.086605	-3.11683	0.00182806	0.00415807	FALSE
W903_RS09320	50S_ribosomal_protein_L11_methyltransferase	3035.55	-0.41131	0.192653	-2.13498	0.0327625	0.0568624	FALSE
W903_RS09325	DUF2075_domain-containing_protein	1037.67	-0.402374	0.104043	-3.86739	0.000110006	0.000310538	FALSE
W903_RS09330	DUF3013_family_protein	151.094	-0.543324	0.299082	-1.81664	0.0692724	0.111082	FALSE
W903_RS09335	DUF3278_domain-containing_protein	745.387	-1.07909	0.106264	-10.1548	3.15564e-24	3.44038e-23	TRUE
W903_RS09340	helix-turn-helix_transcriptional_regulator	40.6271	-0.531219	0.336887	-1.57685	0.114831	0.172474	FALSE
W903_RS09345	GNAT_family_N-acetyltransferase	2029.91	-0.231783	0.101354	-2.28686	0.0222038	0.0400005	FALSE
W903_RS09360	hypothetical_protein	11.9573	0.0113546	0.466041	0.024364	0.980562	0.987853	FALSE
W903_RS09365	hypothetical_protein	184.945	0.268922	0.14467	1.85887	0.063046	0.102396	FALSE
W903_RS09370	hypothetical_protein	325.146	0.301948	0.267083	1.13054	0.258249	0.344271	FALSE
W903_RS09375	hypothetical_protein	28.764	0.576026	0.315787	1.8241	0.0681375	0.10954	FALSE
W903_RS09380	hypothetical_protein	1.5995	2.95597	1.47872	1.999	0.0456083	0.0765655	FALSE
W903_RS09395	DUF1310_family_protein	13.7049	-0.154745	0.389086	-0.397713	0.690842	0.76779	FALSE
W903_RS09400	hypothetical_protein	423.277	-0.383493	0.118482	-3.23672	0.0012091	0.0028635	FALSE
W903_RS09415	hypothetical_protein	25.7189	0.159127	0.313233	0.508014	0.611444	0.69832	FALSE
W903_RS09420	hypothetical_protein	128.579	0.0917975	0.240668	0.381427	0.702886	0.778386	FALSE
W903_RS09425	ABC_transporter_permease	143.241	-0.251299	0.197176	-1.27449	0.202489	0.282235	FALSE
W903_RS09430	ABC_transporter_ATP-binding_protein	150.375	-0.148724	0.196463	-0.757007	0.449046	0.541883	FALSE
W903_RS09435	aminoglycoside_6-adenylyltransferase	93.4955	0.979415	0.184292	5.31447	1.06969e-07	4.21873e-07	FALSE
W903_RS09440	AAA_family_ATPase	699.67	-0.176614	0.123514	-1.42991	0.152743	0.220848	FALSE
W903_RS09445	histidine_phosphatase_family_protein	120.105	1.03038	0.245975	4.18898	2.80207e-05	8.46423e-05	TRUE
W903_RS09450	PadR_family_transcriptional_regulator	18.5164	0.738367	0.376753	1.95982	0.0500172	0.0835235	FALSE
W903_RS09455	GNAT_family_N-acetyltransferase	94.2426	0.200238	0.230272	0.86957	0.384535	0.478965	FALSE
W903_RS09460	ABC_transporter_permease	59.5293	0.0614165	0.193459	0.317465	0.750891	0.815363	FALSE
W903_RS09465	ABC_transporter_ATP-binding_protein	158.333	0.0198537	0.225315	0.0881153	0.929785	0.951861	FALSE
W903_RS09470	PLDc_N-terminal_domain-containing_protein	3.32307	0.459637	0.761359	0.603706	0.546039	0.636654	FALSE
W903_RS09475	helix-turn-helix_domain-containing_protein	184.015	-0.00283525	0.133901	-0.0211742	0.983107	0.988581	FALSE
W903_RS09480	phosphatase_PAP2_family_protein	509.458	-0.250347	0.22921	-1.09221	0.274739	0.361178	FALSE
W903_RS09485	MazG-like_family_protein	73.6867	-0.993808	0.360177	-2.75922	0.00579398	0.0120254	FALSE
W903_RS09490	TIGR00730_family_Rossman_fold_protein	885.7	-1.23999	0.111346	-11.1363	8.34823e-29	1.09218e-27	TRUE
W903_RS09495	CPBP_family_intramembrane_metalloprotease	911.776	-0.561616	0.113121	-4.96475	6.87883e-07	2.5289e-06	FALSE
W903_RS09500	rhodanese-like_domain-containing_protein	166.266	0.128195	0.281473	0.455444	0.64879	0.731286	FALSE
W903_RS09505	CAMP_factor_pore-forming_toxin_Cfb	616.198	0.09779	0.139135	0.702841	0.482155	0.574167	FALSE
W903_RS09510	MFS_transporter	241.224	2.01829	0.168132	12.0042	3.37831e-33	5.34055e-32	TRUE
W903_RS09515	TetR/AcrR_family_transcriptional_regulator	233.187	-0.074525	0.256767	-0.290244	0.77163	0.831575	FALSE
W903_RS09520	DNA_topology_modulation_protein	316.053	0.0874229	0.218167	0.400715	0.68863	0.767637	FALSE
W903_RS09525	iron-containing_alcohol_dehydrogenase_family_protein	1261.29	0.227504	0.163953	1.38761	0.165254	0.237131	FALSE
W903_RS09530	DUF1003_domain-containing_protein	2481.37	-0.27648	0.122611	-2.25493	0.0241375	0.0432787	FALSE
W903_RS09535	bifunctional_homocysteine_S-methyltransferase/methylenetetrahydrofolate_reductase	185.009	1.86974	0.144787	12.9137	3.76732e-38	6.55652e-37	TRUE
W903_RS09540	5-methyltetrahydropteroyltriglutamate--_homocysteine_S-methyltransferase	141.398	1.63399	0.121461	13.4528	2.96559e-41	5.57003e-40	TRUE
W903_RS09545	AzlD_domain-containing_protein	40.4349	0.503161	0.350797	1.43434	0.151476	0.219184	FALSE
W903_RS09565	response_regulator_transcription_factor	169.795	0.0877352	0.128308	0.683786	0.49411	0.586563	FALSE
W903_RS09570	HAMP_domain-containing_histidine_kinase	375.832	0.197506	0.185498	1.06473	0.286996	0.374695	FALSE
W903_RS09575	hypothetical_protein	260.951	-0.260871	0.104124	-2.50539	0.0122318	0.0233673	FALSE
W903_RS09580	leucine--tRNA_ligase	23088.2	-0.225963	0.0672931	-3.35789	0.000785388	0.0019324	FALSE
W903_RS09585	MFS_transporter	7481.24	0.422425	0.0976731	4.32488	1.52615e-05	4.77454e-05	FALSE
W903_RS09590	patatin_family_protein	595.824	0.791337	0.212103	3.7309	0.000190794	0.000515579	FALSE
W903_RS09595	transcription_termination/antitermination_protein_NusG	3020.45	-0.473007	0.0918163	-5.15167	2.58179e-07	9.87432e-07	FALSE
W903_RS09600	YSIRK_signal_domain/LPXTG_anchor_domain_surface_protein	4586.68	-0.823424	0.071845	-11.4611	2.06817e-30	2.82253e-29	FALSE
W903_RS09605	preprotein_translocase_subunit_SecE	36.1741	-0.0986648	0.524623	-0.188068	0.850823	0.895181	FALSE
W903_RS09625	phosphopentomutase	4328.9	-0.234454	0.0953362	-2.45924	0.0139233	0.0261509	FALSE
W903_RS09630	deoxyribose-phosphate_aldolase	1696.02	-0.386992	0.128949	-3.00113	0.00268982	0.00592635	FALSE
W903_RS09635	NupC/NupG_family_nucleoside_CNT_transporter	5784.91	-0.659034	0.0879672	-7.49182	6.79249e-14	4.15657e-13	FALSE
W903_RS09640	uridine_phosphorylase	2011.01	-0.524737	0.18063	-2.90503	0.00367219	0.00788917	FALSE
W903_RS09645	GntR_family_transcriptional_regulator	339.741	-0.328871	0.126768	-2.59429	0.00947875	0.0185564	FALSE
W903_RS09650	hypothetical_protein	152.538	-0.418717	0.201062	-2.08252	0.0372946	0.0639674	FALSE
W903_RS09655	chaperonin_GroEL	11366.8	-0.331377	0.126599	-2.61754	0.00885656	0.0175192	FALSE
W903_RS09660	co-chaperone_GroES	640.306	-0.753478	0.128836	-5.84837	4.96413e-09	2.21575e-08	FALSE
W903_RS09665	ATP-binding_cassette_domain-containing_protein	2361.57	-1.12781	0.299963	-3.75982	0.000170036	0.000465453	TRUE
W903_RS09680	Cof-type_HAD-IIB_family_hydrolase	242.379	0.461987	0.0958172	4.82154	1.42453e-06	5.01361e-06	FALSE
W903_RS09685	VOC_family_protein	56.4237	1.73493	0.204115	8.49977	1.89959e-17	1.47082e-16	TRUE
W903_RS09690	peroxide_stress_protein_YaaA	488.806	0.104745	0.203281	0.515272	0.606363	0.692934	FALSE
W903_RS09695	anaerobic_ribonucleoside-triphosphate_reductase_activating_protein	473.198	0.292247	0.172402	1.69515	0.0900471	0.139433	FALSE
W903_RS09700	GNAT_family_N-acetyltransferase	1036.63	0.0614088	0.0774048	0.793347	0.427576	0.521951	FALSE
W903_RS09705	Gfo/Idh/MocA_family_oxidoreductase	2362.22	-0.272125	0.0576456	-4.72066	2.35081e-06	8.07879e-06	FALSE
W903_RS09715	anaerobic_ribonucleoside-triphosphate_reductase	4939.6	-0.085547	0.11239	-0.761163	0.44656	0.540921	FALSE
W903_RS09720	membrane_protein	3285.49	-0.434208	0.0762324	-5.69584	1.22764e-08	5.32914e-08	FALSE
W903_RS09730	DUF1292_domain-containing_protein	2281.36	-0.0642049	0.128678	-0.498958	0.617809	0.703673	FALSE
W903_RS09735	Holliday_junction_resolvase_RuvX	3520.19	-0.0686135	0.0917058	-0.748192	0.454345	0.545847	FALSE
W903_RS09740	IreB_family_regulatory_phosphoprotein	1207.72	0.0531102	0.104786	0.506844	0.612265	0.698836	FALSE
W903_RS09745	transcriptional_regulator_Spx	5659.03	0.788556	0.0746042	10.5699	4.1113e-26	4.84419e-25	FALSE
W903_RS09750	recombinase_RecA	6726.85	-0.350616	0.0565939	-6.1953	5.81746e-10	2.79385e-09	FALSE
W903_RS09755	competence/damage-inducible_protein_A	1756.73	0.193303	0.0760454	2.54194	0.0110239	0.0212309	FALSE
W903_RS09760	DNA-3-methyladenine_glycosylase_I	612.156	0.135562	0.168237	0.805777	0.420372	0.515361	FALSE
W903_RS09765	Holliday_junction_branch_migration_protein_RuvA	434.216	-0.00885633	0.190066	-0.0465961	0.962835	0.975173	FALSE
W903_RS09770	MFS_transporter	1721.02	-0.00243552	0.0508812	-0.0478668	0.961822	0.974667	FALSE
W903_RS09775	DNA_mismatch_repair_endonuclease_MutL	1955.49	-0.0223968	0.0785862	-0.284997	0.775646	0.834518	FALSE
W903_RS09780	cold-shock_protein	4748.56	-0.729705	0.213961	-3.41046	0.000648538	0.00161879	FALSE
W903_RS09785	DNA_mismatch_repair_protein_MutS	2516.79	0.00731381	0.0593513	0.123229	0.901926	0.933098	FALSE
W903_RS09790	arginine_repressor	143.159	0.06834	0.126694	0.539411	0.589603	0.677409	FALSE
W903_RS09795	arginine--tRNA_ligase	10859.2	-0.16858	0.0754787	-2.23348	0.0255173	0.0454093	FALSE
W903_RS09800	bacteriocin_immunity_protein	320.805	0.247997	0.15542	1.59566	0.110565	0.167124	FALSE
W903_RS09805	YitT_family_protein	1214.54	-0.0667107	0.0914115	-0.729785	0.465522	0.557157	FALSE
W903_RS09810	YitT_family_protein	2892.87	-0.372399	0.0479419	-7.76772	7.99094e-15	5.24526e-14	FALSE
W903_RS09815	aspartate--tRNA_ligase	10514.6	-0.443313	0.0562177	-7.88564	3.12918e-15	2.12762e-14	FALSE
W903_RS09820	histidine--tRNA_ligase	2842.24	-0.314479	0.119567	-2.63015	0.00853462	0.0169531	FALSE
W903_RS09825	50S_ribosomal_protein_L32	1891.33	-0.0150736	0.454083	-0.0331956	0.973519	0.981854	FALSE
W903_RS09830	50S_ribosomal_protein_L33	4679.62	-0.10682	0.353942	-0.3018	0.762805	0.824055	FALSE
W903_RS09835	CadD_family_cadmium_resistance_transporter	318.201	-0.0262711	0.155242	-0.169227	0.865618	0.904726	FALSE
W903_RS09840	Cd(II)/Zn(II)-sensing_metalloregulatory_transcriptional_regulator_CadX	351.063	-0.0928259	0.132648	-0.69979	0.484058	0.576072	FALSE
W903_RS09845	helix-turn-helix_domain-containing_protein	900.025	0.0533924	0.181533	0.29412	0.768666	0.828971	FALSE
W903_RS09850	sigma-70_family_RNA_polymerase_sigma_factor	26.5338	3.34118	0.383944	8.70226	3.2534e-18	2.63748e-17	TRUE
W903_RS09855	hypothetical_protein	3.61606	1.28764	0.657887	1.95723	0.0503202	0.0838817	FALSE
W903_RS09860	type_IV_secretion_system_DNA-binding_domain-containing_protein	23.4986	2.06422	0.316631	6.51932	7.06275e-11	3.57281e-10	TRUE
W903_RS09865	hypothetical_protein	22.8959	2.22313	0.37422	5.94069	2.83821e-09	1.29115e-08	TRUE
W903_RS09870	replication_protein	3.60885	3.25791	1.06113	3.07024	0.00213887	0.00479036	TRUE
W903_RS09875	MerR_family_transcriptional_regulator	0.564133	2.96847	2.46211	1.20566	0.227949	0.311224	FALSE
W903_RS09880	site-specific_integrase	1469.54	-0.189024	0.126955	-1.48891	0.136512	0.200902	FALSE
W903_RS09885	PepSY_domain-containing_protein	11.2436	0.868426	0.469692	1.84893	0.0644686	0.104349	FALSE
W903_RS09890	response_regulator_transcription_factor	514.498	-0.130175	0.0788473	-1.65097	0.0987437	0.151306	FALSE
W903_RS09895	HAMP_domain-containing_histidine_kinase	863.015	-0.0163159	0.0813536	-0.200555	0.841047	0.887849	FALSE
W903_RS09900	YfcC_family_protein	133.943	3.86685	0.186949	20.684	4.82909e-95	2.776e-93	TRUE
W903_RS09905	carbamate_kinase	46.32	3.86245	0.297842	12.9681	1.85503e-38	3.25833e-37	TRUE
W903_RS09910	ornithine_carbamoyltransferase	60.504	3.35503	0.249577	13.4429	3.39012e-41	6.30496e-40	TRUE
W903_RS09915	ATP-binding_protein	55.2043	-0.564868	0.269547	-2.09561	0.0361164	0.0620025	FALSE
W903_RS09920	DNA-binding_domain-containing_protein	48.8884	-0.0445624	0.28164	-0.158224	0.87428	0.910768	FALSE
W903_RS09925	ABC_transporter_ATP-binding_protein	1603.14	-0.0544519	0.13249	-0.41099	0.68108	0.762697	FALSE
W903_RS09930	ABC_transporter_permease/substrate-binding_protein	3920.84	-0.0908554	0.221616	-0.409969	0.681829	0.762858	FALSE
W903_RS09935	bifunctional_lysylphosphatidylglycerol_flippase/synthetase_MprF	6654.52	-0.00135612	0.035209	-0.0385164	0.969276	0.980126	FALSE
W903_RS09940	alpha/beta_hydrolase	1852.4	-0.00450105	0.123243	-0.0365218	0.970866	0.980689	FALSE
W903_RS09945	DUF1304_domain-containing_protein	76.5535	0.722875	0.16921	4.27206	1.93679e-05	5.98386e-05	FALSE
W903_RS09950	YhgE/Pip_domain-containing_protein	683.952	1.06748	0.0684674	15.591	8.37926e-55	2.44545e-53	TRUE
W903_RS09955	TetR/AcrR_family_transcriptional_regulator_C-terminal_domain-containing_protein	93.988	0.607162	0.321678	1.88748	0.0590954	0.0966446	FALSE
W903_RS09960	DUF4298_domain-containing_protein	204.097	1.28957	0.170722	7.55366	4.23185e-14	2.64945e-13	TRUE
W903_RS09965	30S_ribosomal_protein_S4	31476.9	-0.185199	0.145609	-1.27189	0.203412	0.283313	FALSE
W903_RS09970	Veg_family_protein	271.19	-0.01027	0.177852	-0.0577447	0.953952	0.969281	FALSE
W903_RS09975	replicative_DNA_helicase	4709.38	-0.199965	0.0544803	-3.67041	0.000242163	0.000640702	FALSE
W903_RS09980	50S_ribosomal_protein_L9	430.365	-0.206129	0.331129	-0.622505	0.53361	0.625775	FALSE
W903_RS09985	DHH_family_phosphoesterase	4495.05	-0.236821	0.0454051	-5.21574	1.83089e-07	7.07373e-07	FALSE
W903_RS09990	tRNA_uridine-5-carboxymethylaminomethyl(34)_synthesis_enzyme_MnmG	3655.04	0.139432	0.0819016	1.70243	0.0886743	0.137543	FALSE
W903_RS09995	MarC_family_protein	2599.08	1.2439	0.271337	4.58435	4.55402e-06	1.51827e-05	TRUE
W903_RS10000	tRNA_2-thiouridine(34)_synthase_MnmA	4275.28	1.42783	0.139676	10.2224	1.5735e-24	1.75584e-23	TRUE
W903_RS10005	L-serine_ammonia-lyase%2C_iron-sulfur-dependent_subunit_beta	1097.3	-0.201057	0.163002	-1.23346	0.217404	0.299939	FALSE
W903_RS10010	L-serine_ammonia-lyase%2C_iron-sulfur-dependent%2C_subunit_alpha	3207.35	-0.335376	0.163755	-2.04804	0.040556	0.068938	FALSE
W903_RS10015	transglycosylase_SLT_domain-containing_protein	3677.05	1.64682	0.291177	5.65575	1.55171e-08	6.67482e-08	TRUE
W903_RS10020	LysM_peptidoglycan-binding_domain-containing_protein	1444.25	2.04105	0.05302	38.4959	0	0	TRUE
W903_RS10025	energy-coupling_factor_transporter_transmembrane_protein_EcfT	1448.17	-0.252445	0.102013	-2.47465	0.0133368	0.0252495	FALSE
W903_RS10030	energy-coupling_factor_transporter_ATPase	648.211	-0.122228	0.119975	-1.01878	0.308307	0.399221	FALSE
W903_RS10035	energy-coupling_factor_ABC_transporter_ATP-binding_protein	2521.97	-0.29394	0.213409	-1.37735	0.168403	0.24061	FALSE
W903_RS10040	CDP-diacylglycerol--glycerol-3-phosphate_3-phosphatidyltransferase	1355.49	-0.189048	0.0981158	-1.92678	0.0540068	0.0892429	FALSE
W903_RS10045	insulinase_family_protein	1736.55	-0.190988	0.0541489	-3.52709	0.000420161	0.00106842	FALSE
W903_RS10050	insulinase_family_protein	995.785	-0.229448	0.0589192	-3.89429	9.84869e-05	0.000279685	FALSE
W903_RS10055	S4_domain-containing_protein_YaaA	106.418	0.147409	0.229044	0.643582	0.519846	0.612464	FALSE
W903_RS10060	DNA_replication/repair_protein_RecF	1875.81	0.0855289	0.075751	1.12908	0.258864	0.344849	FALSE
W903_RS10065	GRP_family_sugar_transporter	3065.07	-0.0246844	0.0567262	-0.435149	0.663454	0.746484	FALSE
W903_RS10070	helix-turn-helix_transcriptional_regulator	826.412	0.0308887	0.246619	0.125249	0.900327	0.93278	FALSE
W903_RS10075	IMP_dehydrogenase	22737.8	-0.40631	0.0601972	-6.74964	1.48211e-11	7.98741e-11	FALSE
W903_RS10080	arginine_repressor	822.53	-0.676934	0.256156	-2.64266	0.00822573	0.0164255	FALSE
W903_RS10085	Crp/Fnr_family_transcriptional_regulator	381.045	-0.686841	0.0940109	-7.30597	2.75276e-13	1.64523e-12	FALSE
W903_RS10090	B3/4_domain-containing_protein	116.392	0.097702	0.170127	0.574288	0.565773	0.656033	FALSE
W903_RS10095	arginine_deiminase	3810.58	-1.66424	0.0689955	-24.1209	1.50766e-128	1.24349e-126	TRUE
W903_RS10100	GNAT_family_N-acetyltransferase	484.144	-1.4045	0.257486	-5.45467	4.90625e-08	2.00585e-07	TRUE
W903_RS10105	ornithine_carbamoyltransferase	5661.53	-1.45762	0.0408045	-35.7221	1.79492e-279	5.67493e-277	TRUE
W903_RS10110	arginine-ornithine_antiporter	3774.65	-0.821853	0.179789	-4.57122	4.84892e-06	1.61376e-05	FALSE
W903_RS10115	carbamate_kinase	3134.97	-0.665961	0.21205	-3.14058	0.00168613	0.00387709	FALSE
W903_RS10120	tryptophan--tRNA_ligase	3459.93	-0.0709931	0.0937016	-0.757651	0.44866	0.541762	FALSE
W903_RS10125	DUF1275_domain-containing_protein	586.822	1.52206	0.232298	6.5522	5.6697e-11	2.90687e-10	TRUE
W903_RS10130	YitT_family_protein	1242.65	-0.69412	0.210171	-3.30264	0.000957799	0.00230872	FALSE
W903_RS10135	ATP-binding_cassette_domain-containing_protein	10645.9	-0.39997	0.120526	-3.31853	0.000904923	0.00219519	FALSE
W903_RS10160	23S_rRNA_(pseudouridine(1915)-N(3))-methyltransferase_RlmH	283.218	0.399211	0.158706	2.51541	0.0118892	0.0228278	FALSE
W903_RS10165	trypsin-like_peptidase_domain-containing_protein	10560.7	-0.262316	0.0723375	-3.62627	0.00028754	0.000751326	FALSE
W903_RS10190	hypothetical_protein	3.23061	1.70123	0.961698	1.76898	0.0768967	0.122069	FALSE
W903_RS10205	50S_ribosomal_protein_L36	80.8085	-0.583762	1.21945	-0.478711	0.632144	0.715927	FALSE
W903_RS10310	ID=W903_RS10310	8.31092	1.06858	0.391803	2.72733	0.00638492	0.0131084	TRUE
W903_RS10315	ID=W903_RS10315	3.66465	1.77241	0.832225	2.12972	0.0331944	0.0574542	FALSE
W903_RS10360	ID=W903_RS10360	1024.21	-0.164064	0.0590494	-2.77841	0.00546256	0.0113873	FALSE
W903_RS10430	50S_ribosomal_protein_L33	19.2204	-0.301038	0.5787	-0.520198	0.602926	0.690253	FALSE
W903_RS10440	CPBP_family_glutamic-type_intramembrane_protease	182.097	0.186826	0.157114	1.18911	0.234396	0.317833	FALSE
W903_RS10510	hypothetical_protein	178.78	0.256578	0.164388	1.56081	0.118569	0.176689	FALSE
W903_RS10555	hypothetical_protein	15.2117	3.79381	0.568649	6.67162	2.53e-11	1.34437e-10	TRUE
W903_RS10575	epipeptide_YydF_family_RiPP	0.573103	3.41009	2.69214	1.26668	0.205268	0.285061	FALSE
W903_RS10645	ID=W903_RS10645	636.912	-0.318919	0.16304	-1.95608	0.0504556	0.0839599	FALSE
W903_RS10685	peptide_pheromone_SHP2	2.81605	1.08596	0.831833	1.30551	0.191721	0.268607	FALSE
W903_RS10740	hypothetical_protein	2864.93	-0.996992	0.178909	-5.57262	2.50939e-08	1.04853e-07	FALSE
W903_RS10745	hypothetical_protein	19.517	1.13125	0.45589	2.48141	0.0130863	0.0247998	TRUE
W903_RS10750	hypothetical_protein	218.633	0.0878377	0.095198	0.922684	0.356172	0.449839	FALSE
W903_RS10755	hypothetical_protein	19.8038	3.16232	0.583739	5.41736	6.0487e-08	2.43491e-07	TRUE
W903_RS10760	hypothetical_protein	0.101518	1.18843	6.65931	0.178461	0.858361	0.900614	FALSE
W903_RS10765	hypothetical_protein	0.721932	1.42204	1.50371	0.945686	0.344309	0.438064	FALSE
W903_RS10770	hypothetical_protein	8.89345	-0.314767	1.17047	-0.268923	0.787989	0.844528	FALSE
W903_RS10775	hypothetical_protein	43.4552	-1.41413	0.419608	-3.37013	0.000751334	0.00185825	TRUE
W903_RS10780	hypothetical_protein	132.416	0.167426	0.103438	1.61861	0.105531	0.160282	FALSE
W903_RS10790	ID=W903_RS10790	274.846	0.102972	0.179252	0.574451	0.565663	0.656033	FALSE
W903_RS10815	hypothetical_protein	29.6683	-0.421298	0.31617	-1.3325	0.182694	0.258058	FALSE
W903_RS10825	hypothetical_protein	119.726	0.38442	0.17131	2.244	0.0248327	0.0443157	FALSE
W903_RS10830	hypothetical_protein	31.3477	0.604871	0.233567	2.58971	0.00960561	0.0187854	FALSE
W903_RS10835	hypothetical_protein	30.3926	-0.000998652	0.306644	-0.00325671	0.997402	0.998454	FALSE
W903_RS10855	hypothetical_protein	288.81	-0.00270075	0.422087	-0.00639855	0.994895	0.997524	FALSE
W903_RS10860	phage_tail_protein	2022.7	-0.870732	0.131392	-6.62698	3.42628e-11	1.80546e-10	FALSE
W903_RS10865	gp58-like_family_protein	3715.14	-0.781041	0.0920555	-8.48446	2.16728e-17	1.66451e-16	FALSE
W903_RS10875	ID=W903_RS10875	4.89231	2.9496	0.9992	2.95196	0.00315765	0.00685478	TRUE
W903_RS10895	ID=W903_RS10895	143.197	1.91202	0.141036	13.5569	7.20712e-42	1.39509e-40	TRUE
W903_RS10910	ID=W903_RS10910	5.37808	1.05666	0.672616	1.57097	0.11619	0.174156	FALSE
W903_RS10935	ABC_transporter_permease	1312.59	-1.17891	0.072222	-16.3234	6.72444e-60	2.31932e-58	TRUE
W903_RS10940	ABC_transporter_substrate-binding_protein	1355.95	-1.17259	0.135678	-8.64248	5.50062e-18	4.38432e-17	TRUE
W903_RS10945	FanG_protein	9.98201	3.73323	0.570484	6.54397	5.99066e-11	3.05491e-10	TRUE

## Sheet: scas9 OD1.2 vs WT OD1.2
ID	attributes	baseMean	log2FoldChange	lfcSE	stat	pvalue	padj	Significant
W903_RS00005	chromosomal_replication_initiator_protein_DnaA	4128.84	-0.161459	0.103609	-1.55835	0.119149	0.185724	FALSE
W903_RS00010	DNA_polymerase_III_subunit_beta	5489.17	0.062481	0.143437	0.435599	0.663128	0.739897	FALSE
W903_RS00015	hypothetical_protein	587.129	0.524649	0.0843808	6.21763	5.04725e-10	2.92802e-09	FALSE
W903_RS00020	DUF951_family_protein	290.707	0.514757	0.209558	2.45639	0.014034	0.0282017	FALSE
W903_RS00030	redox-regulated_ATPase_YchF	4023.99	-0.164657	0.177359	-0.928384	0.353208	0.459216	FALSE
W903_RS00035	aminoacyl-tRNA_hydrolase	214.061	0.0566659	0.12563	0.451053	0.651951	0.730509	FALSE
W903_RS00040	transcription-repair_coupling_factor	3433.77	0.0390605	0.0653245	0.597946	0.549876	0.642312	FALSE
W903_RS00045	RNA-binding_S4_domain-containing_protein	421.995	-0.529671	0.146721	-3.61005	0.000306138	0.000859089	FALSE
W903_RS00050	septum_formation_initiator_family_protein	375.51	-0.147	0.13651	-1.07685	0.281547	0.384518	FALSE
W903_RS00055	SP_0009_family_protein	2.57817	-2.79528	1.47076	-1.90057	0.0573588	0.0982924	FALSE
W903_RS00060	serine_hydrolase	1338.75	-0.0335597	0.0638281	-0.525782	0.59904	0.68333	FALSE
W903_RS00065	tRNA_lysidine(34)_synthetase_TilS	904.928	0.417174	0.117685	3.54485	0.000392843	0.0010816	FALSE
W903_RS00070	hypoxanthine_phosphoribosyltransferase	2390.29	-0.359428	0.101299	-3.54818	0.000387903	0.00107267	FALSE
W903_RS00075	ATP-dependent_zinc_metalloprotease_FtsH	21457.1	-0.245907	0.122351	-2.00985	0.044447	0.0789687	FALSE
W903_RS00250	CHAP_domain-containing_protein	47116.2	-0.148891	0.0672443	-2.21418	0.0268167	0.0506687	FALSE
W903_RS00255	ribose-phosphate_diphosphokinase	11846	-0.239191	0.189662	-1.26115	0.207255	0.301969	FALSE
W903_RS00260	pyridoxal_phosphate-dependent_aminotransferase	3790.32	0.285057	0.149522	1.90645	0.0565915	0.0972411	FALSE
W903_RS00265	DNA_repair_protein_RecO	673.351	0.0739046	0.221511	0.333638	0.738652	0.804512	FALSE
W903_RS00270	CPBP_family_intramembrane_metalloprotease	53.8705	0.551382	0.243347	2.26583	0.0234618	0.0448208	FALSE
W903_RS00275	phosphate_acyltransferase_PlsX	1868.65	-0.62705	0.126978	-4.93825	7.88284e-07	3.1548e-06	FALSE
W903_RS00280	phosphopantetheine-binding_protein	445.368	-0.412384	0.484072	-0.851906	0.394266	0.499614	FALSE
W903_RS00285	phosphoribosylaminoimidazolesuccinocarboxamide_synthase	878.122	-1.64889	0.113167	-14.5704	4.33169e-48	1.44162e-46	TRUE
W903_RS00290	phosphoribosylformylglycinamidine_synthase	19782.2	-1.5412	0.115751	-13.3148	1.89915e-40	5.22128e-39	TRUE
W903_RS00295	hypothetical_protein	700.302	-1.74206	0.0942687	-18.4797	3.0071e-76	1.62985e-74	TRUE
W903_RS00300	amidophosphoribosyltransferase	5347.96	-1.72253	0.162369	-10.6087	2.71507e-26	4.29207e-25	TRUE
W903_RS00305	phosphoribosylformylglycinamidine_cyclo-ligase	5591.15	-1.82258	0.0868679	-20.9811	9.75977e-98	7.12088e-96	TRUE
W903_RS00310	phosphoribosylglycinamide_formyltransferase	3367.32	-1.7177	0.303648	-5.65687	1.54159e-08	7.55659e-08	TRUE
W903_RS00315	GNAT_family_N-acetyltransferase	2128.11	-1.84622	0.174417	-10.5851	3.49439e-26	5.4784e-25	TRUE
W903_RS00320	bifunctional_phosphoribosylaminoimidazolecarboxamide_formyltransferase/IMP_cyclohydrolase	11623.1	-1.82819	0.0750622	-24.3556	5.05277e-131	5.6383e-129	TRUE
W903_RS00325	peptidoglycan_DD-metalloendopeptidase_family_protein	402.462	0.367739	0.118958	3.09135	0.00199251	0.00474251	FALSE
W903_RS00330	LysM_peptidoglycan-binding_domain-containing_protein	7472.99	-0.0647103	0.171578	-0.377148	0.706064	0.77827	FALSE
W903_RS00335	N-acetylmannosamine-6-phosphate_2-epimerase	25.6104	-0.0713643	0.429608	-0.166115	0.868066	0.902313	FALSE
W903_RS00340	ABC_transporter_substrate-binding_protein	73.2877	0.841342	0.262292	3.20765	0.00133822	0.0032841	FALSE
W903_RS00345	sugar_ABC_transporter_permease	32.2495	1.36238	0.345816	3.9396	8.16179e-05	0.000250533	TRUE
W903_RS00350	carbohydrate_ABC_transporter_permease	40.7875	2.01345	0.477358	4.2179	2.46592e-05	8.12128e-05	TRUE
W903_RS00355	YhcH/YjgK/YiaL_family_protein	8.58006	0.686238	0.838152	0.818752	0.412928	0.519102	FALSE
W903_RS00360	YesL_family_protein	23.9799	1.87635	0.481454	3.89726	9.72889e-05	0.000294819	TRUE
W903_RS00365	dihydrodipicolinate_synthase_family_protein	67.3433	2.02474	0.264443	7.65661	1.90898e-14	1.60236e-13	TRUE
W903_RS00370	ROK_family_protein	73.1462	1.97334	0.269466	7.32315	2.42222e-13	1.86787e-12	TRUE
W903_RS00375	alpha/beta_fold_hydrolase	143.464	1.89068	0.193211	9.78558	1.29855e-22	1.81129e-21	TRUE
W903_RS00380	MurR/RpiR_family_transcriptional_regulator	338.406	-0.0657369	0.159012	-0.413407	0.679308	0.754036	FALSE
W903_RS00385	phosphoribosylamine--glycine_ligase	4256.92	-0.787267	0.214289	-3.67385	0.00023892	0.000680526	FALSE
W903_RS00390	5-(carboxyamino)imidazole_ribonucleotide_mutase	1734.14	-0.711159	0.190553	-3.73208	0.000189906	0.000544186	FALSE
W903_RS00395	5-(carboxyamino)imidazole_ribonucleotide_synthase	4083.57	-0.75787	0.135002	-5.61377	1.9797e-08	9.53172e-08	FALSE
W903_RS00400	hypothetical_protein	650.525	-0.774018	0.113616	-6.81255	9.58848e-12	6.42733e-11	FALSE
W903_RS00405	DUF6287_domain-containing_protein	2908.45	-0.675045	0.0629526	-10.7231	7.93364e-27	1.29742e-25	FALSE
W903_RS00410	adenylosuccinate_lyase	9343.75	-0.527175	0.102914	-5.12247	3.01565e-07	1.28267e-06	FALSE
W903_RS00415	helix-turn-helix_domain-containing_protein	910.373	-0.248623	0.1282	-1.93934	0.0524603	0.0914679	FALSE
W903_RS00420	Holliday_junction_branch_migration_DNA_helicase_RuvB	3388.29	0.0200861	0.0869767	0.230937	0.817364	0.867192	FALSE
W903_RS00425	low_molecular_weight_phosphotyrosine_protein_phosphatase	2030.23	-0.160548	0.174821	-0.918356	0.358432	0.464127	FALSE
W903_RS00430	hypothetical_protein	349.094	-0.0338066	0.153102	-0.220811	0.82524	0.87262	FALSE
W903_RS00435	acyltransferase	7618.48	-0.184315	0.076722	-2.40237	0.0162892	0.0323906	FALSE
W903_RS00440	bifunctional_acetaldehyde-CoA/alcohol_dehydrogenase	12215.2	-1.48372	0.0718848	-20.6402	1.19501e-94	7.81704e-93	TRUE
W903_RS00445	alcohol_dehydrogenase_AdhP	960.308	-1.50556	0.164014	-9.17945	4.3328e-20	5.44326e-19	TRUE
W903_RS00450	threonine_synthase	1695.36	-0.33858	0.119157	-2.84146	0.00449069	0.0100347	FALSE
W903_RS00455	MATE_family_efflux_transporter	1371.26	-0.12246	0.169675	-0.721732	0.470459	0.570339	FALSE
W903_RS00460	30S_ribosomal_protein_S10	15797.4	0.351341	0.124596	2.81984	0.00480481	0.0106356	FALSE
W903_RS00465	50S_ribosomal_protein_L3	44081.7	0.345287	0.081429	4.24035	2.23176e-05	7.44052e-05	FALSE
W903_RS00470	50S_ribosomal_protein_L4	57673	0.353072	0.136917	2.57873	0.0099165	0.0206721	FALSE
W903_RS00475	50S_ribosomal_protein_L23	10983.3	0.401784	0.117761	3.41185	0.000645235	0.00169296	FALSE
W903_RS00480	50S_ribosomal_protein_L2	63959.7	0.300814	0.0640156	4.69908	2.61338e-06	9.73984e-06	FALSE
W903_RS00485	30S_ribosomal_protein_S19	17245.4	0.328314	0.385193	0.852335	0.394028	0.499614	FALSE
W903_RS00490	50S_ribosomal_protein_L22	8375.06	0.222826	0.280138	0.795414	0.426373	0.528992	FALSE
W903_RS00495	30S_ribosomal_protein_S3	51729.2	0.432284	0.076611	5.64258	1.67519e-08	8.16925e-08	FALSE
W903_RS00500	50S_ribosomal_protein_L16	26109	0.451064	0.0794513	5.67725	1.36879e-08	6.77964e-08	FALSE
W903_RS00505	50S_ribosomal_protein_L29	4724.67	0.359177	0.300105	1.19684	0.231369	0.329758	FALSE
W903_RS00510	30S_ribosomal_protein_S17	9639.96	0.401018	0.165169	2.42792	0.0151857	0.0303554	FALSE
W903_RS00515	50S_ribosomal_protein_L14	42130.9	0.54873	0.0773294	7.09601	1.28408e-12	9.19204e-12	FALSE
W903_RS00520	50S_ribosomal_protein_L24	25194.6	0.477779	0.37771	1.26494	0.205895	0.300679	FALSE
W903_RS00525	50S_ribosomal_protein_L5	52185.4	0.568373	0.273918	2.07497	0.0379891	0.0688303	FALSE
W903_RS00530	type_Z_30S_ribosomal_protein_S14	6909.07	0.480205	0.0660898	7.26594	3.70455e-13	2.7887e-12	FALSE
W903_RS00535	30S_ribosomal_protein_S8	34258.8	0.53273	0.0833478	6.39166	1.64095e-10	9.91366e-10	FALSE
W903_RS00540	50S_ribosomal_protein_L6	38998.8	0.555545	0.0443977	12.5129	6.34553e-36	1.46798e-34	FALSE
W903_RS00545	50S_ribosomal_protein_L18	59001.7	0.650244	0.147332	4.41346	1.01733e-05	3.53458e-05	FALSE
W903_RS00550	30S_ribosomal_protein_S5	31662.8	0.586935	0.168382	3.48573	0.000490799	0.00132628	FALSE
W903_RS00555	50S_ribosomal_protein_L30	5433.17	0.493795	0.0852892	5.78965	7.05323e-09	3.63586e-08	FALSE
W903_RS00560	50S_ribosomal_protein_L15	25879.4	0.515241	0.153253	3.36204	0.000773703	0.00198877	FALSE
W903_RS00565	preprotein_translocase_subunit_SecY	71158	0.674988	0.127193	5.30679	1.11573e-07	4.99185e-07	FALSE
W903_RS00570	adenylate_kinase	5488.15	0.43794	0.0541004	8.09496	5.72842e-16	5.60145e-15	FALSE
W903_RS00575	translation_initiation_factor_IF-1	30312.4	0.30318	0.0959734	3.159	0.0015831	0.00383053	FALSE
W903_RS00580	30S_ribosomal_protein_S13	6828.72	-0.00439757	0.167416	-0.0262673	0.979044	0.9858	FALSE
W903_RS00585	30S_ribosomal_protein_S11	56393.9	0.469977	0.0808213	5.81502	6.06264e-09	3.13374e-08	FALSE
W903_RS00590	DNA-directed_RNA_polymerase_subunit_alpha	62398.4	0.49399	0.305802	1.61539	0.106226	0.167786	FALSE
W903_RS00595	50S_ribosomal_protein_L17	27092.9	0.342415	0.0547989	6.24856	4.14241e-10	2.42535e-09	FALSE
W903_RS00700	hypothetical_protein	5.35521	-3.87768	1.33259	-2.90988	0.0036157	0.00824398	TRUE
W903_RS00705	hypothetical_protein	55.1624	0.0608487	0.313487	0.194103	0.846095	0.885736	FALSE
W903_RS00715	nucleotidyltransferase_family_protein	310.668	-0.0360369	0.116749	-0.30867	0.757572	0.818402	FALSE
W903_RS00720	YjdF_family_protein	1138.39	-0.5589	0.293518	-1.90415	0.0568913	0.0975794	FALSE
W903_RS00725	sigma-70_family_RNA_polymerase_sigma_factor	14.3887	1.15775	0.523293	2.21242	0.0269375	0.0508177	FALSE
W903_RS00730	phosphoglycerate_mutase_family_protein	749.638	-0.636753	0.143971	-4.42278	9.7438e-06	3.39779e-05	FALSE
W903_RS00735	D-alanyl-D-alanine_carboxypeptidase_family_protein	1031.45	-0.596179	0.16742	-3.56099	0.000369461	0.00102766	FALSE
W903_RS00740	glucosaminidase_domain-containing_protein	612.295	-0.295272	0.124362	-2.37429	0.0175828	0.0347805	FALSE
W903_RS00745	heat-inducible_transcriptional_repressor_HrcA	7948.49	1.07694	0.102168	10.5409	5.5979e-26	8.70427e-25	TRUE
W903_RS00750	nucleotide_exchange_factor_GrpE	6901.92	0.928741	0.120031	7.73749	1.01401e-14	8.70337e-14	FALSE
W903_RS00755	molecular_chaperone_DnaK	38074.6	0.803689	0.0586006	13.7147	8.29196e-43	2.41998e-41	FALSE
W903_RS00760	hypothetical_protein	1331.31	0.777512	0.200916	3.86984	0.000108909	0.000325867	FALSE
W903_RS00765	molecular_chaperone_DnaJ	6110.22	1.01099	0.114698	8.81433	1.20402e-18	1.38426e-17	TRUE
W903_RS00770	PLP-dependent_aminotransferase_family_protein	445.388	1.18005	0.282404	4.17859	2.93316e-05	9.57696e-05	TRUE
W903_RS00775	tRNA_pseudouridine(38-40)_synthase_TruA	1386.48	-0.143854	0.08781	-1.63824	0.101372	0.161057	FALSE
W903_RS00780	bifunctional_hydroxymethylpyrimidine_kinase/phosphomethylpyrimidine_kinase	1280.59	-0.263849	0.11386	-2.31731	0.0204871	0.0398605	FALSE
W903_RS00785	ECF_transporter_S_component	58.524	0.364754	0.293541	1.2426	0.214015	0.309677	FALSE
W903_RS00790	TIGR01440_family_protein	771.302	-0.0652063	0.168776	-0.386347	0.699239	0.772094	FALSE
W903_RS00795	mechanosensitive_ion_channel_family_protein	776.676	0.0224686	0.0981809	0.228849	0.818986	0.868427	FALSE
W903_RS00800	trigger_factor	33065.2	-0.498468	0.0408323	-12.2077	2.82872e-34	5.96232e-33	FALSE
W903_RS00805	DNA-directed_RNA_polymerase_subunit_delta	2754.8	-0.425405	0.166367	-2.55703	0.0105571	0.0218634	FALSE
W903_RS00810	CTP_synthase	12671.9	-0.581836	0.0638728	-9.10929	8.29245e-20	1.01489e-18	FALSE
W903_RS00815	alpha/beta_hydrolase	1967.43	-0.383367	0.0627565	-6.1088	1.00385e-09	5.60091e-09	FALSE
W903_RS00825	dUTP_diphosphatase	566.64	0.319153	0.144943	2.20192	0.0276709	0.0520234	FALSE
W903_RS00830	DNA_repair_protein_RadA	2630.02	0.18329	0.146794	1.24862	0.211806	0.307033	FALSE
W903_RS00835	carbonic_anhydrase	3671.94	-0.312419	0.263952	-1.18362	0.236563	0.334896	FALSE
W903_RS00840	FAD-containing_oxidoreductase	2062.35	-0.302983	0.121387	-2.496	0.0125602	0.0255377	FALSE
W903_RS00845	glutamate--tRNA_ligase	7746.42	0.0216425	0.0505189	0.428404	0.668357	0.744138	FALSE
W903_RS00850	substrate-binding_domain-containing_protein	520.89	-0.473198	0.0890463	-5.31407	1.07202e-07	4.82271e-07	FALSE
W903_RS00855	ribose_ABC_transporter_permease	462.255	-0.78904	0.0865012	-9.12173	7.39335e-20	9.10726e-19	FALSE
W903_RS00860	sugar_ABC_transporter_ATP-binding_protein	623.577	-1.24339	0.148794	-8.35649	6.4611e-17	6.62524e-16	TRUE
W903_RS00865	D-ribose_pyranase	66.0844	-1.02232	0.201341	-5.07755	3.82334e-07	1.61175e-06	TRUE
W903_RS00870	ribokinase	279.914	-1.23472	0.114778	-10.7575	5.46592e-27	9.17598e-26	TRUE
W903_RS00875	LacI_family_transcriptional_regulator	549.65	-1.54531	0.34669	-4.45734	8.29824e-06	2.92598e-05	TRUE
W903_RS00880	ABC_transporter_permease	67.2421	2.24075	0.274821	8.15349	3.53579e-16	3.49343e-15	TRUE
W903_RS00885	ABC_transporter_ATP-binding_protein	35.2751	2.17436	0.411661	5.28191	1.27845e-07	5.6532e-07	TRUE
W903_RS00890	response_regulator_transcription_factor	460.736	-0.126364	0.145313	-0.869602	0.384518	0.490539	FALSE
W903_RS00895	HAMP_domain-containing_histidine_kinase	834.653	-0.323925	0.132034	-2.45334	0.0141535	0.0283817	FALSE
W903_RS00900	argininosuccinate_synthase	412.01	1.09106	0.100587	10.8469	2.0626e-27	3.52501e-26	TRUE
W903_RS00905	argininosuccinate_lyase	396.38	1.00684	0.187513	5.36946	7.89716e-08	3.60986e-07	TRUE
W903_RS00910	fructose-bisphosphate_aldolase	98239.5	-0.85702	0.0693415	-12.3594	4.33329e-35	9.44856e-34	FALSE
W903_RS00915	L-lactate_dehydrogenase	2456.66	-0.879467	0.100418	-8.75809	1.9859e-18	2.22914e-17	FALSE
W903_RS00920	50S_ribosomal_protein_L28	3513.81	-0.231181	0.21164	-1.09233	0.274688	0.378694	FALSE
W903_RS00925	Asp23/Gls24_family_envelope_stress_response_protein	2750.31	-0.258995	0.0862778	-3.00187	0.00268327	0.00626867	FALSE
W903_RS00930	DAK2_domain-containing_protein	23483.8	-0.17684	0.091371	-1.93541	0.0529401	0.0922199	FALSE
W903_RS00935	SPFH_domain-containing_protein	1775.04	0.134491	0.25167	0.534396	0.593068	0.67774	FALSE
W903_RS00940	putative_metal_homeostasis_protein	216.539	1.94352	0.479214	4.05565	4.99955e-05	0.000158333	TRUE
W903_RS00945	hypothetical_protein	4332.17	0.880178	0.325917	2.70062	0.00692107	0.0148186	FALSE
W903_RS00950	amino_acid_ABC_transporter_ATP-binding_protein	3035.82	0.0680245	0.0907827	0.749311	0.45367	0.555551	FALSE
W903_RS00955	ABC_transporter_substrate-binding_protein/permease	7107.37	0.0251507	0.0535569	0.469607	0.638636	0.720269	FALSE
W903_RS00960	DUF2207_domain-containing_protein	2027.85	0.237349	0.132533	1.79086	0.073315	0.121999	FALSE
W903_RS00965	undecaprenyl-diphosphate_phosphatase	3799.86	-0.183373	0.16866	-1.08723	0.276934	0.380133	FALSE
W903_RS00970	adaptor_protein_MecA	1239.18	0.179719	0.30489	0.589455	0.555556	0.648149	FALSE
W903_RS00975	undecaprenyl/decaprenyl-phosphate_alpha-N-acetylglucosaminyl_1-phosphate_transferase	3463.33	0.0996423	0.0830209	1.20021	0.230059	0.328878	FALSE
W903_RS00980	Fe-S_cluster_assembly_ATPase_SufC	2414.12	-0.252729	0.102874	-2.45669	0.0140225	0.0282017	FALSE
W903_RS00985	Fe-S_cluster_assembly_protein_SufD	4868.86	-0.225989	0.0449102	-5.03202	4.85328e-07	1.99224e-06	FALSE
W903_RS00990	cysteine_desulfurase	5453.89	-0.144239	0.0788093	-1.83023	0.067216	0.11274	FALSE
W903_RS00995	SUF_system_NifU_family_Fe-S_cluster_assembly_protein	1525.17	-0.150979	0.103349	-1.46086	0.144053	0.218789	FALSE
W903_RS01000	Fe-S_cluster_assembly_protein_SufB	7089.54	-0.215384	0.0622365	-3.46073	0.000538717	0.00143936	FALSE
W903_RS01005	serine_hydrolase	2862.8	-0.476084	0.0965669	-4.9301	8.2188e-07	3.28233e-06	FALSE
W903_RS01010	D-alanyl-D-alanine_carboxypeptidase_PBP3	1234.07	-0.110581	0.0599779	-1.84369	0.0652283	0.109794	FALSE
W903_RS01015	peptide_ABC_transporter_substrate-binding_protein	20369.1	-0.514178	0.0452956	-11.3516	7.2814e-30	1.3542e-28	FALSE
W903_RS01020	ABC_transporter_permease	5094.11	0.0571894	0.0772633	0.740188	0.459186	0.559098	FALSE
W903_RS01025	ABC_transporter_permease	4960.33	0.0222848	0.175779	0.126777	0.899117	0.928919	FALSE
W903_RS01030	ABC_transporter_ATP-binding_protein	3142.58	-0.0948453	0.0568777	-1.66753	0.0954091	0.152735	FALSE
W903_RS01035	ATP-binding_cassette_domain-containing_protein	5973.51	0.0102001	0.106255	0.0959965	0.923523	0.949038	FALSE
W903_RS01065	4-(cytidine_5'-diphospho)-2-C-methyl-D-erythritol_kinase	3769.67	0.328791	0.174698	1.88205	0.0598295	0.102157	FALSE
W903_RS01070	zinc-dependent_MarR_family_transcriptional_regulator	2206.71	0.547261	0.193435	2.82916	0.00466696	0.0103547	FALSE
W903_RS01075	metal_ABC_transporter_ATP-binding_protein	1869.83	0.380267	0.100134	3.79759	0.000146107	0.000428386	FALSE
W903_RS01080	metal_ABC_transporter_permease	3561.34	0.407562	0.108232	3.76562	0.000166134	0.000483368	FALSE
W903_RS01085	DNA/RNA_non-specific_endonuclease	138.907	0.56074	0.156213	3.58958	0.000331207	0.000923971	FALSE
W903_RS01090	tyrosine--tRNA_ligase	4163.53	-0.0541752	0.115706	-0.468214	0.639632	0.720963	FALSE
W903_RS01095	penicillin-binding_protein_PBP1B	6154.35	0.224595	0.0338819	6.62878	3.38481e-11	2.16195e-10	FALSE
W903_RS01100	DNA-directed_RNA_polymerase_subunit_beta	69714.9	-0.260671	0.0573474	-4.54546	5.48153e-06	1.98066e-05	FALSE
W903_RS01105	DNA-directed_RNA_polymerase_subunit_beta'	101000	-0.158478	0.136327	-1.16248	0.245039	0.344835	FALSE
W903_RS01110	DUF1033_family_protein	829.539	0.0773678	0.208713	0.370689	0.710869	0.782203	FALSE
W903_RS01115	competence_type_IV_pilus_ATPase_ComGA	17.1857	2.48789	0.50526	4.92397	8.48052e-07	3.37265e-06	TRUE
W903_RS01120	competence_type_IV_pilus_assembly_protein_ComGB	15.4281	1.62178	0.534317	3.03525	0.0024034	0.00564264	TRUE
W903_RS01125	competence_type_IV_pilus_major_pilin_ComGC	3.92475	-0.279989	0.922055	-0.303658	0.761389	0.822057	FALSE
W903_RS01130	competence_type_IV_pilus_minor_pilin_ComGD	3.5411	2.65233	1.20811	2.19543	0.0281325	0.0527346	FALSE
W903_RS01135	competence_type_IV_pilus_minor_pilin_ComGE	1.52212	0.531884	1.30967	0.406122	0.684653	0.758637	FALSE
W903_RS01140	competence_type_IV_pilus_minor_pilin_ComGF	7.69128	1.96882	0.744214	2.6455	0.00815695	0.017193	TRUE
W903_RS01145	competence_type_IV_pilus_minor_pilin_ComGG	4.86685	-0.40648	0.888492	-0.457494	0.647316	0.727895	FALSE
W903_RS01150	class_I_SAM-dependent_methyltransferase	2381.14	0.161659	0.0783529	2.06321	0.0390924	0.0704927	FALSE
W903_RS01155	acetate_kinase	8491.61	-0.188994	0.130432	-1.44899	0.147341	0.222713	FALSE
W903_RS01165	CPBP_family_intramembrane_metalloprotease	1057.35	-0.490179	0.126171	-3.88504	0.000102313	0.000309057	FALSE
W903_RS01170	pyrroline-5-carboxylate_reductase	1808.66	-0.565221	0.0653397	-8.65049	5.12768e-18	5.59035e-17	FALSE
W903_RS01175	glutamyl_aminopeptidase	3327.83	-0.61768	0.0625069	-9.88178	4.99388e-23	7.0697e-22	FALSE
W903_RS01180	hypothetical_protein	149.727	-0.0200609	0.220466	-0.0909929	0.927498	0.951576	FALSE
W903_RS01185	DUF4651_domain-containing_protein	31.9465	0.262128	0.32474	0.807191	0.419557	0.522488	FALSE
W903_RS01190	thioredoxin_family_protein	422.964	-0.229708	0.140986	-1.6293	0.10325	0.163494	FALSE
W903_RS01195	DUF4479_and_tRNA-binding_domain-containing_protein	1258.4	-0.370221	0.102732	-3.60375	0.000313654	0.000877583	FALSE
W903_RS01205	single-stranded_DNA-binding_protein	113.589	0.756406	0.383917	1.97023	0.0488117	0.0857368	FALSE
W903_RS01210	HAD_family_hydrolase	237.922	-0.462745	0.168899	-2.73978	0.00614809	0.0132987	FALSE
W903_RS01215	histidine_kinase	1182.74	-0.249144	0.0874191	-2.85	0.00437195	0.00983818	FALSE
W903_RS01220	LytTR_family_transcriptional_regulator_DNA-binding_domain-containing_protein	468.522	-0.334667	0.0892536	-3.74962	0.000177099	0.00051213	FALSE
W903_RS01225	CidA/LrgA_family_protein	36.8241	-0.241171	0.27951	-0.862833	0.388229	0.494276	FALSE
W903_RS01230	antiholin-like_protein_LrgB	72.2612	-0.593794	0.208976	-2.84144	0.00449103	0.0100347	FALSE
W903_RS01235	ABC_transporter_substrate-binding_protein	281.206	0.168358	0.116596	1.44394	0.148756	0.224495	FALSE
W903_RS01240	ABC_transporter_permease	76.5176	0.454136	0.244372	1.85838	0.0631145	0.1069	FALSE
W903_RS01245	ABC_transporter_permease	71.9538	0.923066	0.221211	4.17277	3.00913e-05	9.80812e-05	FALSE
W903_RS01250	ABC_transporter_ATP-binding_protein	85.7494	0.555519	0.229869	2.41668	0.015663	0.0312436	FALSE
W903_RS01255	ABC_transporter_ATP-binding_protein	65.8058	0.996711	0.243238	4.09768	4.17307e-05	0.000133948	FALSE
W903_RS01260	PTS_system_trehalose-specific_EIIBC_component	35074.6	-0.508317	0.0809169	-6.28196	3.34329e-10	1.96354e-09	FALSE
W903_RS01265	alpha%2Calpha-phosphotrehalase	17717.1	0.0340389	0.116648	0.29181	0.770432	0.82899	FALSE
W903_RS01270	BglG_family_transcription_antiterminator	228.741	0.404806	0.171362	2.36229	0.0181622	0.0357775	FALSE
W903_RS01275	PTS_sugar_transporter_subunit_IIB	4.17512	-0.351284	1.5752	-0.223008	0.823529	0.872146	FALSE
W903_RS01280	PTS_ascorbate_transporter_subunit_IIC	229.508	0.574071	0.151054	3.80044	0.00014444	0.000424152	FALSE
W903_RS01285	transketolase	136.658	1.05257	0.189125	5.5655	2.61409e-08	1.23356e-07	TRUE
W903_RS01290	transketolase	155.175	0.809277	0.183845	4.40196	1.07278e-05	3.70011e-05	FALSE
W903_RS01295	ferric_reductase-like_transmembrane_domain-containing_protein	4647.57	-1.56817	0.0661993	-23.6886	4.72742e-124	4.98218e-122	TRUE
W903_RS01300	30S_ribosomal_protein_S15	12109.6	0.0390129	0.2312	0.168741	0.866	0.901153	FALSE
W903_RS01305	polyribonucleotide_nucleotidyltransferase	7528.18	-0.143489	0.0557761	-2.57259	0.0100941	0.0209731	FALSE
W903_RS01310	SseB_family_protein	2477.75	-0.00640938	0.179205	-0.0357656	0.971469	0.981397	FALSE
W903_RS01315	serine_O-acetyltransferase	3109.17	0.0509313	0.0789269	0.645298	0.518734	0.615794	FALSE
W903_RS01320	lipoprotein	79.0443	-0.110751	0.355942	-0.311148	0.755688	0.816832	FALSE
W903_RS01325	cysteine--tRNA_ligase	3828.47	-0.171468	0.177515	-0.965935	0.334077	0.442868	FALSE
W903_RS01330	Mini-ribonuclease_3	708.759	-0.588649	0.132884	-4.42979	9.43237e-06	3.29525e-05	FALSE
W903_RS01335	23S_rRNA_(guanosine(2251)-2'-O)-methyltransferase_RlmB	1191.47	-0.293266	0.0888368	-3.30117	0.000962816	0.00243528	FALSE
W903_RS01340	NYN_domain-containing_protein	666.893	-0.276409	0.169482	-1.6309	0.102911	0.16323	FALSE
W903_RS01345	DegV_family_protein	5772.13	0.206531	0.293864	0.702814	0.482172	0.582937	FALSE
W903_RS01355	50S_ribosomal_protein_L13	14956.6	-0.0809132	0.125686	-0.643773	0.519723	0.616581	FALSE
W903_RS01360	30S_ribosomal_protein_S9	29347.5	0.318324	0.122994	2.58813	0.00964999	0.0201608	FALSE
W903_RS01365	WXG100_family_type_VII_secretion_target	570.3	-0.356435	0.22965	-1.55208	0.120643	0.187436	FALSE
W903_RS01370	hypothetical_protein	297.04	-0.803236	0.268198	-2.99494	0.00274498	0.00640496	FALSE
W903_RS01380	hypothetical_protein	1759.24	-0.480674	0.0643268	-7.47238	7.87567e-14	6.30386e-13	FALSE
W903_RS01385	hypothetical_protein	348.404	-0.968146	0.219855	-4.40356	1.06487e-05	3.68625e-05	FALSE
W903_RS01390	hypothetical_protein	488.604	-0.632991	0.147118	-4.30261	1.68797e-05	5.718e-05	FALSE
W903_RS01405	Rgg/GadR/MutR_family_transcriptional_regulator	196.301	-0.363149	0.178086	-2.03918	0.0414318	0.0741472	FALSE
W903_RS01410	MFS_transporter	127.691	-0.168046	0.204654	-0.821124	0.411576	0.517745	FALSE
W903_RS01415	ABC_transporter_permease	3359.17	-0.272004	0.0946251	-2.87455	0.00404609	0.00917017	FALSE
W903_RS01420	osmoprotectant_ABC_transporter_substrate-binding_protein	3259.48	-0.172216	0.122222	-1.40904	0.158824	0.238739	FALSE
W903_RS01425	ABC_transporter_permease	1322.61	-0.274747	0.0796856	-3.44789	0.000564993	0.00150111	FALSE
W903_RS01430	ABC_transporter_ATP-binding_protein	3516.06	-0.338468	0.0444632	-7.61233	2.69206e-14	2.23006e-13	FALSE
W903_RS01515	GNAT_family_N-acetyltransferase	137.238	-0.371738	0.183487	-2.02596	0.0427689	0.0763057	FALSE
W903_RS01525	GNAT_family_N-acetyltransferase	496.648	-0.228255	0.117423	-1.94388	0.0519105	0.0905926	FALSE
W903_RS01530	sigma_factor_regulator_N-terminal_domain-containing_protein	316.102	-0.151683	0.108386	-1.39947	0.161673	0.242429	FALSE
W903_RS01535	RNA_polymerase_sigma_factor	169.808	-0.264409	0.157577	-1.67797	0.0933526	0.149949	FALSE
W903_RS01540	lipoprotein	37.6995	0.762061	0.307613	2.47734	0.0132366	0.0267696	FALSE
W903_RS01545	TetR/AcrR_family_transcriptional_regulator	96.0448	0.251364	0.206583	1.21677	0.223692	0.321229	FALSE
W903_RS01550	ABC_transporter_permease	176.866	0.785304	0.151946	5.16831	2.36219e-07	1.01612e-06	FALSE
W903_RS01555	ABC_transporter_ATP-binding_protein	140.274	1.13838	0.184801	6.16002	7.27367e-10	4.09441e-09	TRUE
W903_RS01560	hypothetical_protein	368.957	0.804787	0.327006	2.46108	0.0138521	0.0278953	FALSE
W903_RS01565	PadR_family_transcriptional_regulator	24.66	1.22001	0.592107	2.06046	0.0393544	0.0708305	FALSE
W903_RS01570	hypothetical_protein	4042.67	-0.322106	0.0764805	-4.2116	2.53563e-05	8.32196e-05	FALSE
W903_RS01575	N-acetylglucosamine-6-phosphate_deacetylase	2251.79	0.0781686	0.113172	0.690704	0.489751	0.58913	FALSE
W903_RS01580	isoprenylcysteine_carboxyl_methyltransferase_family_protein	4715.66	-0.282441	0.0822457	-3.43412	0.000594489	0.00157302	FALSE
W903_RS01585	glycine--tRNA_ligase_subunit_alpha	5456.54	0.134667	0.12643	1.06515	0.286807	0.389737	FALSE
W903_RS01590	NAD(P)H-dependent_oxidoreductase	1792.46	0.163968	0.0738844	2.21925	0.0264695	0.0501124	FALSE
W903_RS01595	glycine--tRNA_ligase_subunit_beta	12794.8	0.113227	0.0757605	1.49454	0.135034	0.206415	FALSE
W903_RS01600	DUF896_family_protein	430.887	-0.208545	0.230724	-0.90387	0.366064	0.472076	FALSE
W903_RS01605	DUF1294_domain-containing_protein	36.3315	0.54394	0.33978	1.60086	0.109409	0.172239	FALSE
W903_RS01610	glycerol_kinase_GlpK	517.451	0.22799	0.105493	2.16118	0.0306811	0.0570049	FALSE
W903_RS01615	type_1_glycerol-3-phosphate_oxidase	743.488	0.69316	0.0873655	7.93402	2.12159e-15	1.92655e-14	FALSE
W903_RS01620	aquaporin_family_protein	206.575	0.878655	0.131883	6.66238	2.69427e-11	1.73373e-10	FALSE
W903_RS01625	NAD(P)/FAD-dependent_oxidoreductase	582.406	0.464581	0.136086	3.41388	0.000640457	0.00168509	FALSE
W903_RS01630	helix-turn-helix_domain-containing_protein	553.742	0.39684	0.0936528	4.23735	2.26171e-05	7.52712e-05	FALSE
W903_RS01635	transketolase	17697.4	-0.819147	0.073122	-11.2025	3.96553e-29	7.16439e-28	FALSE
W903_RS01640	bacteriocin_immunity_protein	964.17	-1.00553	0.237346	-4.23657	2.26962e-05	7.54022e-05	TRUE
W903_RS01645	ABC_transporter_ATP-binding_protein	2809.11	-0.986826	0.0574918	-17.1646	4.88506e-66	2.26023e-64	FALSE
W903_RS01650	hypothetical_protein	4704.62	-0.832996	0.0571952	-14.5641	4.75306e-48	1.55458e-46	FALSE
W903_RS01655	PTS_transporter_subunit_EIIC	1296.6	0.553862	0.220474	2.51215	0.0119999	0.0244772	FALSE
W903_RS01660	glutamate_5-kinase	760.153	0.0514001	0.0831422	0.618218	0.536431	0.629709	FALSE
W903_RS01665	glutamate-5-semialdehyde_dehydrogenase	1889.1	0.10226	0.161516	0.633122	0.526654	0.621675	FALSE
W903_RS01670	16S_rRNA_(cytosine(1402)-N(4))-methyltransferase_RsmH	2419.65	0.415163	0.0919999	4.51264	6.40243e-06	2.30027e-05	FALSE
W903_RS01675	cell_division_protein_FtsL	525.533	0.357804	0.138954	2.57499	0.0100243	0.0208738	FALSE
W903_RS01680	penicillin-binding_protein_PBP2X	6576.28	0.191303	0.0378529	5.05386	4.32969e-07	1.78942e-06	FALSE
W903_RS01685	phospho-N-acetylmuramoyl-pentapeptide-_transferase	2230.08	0.203806	0.208543	0.977282	0.328429	0.436908	FALSE
W903_RS01690	DEAD/DEAH_box_helicase	4487.17	-0.26166	0.052209	-5.01178	5.39299e-07	2.19539e-06	FALSE
W903_RS01695	amino_acid_ABC_transporter_substrate-binding_protein	4661.51	1.22371	0.0537473	22.7678	9.56095e-115	9.06856e-113	TRUE
W903_RS01700	amino_acid_ABC_transporter_permease	6191.22	0.910031	0.0528047	17.2339	1.47859e-66	7.01221e-65	FALSE
W903_RS01705	amino_acid_ABC_transporter_ATP-binding_protein	8573.09	1.09945	0.050368	21.8283	1.24874e-105	9.87024e-104	TRUE
W903_RS01710	DUF4059_family_protein	330.275	0.23937	0.105032	2.27903	0.0226655	0.0435629	FALSE
W903_RS01715	thioredoxin-disulfide_reductase	2630.58	0.0883877	0.181461	0.487089	0.626195	0.710037	FALSE
W903_RS01720	nicotinate_phosphoribosyltransferase	3566.67	-0.14936	0.0386464	-3.86477	0.000111194	0.000331845	FALSE
W903_RS01725	ammonia-dependent_NAD(+)_synthetase	1543.92	-0.278063	0.134896	-2.06131	0.0392739	0.0707528	FALSE
W903_RS01730	aminopeptidase_C	917.716	-0.562639	0.0708287	-7.94365	1.96313e-15	1.80779e-14	FALSE
W903_RS01735	penicillin-binding_protein_PBP1A	10070.5	-0.192577	0.0490974	-3.92236	8.76873e-05	0.000267863	FALSE
W903_RS01740	Holliday_junction_resolvase_RecU	1879.22	-0.0139887	0.0652596	-0.214355	0.83027	0.875013	FALSE
W903_RS01745	DUF1273_domain-containing_protein	101.671	0.661261	0.204294	3.23681	0.00120876	0.0029974	FALSE
W903_RS01750	cell_division_regulator_GpsB	2087.68	-0.0694382	0.256896	-0.270297	0.786932	0.840546	FALSE
W903_RS01755	class_I_SAM-dependent_RNA_methyltransferase	2250.37	0.865011	0.147719	5.8558	4.74717e-09	2.49456e-08	FALSE
W903_RS01760	cell_division_site-positioning_protein_MapZ_family_protein	7397.94	0.424763	0.0817913	5.19325	2.06655e-07	8.92996e-07	FALSE
W903_RS01765	S-ribosylhomocysteine_lyase	4543.22	-0.252067	0.117833	-2.13919	0.0324204	0.0597103	FALSE
W903_RS01770	ribonuclease_Y	7314.95	-0.219364	0.116152	-1.88859	0.0589464	0.10074	FALSE
W903_RS01775	ABC_transporter_ATP-binding_protein	135.532	-0.815905	0.214328	-3.80681	0.00014077	0.000414016	FALSE
W903_RS01780	ABC_transporter_permease	113.303	-0.382073	0.19352	-1.97434	0.0483434	0.0850718	FALSE
W903_RS01785	sensor_histidine_kinase	401.398	-0.366356	0.111189	-3.2949	0.00098456	0.00248697	FALSE
W903_RS01790	response_regulator_transcription_factor	383.307	0.0605512	0.126723	0.477824	0.632775	0.715361	FALSE
W903_RS01795	TMEM175_family_protein	559.717	-0.0045591	0.124794	-0.0365331	0.970857	0.981397	FALSE
W903_RS01800	guanylate_kinase	4477.96	-0.151929	0.169815	-0.894671	0.370963	0.476346	FALSE
W903_RS01805	DNA-directed_RNA_polymerase_subunit_omega	2922.44	-0.0676374	0.18552	-0.364582	0.715424	0.786303	FALSE
W903_RS01810	primosomal_protein_N'	2864.28	0.30262	0.056166	5.38795	7.12657e-08	3.26548e-07	FALSE
W903_RS01815	methionyl-tRNA_formyltransferase	1568.03	0.316618	0.0658209	4.81029	1.50711e-06	5.79915e-06	FALSE
W903_RS01820	16S_rRNA_(cytosine(967)-C(5))-methyltransferase_RsmB	3402.8	0.268964	0.129992	2.06908	0.0385389	0.0696933	FALSE
W903_RS01825	Stp1/IreP_family_PP2C-type_Ser/Thr_phosphatase	1390.03	-0.257788	0.164124	-1.57069	0.116255	0.181811	FALSE
W903_RS01830	Stk1_family_PASTA_domain-containing_Ser/Thr_kinase	11965.5	0.0117632	0.0609589	0.19297	0.846983	0.885736	FALSE
W903_RS01835	cell_wall-active_antibiotics_response_protein_LiaF	161.313	0.264852	0.270492	0.979149	0.327506	0.436292	FALSE
W903_RS01840	sensor_histidine_kinase	996.079	0.120034	0.22003	0.545533	0.585387	0.67139	FALSE
W903_RS01845	response_regulator_transcription_factor	550.7	0.0279864	0.168128	0.166459	0.867796	0.902313	FALSE
W903_RS01850	bifunctional_Cof-type_HAD-IIB_family_hydrolase/peptidylprolyl_isomerase	6353.31	0.0131695	0.0495732	0.265659	0.790502	0.84341	FALSE
W903_RS01855	S1_RNA-binding_domain-containing_protein	1635.06	0.0447469	0.243097	0.18407	0.853959	0.890088	FALSE
W903_RS01860	glycyl-radical_enzyme_activating_protein	233.166	1.17522	0.157293	7.47154	7.92639e-14	6.3178e-13	TRUE
W903_RS01865	DeoR/GlpR_family_DNA-binding_transcription_regulator	1037.55	0.645558	0.0756262	8.53617	1.38743e-17	1.47862e-16	FALSE
W903_RS01870	sugar-binding_transcriptional_regulator	1305.42	0.645126	0.0805874	8.00529	1.19182e-15	1.11925e-14	FALSE
W903_RS01875	PTS_lactose/cellobiose_transporter_subunit_IIA	10.2231	2.41116	0.869595	2.77274	0.00555868	0.0121905	TRUE
W903_RS01880	PTS_sugar_transporter_subunit_IIB	10.8962	1.08785	0.782516	1.39019	0.16447	0.245863	FALSE
W903_RS01885	PTS_sugar_transporter_subunit_IIC	240.668	1.36312	0.175885	7.75006	9.185e-15	7.91998e-14	TRUE
W903_RS01890	glycyl_radical_protein	716.029	0.455411	0.0767749	5.93177	2.99683e-09	1.60141e-08	FALSE
W903_RS01895	fructose-6-phosphate_aldolase	166.502	0.214714	0.223139	0.962245	0.335927	0.442994	FALSE
W903_RS01900	glycerol_dehydrogenase	345.949	0.330984	0.100718	3.28626	0.00101526	0.0025577	FALSE
W903_RS01905	cysteine_synthase_A	10193.2	1.00825	0.252695	3.99001	6.60711e-05	0.000206146	TRUE
W903_RS01910	YigZ_family_protein	348.183	0.135918	0.120117	1.13155	0.257826	0.359101	FALSE
W903_RS01915	DEAD/DEAH_box_helicase	90.3183	2.90236	0.305832	9.49005	2.30928e-21	3.06344e-20	TRUE
W903_RS01920	ComF_family_protein	13.1299	4.36324	1.12467	3.87958	0.000104636	0.000315573	TRUE
W903_RS01925	ribosome-associated_translation_inhibitor_RaiA	1021.54	-1.30718	0.205666	-6.35586	2.07262e-10	1.24423e-09	TRUE
W903_RS01955	aspartate_kinase	1660.35	-0.128518	0.0504325	-2.54833	0.0108241	0.0223431	FALSE
W903_RS01960	HAD_family_phosphatase	1061.72	0.978115	0.120058	8.14701	3.73035e-16	3.66656e-15	FALSE
W903_RS01965	enoyl-CoA_hydratase	23209.2	-0.227134	0.1701	-1.33529	0.18178	0.269193	FALSE
W903_RS01970	MarR_family_transcriptional_regulator	6496.41	-0.15863	0.155496	-1.02016	0.307653	0.414502	FALSE
W903_RS01975	ketoacyl-ACP_synthase_III	41336.7	-0.0548824	0.0659731	-0.831891	0.40547	0.511081	FALSE
W903_RS01980	acyl_carrier_protein	8533.53	-0.230994	0.163603	-1.41192	0.157974	0.237649	FALSE
W903_RS01985	enoyl-[acyl-carrier-protein]_reductase_FabK	30266.1	-0.174045	0.0440496	-3.95112	7.77853e-05	0.000239875	FALSE
W903_RS01990	ACP_S-malonyltransferase	33216.9	-0.181555	0.137975	-1.31586	0.188221	0.277864	FALSE
W903_RS01995	3-oxoacyl-[acyl-carrier-protein]_reductase	26198	-0.0619475	0.25269	-0.245152	0.806339	0.858375	FALSE
W903_RS02000	beta-ketoacyl-ACP_synthase_II	31792.9	-0.290828	0.0318715	-9.125	7.17352e-20	8.89423e-19	FALSE
W903_RS02005	acetyl-CoA_carboxylase_biotin_carboxyl_carrier_protein	18037.9	-0.309272	0.0807778	-3.82867	0.000128835	0.000380686	FALSE
W903_RS02010	3-hydroxyacyl-ACP_dehydratase_FabZ	5259.13	-0.467399	0.127407	-3.66856	0.000243918	0.000692683	FALSE
W903_RS02015	acetyl-CoA_carboxylase_biotin_carboxylase_subunit	32044.7	-0.205898	0.0621534	-3.31275	0.000923848	0.00235737	FALSE
W903_RS02020	acetyl-CoA_carboxylase%2C_carboxyltransferase_subunit_beta	18941.8	-0.241001	0.210297	-1.146	0.251793	0.352251	FALSE
W903_RS02025	acetyl-CoA_carboxylase_carboxyl_transferase_subunit_alpha	11696.3	-0.18361	0.0487248	-3.76831	0.000164357	0.000478933	FALSE
W903_RS02030	hypothetical_protein	1251.64	1.09079	0.164909	6.61448	3.72871e-11	2.37361e-10	TRUE
W903_RS02035	serine--tRNA_ligase	6279.36	-0.166712	0.107705	-1.54785	0.121658	0.188549	FALSE
W903_RS02040	acyltransferase_family_protein	2097.17	0.765789	0.065681	11.6592	2.05933e-31	4.02737e-30	FALSE
W903_RS02045	DUF956_family_protein	1976.6	0.141075	0.188381	0.748881	0.453929	0.555551	FALSE
W903_RS02050	PTS_system_mannose/fructose/sorbose_family_transporter_subunit_IID	42106.5	0.0391906	0.068413	0.572853	0.566744	0.65716	FALSE
W903_RS02055	PTS_mannose/fructose/sorbose_transporter_subunit_IIC	34122.3	-0.0130107	0.171439	-0.0758911	0.939506	0.960778	FALSE
W903_RS02060	PTS_sugar_transporter_subunit_IIB	33582.8	-0.119298	0.0654136	-1.82374	0.0681909	0.113972	FALSE
W903_RS02065	Cof-type_HAD-IIB_family_hydrolase	1346.42	-0.0612203	0.063631	-0.962114	0.335992	0.442994	FALSE
W903_RS02070	hypothetical_protein	595.366	-0.1603	0.166408	-0.963292	0.335401	0.442994	FALSE
W903_RS02075	DUF1361_domain-containing_protein	1917.71	-0.467801	0.131889	-3.54694	0.000389734	0.00107617	FALSE
W903_RS02080	NCS2_family_permease	8905.7	0.342874	0.0472627	7.25464	4.02745e-13	3.0079e-12	FALSE
W903_RS02085	tRNA_(adenosine(37)-N6)-threonylcarbamoyltransferase_complex_ATPase_subunit_type_1_TsaE	220.851	-0.237574	0.353082	-0.672858	0.501038	0.598663	FALSE
W903_RS02090	GNAT_family_N-acetyltransferase	532.603	-0.251559	0.130189	-1.93226	0.0533277	0.0928097	FALSE
W903_RS02095	LCP_family_protein	2776.92	0.0224372	0.0419085	0.535385	0.592383	0.67774	FALSE
W903_RS02100	hypothetical_protein	46.2396	-0.248424	0.344254	-0.721629	0.470523	0.570339	FALSE
W903_RS02105	HIT_family_protein	438.422	-0.528023	0.240112	-2.19907	0.0278731	0.0523517	FALSE
W903_RS02110	hypothetical_protein	4931.25	-0.174265	0.185543	-0.939212	0.347622	0.454472	FALSE
W903_RS02115	ABC_transporter_ATP-binding_protein	770.872	0.0589028	0.316135	0.186321	0.852193	0.888769	FALSE
W903_RS02120	ABC_transporter_permease	891.611	0.00937037	0.126263	0.0742133	0.940841	0.961624	FALSE
W903_RS02125	phosphotransferase_family_protein	3554.97	0.0762958	0.0702828	1.08556	0.277676	0.380875	FALSE
W903_RS02130	tRNA_(guanosine(46)-N7)-methyltransferase_TrmB	1230.19	-0.296218	0.126187	-2.34745	0.0189022	0.0370812	FALSE
W903_RS02150	replication_initiator_protein_A	257.545	1.48298	0.245029	6.05227	1.42819e-09	7.85297e-09	TRUE
W903_RS02155	hypothetical_protein	184.589	1.3771	0.266664	5.16418	2.41498e-07	1.03648e-06	TRUE
W903_RS02160	helix-turn-helix_domain-containing_protein	108.993	1.34988	0.361255	3.73664	0.000186493	0.000536839	TRUE
W903_RS02165	hypothetical_protein	79.5126	1.05446	0.303685	3.47221	0.000516193	0.00138503	TRUE
W903_RS02170	C39_family_peptidase	1160.97	1.18485	0.0932849	12.7014	5.80502e-37	1.43014e-35	TRUE
W903_RS02175	LPXTG_cell_wall_anchor_domain-containing_protein	421.654	1.15341	0.158511	7.27653	3.42506e-13	2.59893e-12	TRUE
W903_RS02180	LPXTG_cell_wall_anchor_domain-containing_protein	1778.49	0.837713	0.120966	6.92518	4.35434e-12	2.98202e-11	FALSE
W903_RS02185	hypothetical_protein	41.7398	0.907797	0.416409	2.18006	0.0292531	0.0545656	FALSE
W903_RS02190	hypothetical_protein	3448.59	-0.349894	0.155993	-2.24301	0.024896	0.0472749	FALSE
W903_RS02195	hypothetical_protein	88.2787	1.22142	0.273046	4.47332	7.70134e-06	2.74099e-05	TRUE
W903_RS02200	hypothetical_protein	47.0082	1.01938	0.358394	2.8443	0.00445086	0.00998025	TRUE
W903_RS02205	hypothetical_protein	53.4124	1.38515	0.340616	4.06659	4.77051e-05	0.00015184	TRUE
W903_RS02210	hypothetical_protein	50.8861	1.28916	0.3313	3.89122	9.97434e-05	0.000301776	TRUE
W903_RS02215	DUF87_domain-containing_protein	546.544	1.29324	0.128963	10.028	1.14842e-23	1.66302e-22	TRUE
W903_RS02220	hypothetical_protein	97.6151	1.31789	0.275049	4.79148	1.65554e-06	6.33177e-06	TRUE
W903_RS02225	hypothetical_protein	23.0779	-0.365177	0.478082	-0.763837	0.444964	0.548471	FALSE
W903_RS02230	phage_tail_tip_lysozyme	467.945	1.41253	0.157682	8.95811	3.30297e-19	3.94071e-18	TRUE
W903_RS02235	hypothetical_protein	36.3006	1.91104	0.370904	5.15238	2.57195e-07	1.10135e-06	TRUE
W903_RS02240	hypothetical_protein	12.3785	0.487684	0.597274	0.816517	0.414205	0.519532	FALSE
W903_RS02245	hypothetical_protein	73.226	1.30985	0.273025	4.79754	1.60628e-06	6.16824e-06	TRUE
W903_RS02250	DUF3801_domain-containing_protein	40.4047	1.49037	0.325308	4.58143	4.61814e-06	1.68473e-05	TRUE
W903_RS02255	type_IV_secretory_system_conjugative_DNA_transfer_family_protein	151.763	0.697931	0.171668	4.06559	4.79104e-05	0.000152238	FALSE
W903_RS02260	hypothetical_protein	24.8793	0.651623	0.383826	1.6977	0.0895641	0.144722	FALSE
W903_RS02265	PBECR4_domain-containing_protein	205.67	0.914636	0.152545	5.99586	2.02415e-09	1.09086e-08	FALSE
W903_RS02270	hypothetical_protein	49.989	1.23784	0.29301	4.22456	2.3941e-05	7.91647e-05	TRUE
W903_RS02275	hypothetical_protein	5.28677	3.13802	0.998364	3.14316	0.00167132	0.00402814	TRUE
W903_RS02280	plasmid_mobilization_relaxosome_protein_MobC	4.51961	0.962515	1.00955	0.953408	0.340383	0.446856	FALSE
W903_RS02285	relaxase/mobilization_nuclease_domain-containing_protein	26.7895	1.21523	0.40884	2.9724	0.00295484	0.00685247	TRUE
W903_RS02290	hypothetical_protein	31.3866	-0.386336	0.376064	-1.02731	0.304273	0.411115	FALSE
W903_RS02295	ISLre2_family_transposase	329.708	0.231167	0.109006	2.12068	0.0339488	0.0620431	FALSE
W903_RS02300	ribosome_maturation_factor_RimP	2985.4	0.884769	0.252842	3.49929	0.000466491	0.00126419	FALSE
W903_RS02305	transcription_termination_factor_NusA	16043.5	0.804718	0.152665	5.27113	1.35587e-07	5.98157e-07	FALSE
W903_RS02310	YlxR_family_protein	1387.91	0.799065	0.200554	3.98429	6.7683e-05	0.000210829	FALSE
W903_RS02315	YlxQ-related_RNA-binding_protein	1913.86	0.780059	0.342194	2.27958	0.0226325	0.0435434	FALSE
W903_RS02320	translation_initiation_factor_IF-2	40414.3	0.7293	0.0427377	17.0646	2.72325e-65	1.2014e-63	FALSE
W903_RS02325	30S_ribosome-binding_factor_RbfA	2425.08	1.18896	0.136719	8.69637	3.42682e-18	3.80157e-17	TRUE
W903_RS02330	alpha/beta_hydrolase	2509.31	-0.199105	0.241336	-0.825012	0.409365	0.515305	FALSE
W903_RS02335	CopY/TcrY_family_copper_transport_repressor	485.413	3.19585	0.197621	16.1717	7.99099e-59	3.09365e-57	TRUE
W903_RS02340	heavy_metal_translocating_P-type_ATPase	3691.02	2.50393	0.0833752	30.0321	3.73821e-198	7.09138e-196	TRUE
W903_RS02345	heavy-metal-associated_domain-containing_protein	18.8062	2.97012	0.772787	3.84339	0.000121348	0.000360246	TRUE
W903_RS02350	trimeric_intracellular_cation_channel_family_protein	240.172	1.06498	0.187574	5.67765	1.36558e-08	6.77964e-08	TRUE
W903_RS02355	Cof-type_HAD-IIB_family_hydrolase	961.1	0.247622	0.0871427	2.84157	0.00448917	0.0100347	FALSE
W903_RS02360	DNA_polymerase_I	6875.44	0.0909312	0.0985075	0.923089	0.355961	0.461557	FALSE
W903_RS02365	CoA-binding_protein	662.359	-0.0771385	0.21746	-0.354724	0.722796	0.793027	FALSE
W903_RS02370	peroxide-responsive_transcriptional_repressor_PerR	3940.68	-0.121653	0.0659613	-1.84431	0.0651375	0.109739	FALSE
W903_RS02375	plasminogen-binding_protein_PbsP	669.713	1.8478	0.172917	10.6861	1.18279e-26	1.91773e-25	TRUE
W903_RS02380	response_regulator_transcription_factor	598.181	0.717492	0.0898554	7.98496	1.40565e-15	1.30712e-14	FALSE
W903_RS02385	HAMP_domain-containing_histidine_kinase	971.166	0.472815	0.0934044	5.06202	4.14845e-07	1.72579e-06	FALSE
W903_RS02390	DUF975_family_protein	729.541	0.174183	0.100648	1.73061	0.0835215	0.136231	FALSE
W903_RS02395	tRNA_guanosine(34)_transglycosylase_Tgt	2756.27	-0.394639	0.0700735	-5.63179	1.78351e-08	8.6309e-08	FALSE
W903_RS02400	CHY_zinc_finger_protein	30.6457	0.36201	0.339683	1.06573	0.286546	0.389661	FALSE
W903_RS02405	biotin_transporter_BioY	97.8624	0.434849	0.242905	1.7902	0.0734215	0.122069	FALSE
W903_RS02410	MBL_fold_metallo-hydrolase	1143.13	-0.566377	0.0803266	-7.05093	1.77727e-12	1.25334e-11	FALSE
W903_RS02415	tRNA_adenosine(34)_deaminase_TadA	163.046	-0.321527	0.188952	-1.70163	0.088824	0.143648	FALSE
W903_RS02425	glucose-6-phosphate_isomerase	28888.7	-0.00220014	0.111567	-0.0197204	0.984266	0.988958	FALSE
W903_RS02430	5-formyltetrahydrofolate_cyclo-ligase	284.615	-0.129596	0.182323	-0.710804	0.477206	0.577702	FALSE
W903_RS02435	rhomboid_family_intramembrane_serine_protease	258.29	0.0755206	0.142816	0.528797	0.596946	0.681762	FALSE
W903_RS02440	BMP_family_protein	2205.61	1.37206	0.221826	6.18531	6.19824e-10	3.53095e-09	TRUE
W903_RS02445	UTP--glucose-1-phosphate_uridylyltransferase_GalU	4611.24	-0.330279	0.112776	-2.92863	0.00340455	0.00781892	FALSE
W903_RS02450	NAD(P)H-dependent_glycerol-3-phosphate_dehydrogenase	3622.37	-0.331948	0.0549803	-6.03758	1.56442e-09	8.55248e-09	FALSE
W903_RS02455	ribonuclease_P_protein_component	574.023	-0.0739416	0.248178	-0.297938	0.76575	0.825826	FALSE
W903_RS02460	membrane_protein_insertase_YidC	1777.81	-0.186262	0.0524399	-3.55191	0.000382446	0.00106067	FALSE
W903_RS02465	protein_jag	2922.9	-0.186422	0.0790044	-2.35964	0.0182928	0.0359973	FALSE
W903_RS02510	DUF402_domain-containing_protein	2419.39	0.151775	0.145769	1.0412	0.297781	0.403782	FALSE
W903_RS02515	recombination_regulator_RecX	198.518	0.123315	0.312274	0.394895	0.69292	0.766008	FALSE
W903_RS02520	23S_rRNA_(uracil(1939)-C(5))-methyltransferase_RlmD	1618.1	0.338986	0.0635631	5.33307	9.65671e-08	4.37202e-07	FALSE
W903_RS02525	nucleoside_phosphorylase	1211.33	0.0268561	0.162596	0.165171	0.86881	0.902591	FALSE
W903_RS02530	GNAT_family_N-acetyltransferase	575.521	-0.63611	0.111229	-5.71892	1.07202e-08	5.40855e-08	FALSE
W903_RS02535	S8_family_serine_peptidase	8894.66	1.14625	0.0552667	20.7403	1.49875e-95	1.05301e-93	TRUE
W903_RS02540	glycosyltransferase_family_2_protein	1776.31	0.661654	0.0632201	10.4659	1.23923e-25	1.89583e-24	FALSE
W903_RS02545	class_1b_ribonucleoside-diphosphate_reductase_subunit_beta	150.532	1.61807	0.176688	9.15776	5.29872e-20	6.61294e-19	TRUE
W903_RS02550	class_Ib_ribonucleoside-diphosphate_reductase_assembly_flavoprotein_NrdI	46.1877	1.35782	0.312042	4.35139	1.35279e-05	4.62387e-05	TRUE
W903_RS02555	class_1b_ribonucleoside-diphosphate_reductase_subunit_alpha	397.62	1.33901	0.147866	9.05556	1.35869e-19	1.63129e-18	TRUE
W903_RS02560	leucine-rich_repeat_domain-containing_protein	604.214	1.37696	0.0891955	15.4375	9.15943e-54	3.27838e-52	TRUE
W903_RS02565	pyridoxamine_5'-phosphate_oxidase_family_protein	93.382	1.75924	0.22652	7.76635	8.07811e-15	6.99734e-14	TRUE
W903_RS02570	GyrI-like_domain-containing_protein	638.971	-1.20828	0.323512	-3.73488	0.000187802	0.000539788	TRUE
W903_RS02575	DUF2316_family_protein	473.106	-1.34062	0.327068	-4.0989	4.15118e-05	0.000133471	TRUE
W903_RS02580	carboxymuconolactone_decarboxylase_family_protein	372.432	-1.13433	0.114754	-9.88491	4.84026e-23	6.90374e-22	TRUE
W903_RS02585	cupin_domain-containing_protein	358.087	-1.19726	0.164831	-7.26356	3.77032e-13	2.827e-12	TRUE
W903_RS02590	MerR_family_transcriptional_regulator	304.633	-1.06534	0.161288	-6.60522	3.96935e-11	2.51834e-10	TRUE
W903_RS02595	zinc-dependent_alcohol_dehydrogenase_family_protein	1606.48	-0.911126	0.0703388	-12.9534	2.24843e-38	5.84283e-37	FALSE
W903_RS02600	aldo/keto_reductase	235.175	-0.455623	0.12991	-3.50721	0.000452829	0.00122892	FALSE
W903_RS02605	cation_diffusion_facilitator_family_transporter	229.945	-1.10973	0.201095	-5.51842	3.42054e-08	1.60217e-07	TRUE
W903_RS02610	TetR/AcrR_family_transcriptional_regulator	169.824	0.61134	0.153729	3.97673	6.98689e-05	0.000216571	FALSE
W903_RS02615	hypothetical_protein	14.1799	1.51203	0.647185	2.33632	0.0194745	0.0381249	TRUE
W903_RS02620	hypothetical_protein	1.02221	2.26178	1.74284	1.29776	0.194371	0.285388	FALSE
W903_RS02630	hypothetical_protein	478.518	-0.61739	0.0877782	-7.03353	2.01377e-12	1.41486e-11	FALSE
W903_RS02635	cupin_domain-containing_protein	220.12	-1.08331	0.176968	-6.12153	9.26815e-10	5.20168e-09	TRUE
W903_RS02640	class_I_SAM-dependent_methyltransferase	1665.04	-0.703694	0.0931777	-7.55217	4.28076e-14	3.5307e-13	FALSE
W903_RS02645	PTS_sugar_transporter_subunit_IIA	121.851	0.853351	0.159827	5.33922	9.33475e-08	4.24653e-07	FALSE
W903_RS02650	PTS_sugar_transporter_subunit_IIA	12.7866	-1.4417	0.52314	-2.75586	0.00585375	0.0127639	TRUE
W903_RS02655	PTS_sugar_transporter_subunit_IIB	4.09782	-1.29606	0.966671	-1.34075	0.180003	0.267187	FALSE
W903_RS02660	PTS_galactitol_transporter_subunit_IIC	38.131	-0.395687	0.324617	-1.21894	0.222868	0.320288	FALSE
W903_RS02665	rhamnulose-1-phosphate_aldolase	50.1596	0.163772	0.286566	0.5715	0.56766	0.657419	FALSE
W903_RS02670	PTS_sugar_transporter_subunit_IIA	25.9365	-1.2283	0.437108	-2.81007	0.00495305	0.0109255	TRUE
W903_RS02675	PTS_galactitol_transporter_subunit_IIC	54.4678	-0.22417	0.225852	-0.992553	0.320928	0.429337	FALSE
W903_RS02680	PTS_sugar_transporter_subunit_IIB	11.098	0.386964	0.576793	0.670888	0.502292	0.599275	FALSE
W903_RS02685	AraC_family_transcriptional_regulator	287.936	-0.293747	0.14554	-2.01833	0.0435572	0.0775851	FALSE
W903_RS02695	sugar_ABC_transporter_permease	19.5944	2.27091	0.476023	4.7706	1.83682e-06	6.94114e-06	TRUE
W903_RS02700	carbohydrate_ABC_transporter_permease	28.3264	0.690126	0.346929	1.98924	0.0466747	0.082518	FALSE
W903_RS02705	alpha-galactosidase	97.2689	0.900155	0.186385	4.82956	1.36836e-06	5.30834e-06	FALSE
W903_RS02710	galactokinase	26.5754	1.50717	0.384009	3.92483	8.67925e-05	0.000265557	TRUE
W903_RS02715	UDP-glucose--hexose-1-phosphate_uridylyltransferase	118.153	1.32162	0.185195	7.13635	9.5843e-13	6.93947e-12	TRUE
W903_RS02720	UDP-glucose_4-epimerase_GalE	102.91	1.21317	0.236556	5.12846	2.92123e-07	1.2453e-06	TRUE
W903_RS02725	galactose_mutarotase	96.949	1.46379	0.198913	7.35893	1.85391e-13	1.44727e-12	TRUE
W903_RS02730	DUF1912_family_protein	281.385	-0.320773	0.128932	-2.48791	0.0128496	0.0260702	FALSE
W903_RS02735	hypothetical_protein	1375.96	0.063233	0.288869	0.218898	0.826729	0.873221	FALSE
W903_RS02740	GNAT_family_N-acetyltransferase	2493.13	0.495315	0.18731	2.64435	0.00818478	0.0172325	FALSE
W903_RS02745	GNAT_family_N-acetyltransferase	1873.7	0.385068	0.24928	1.54472	0.122414	0.189474	FALSE
W903_RS02750	AAA_family_ATPase	868.736	0.601888	0.107871	5.57972	2.40904e-08	1.13964e-07	FALSE
W903_RS02755	valine--tRNA_ligase	12496.1	0.499999	0.0514288	9.72217	2.42568e-22	3.35877e-21	FALSE
W903_RS02760	hypothetical_protein	86.21	0.117718	0.213127	0.552336	0.580718	0.668018	FALSE
W903_RS02765	hypothetical_protein	43.7585	0.192453	0.334521	0.575309	0.565083	0.656174	FALSE
W903_RS02770	Gfo/Idh/MocA_family_oxidoreductase	1806.89	0.00372187	0.11465	0.0324629	0.974103	0.983434	FALSE
W903_RS02775	magnesium_transporter_CorA_family_protein	1138.44	0.0625337	0.109326	0.571991	0.567328	0.657419	FALSE
W903_RS02780	MmcQ/YjbR_family_DNA-binding_protein	163.401	-0.0585172	0.146891	-0.398371	0.690357	0.763619	FALSE
W903_RS02785	aspartate--ammonia_ligase	2006.25	-0.722008	0.129175	-5.58938	2.2788e-08	1.08347e-07	FALSE
W903_RS02790	hypothetical_protein	299.905	0.272543	0.266253	1.02362	0.306014	0.413173	FALSE
W903_RS02795	16S_rRNA_(guanine(966)-N(2))-methyltransferase_RsmD	1651.57	-0.553781	0.0499704	-11.0822	1.5308e-28	2.71396e-27	FALSE
W903_RS02800	hypothetical_protein	223.445	-0.265339	0.254713	-1.04172	0.297542	0.403747	FALSE
W903_RS02805	pantetheine-phosphate_adenylyltransferase	471.233	-0.274693	0.316969	-0.866624	0.386148	0.492287	FALSE
W903_RS02810	PDZ_domain-containing_protein	2087.87	-0.432484	0.0692261	-6.2474	4.17334e-10	2.43595e-09	FALSE
W903_RS02815	bifunctional_metallophosphatase/5'-nucleotidase	440.213	0.0579389	0.124859	0.464035	0.642623	0.723475	FALSE
W903_RS02820	DUF1027_domain-containing_protein	1022.15	-0.120618	0.110041	-1.09612	0.273028	0.377374	FALSE
W903_RS02825	23S_rRNA_(adenine(2503)-C(2))-methyltransferase_RlmN	3171.39	-0.220824	0.183644	-1.20246	0.229186	0.327878	FALSE
W903_RS02830	VanZ_family_protein	956.874	-0.237746	0.0954253	-2.49144	0.0127226	0.0258403	FALSE
W903_RS02835	ABC_transporter_transmembrane_domain-containing_protein	1374.52	0.360272	0.109004	3.30514	0.000949305	0.00240753	FALSE
W903_RS02840	ABC_transporter_ATP-binding_protein/permease	1602.99	0.489813	0.206686	2.36984	0.0177957	0.035165	FALSE
W903_RS02845	aminodeoxychorismate/anthranilate_synthase_component_II	239.882	-0.390457	0.128541	-3.0376	0.00238468	0.00561258	FALSE
W903_RS02850	biotin_transporter_BioY	149.388	0.93994	0.220911	4.25484	2.09195e-05	7.01134e-05	FALSE
W903_RS02855	biotin_synthase_BioB	215.715	0.976036	0.187752	5.19853	2.00873e-07	8.69991e-07	FALSE
W903_RS02860	hypothetical_protein	23.9962	0.814183	0.437965	1.85901	0.0630254	0.106845	FALSE
W903_RS02865	thiolase_family_protein	85.9523	1.11331	0.230941	4.82076	1.43012e-06	5.53661e-06	TRUE
W903_RS02870	AMP-binding_protein	122.785	1.06132	0.209311	5.07054	3.96681e-07	1.66852e-06	TRUE
W903_RS02875	endonuclease_III	939.695	0.0392213	0.17824	0.220048	0.825834	0.872762	FALSE
W903_RS02880	prepilin_peptidase	12.3785	2.22133	0.68032	3.26513	0.00109415	0.00273556	TRUE
W903_RS02885	YqgQ_family_protein	154.578	-0.842271	0.365497	-2.30445	0.0211972	0.0410317	FALSE
W903_RS02890	ROK_family_glucokinase	3697.86	-0.189201	0.085068	-2.22411	0.026141	0.0495399	FALSE
W903_RS02895	rhodanese-like_domain-containing_protein	878.9	-0.150303	0.546327	-0.275116	0.783227	0.838951	FALSE
W903_RS02900	translational_GTPase_TypA	31338.2	-0.168771	0.120416	-1.40156	0.161046	0.241696	FALSE
W903_RS02905	DUF3165_family_protein	1984.33	-0.221505	0.37002	-0.59863	0.54942	0.642174	FALSE
W903_RS02910	UDP-N-acetylmuramoyl-L-alanine--D-glutamate_ligase	1934.22	-0.200848	0.0663313	-3.02795	0.00246215	0.00576629	FALSE
W903_RS02915	UDP-N-acetylglucosamine--N-acetylmuramyl-_(pentapeptide)_pyrophosphoryl-undecaprenol_N-acetylglucosamine_transferase	1455.37	-0.0923931	0.0695909	-1.32766	0.18429	0.272698	FALSE
W903_RS02920	FtsQ-type_POTRA_domain-containing_protein	1369.31	-0.191052	0.0999221	-1.91201	0.0558746	0.0961834	FALSE
W903_RS02925	cell_division_protein_FtsA	11148	-0.130777	0.187897	-0.696001	0.486428	0.586621	FALSE
W903_RS02930	cell_division_protein_FtsZ	17191.1	-0.111841	0.0419063	-2.66882	0.00761179	0.0161336	FALSE
W903_RS02935	YggS_family_pyridoxal_phosphate-dependent_enzyme	8278.7	-0.00103285	0.194889	-0.00529968	0.995771	0.997876	FALSE
W903_RS02940	cell_division_protein_SepF	3400.03	-0.140441	0.128155	-1.09587	0.273134	0.377374	FALSE
W903_RS02945	YggT_family_protein	809.882	-0.180006	0.197242	-0.912614	0.361446	0.467072	FALSE
W903_RS02950	YlmH/Sll1252_family_protein	8285.04	0.00837033	0.185083	0.0452247	0.963928	0.978369	FALSE
W903_RS02955	DivIVA_domain-containing_protein	9660	0.0555527	0.0507989	1.09358	0.274139	0.378212	FALSE
W903_RS02960	isoleucine--tRNA_ligase	24164.3	-0.0594796	0.126197	-0.471324	0.637409	0.72017	FALSE
W903_RS02965	DUF1827_family_protein	728.66	-0.707508	0.568556	-1.24439	0.213355	0.308957	FALSE
W903_RS02970	NUDIX_hydrolase	421.125	-0.615588	0.112886	-5.45319	4.94745e-08	2.28353e-07	FALSE
W903_RS02975	ATP-dependent_Clp_protease_ATP-binding_subunit	6825.61	0.205916	0.0410668	5.01418	5.32604e-07	2.17279e-06	FALSE
W903_RS02980	DUF1797_family_protein	1772.18	-0.428524	0.14064	-3.04697	0.00231162	0.00546094	FALSE
W903_RS02985	amino_acid_ABC_transporter_permease	323.479	0.362608	0.17674	2.05165	0.0402035	0.0722217	FALSE
W903_RS02990	amino_acid_ABC_transporter_ATP-binding_protein	429.846	0.464899	0.0918125	5.06357	4.11473e-07	1.71553e-06	FALSE
W903_RS02995	phospho-sugar_mutase	2338.91	-0.108144	0.115294	-0.937989	0.34825	0.454548	FALSE
W903_RS03000	bifunctional_methylenetetrahydrofolate_dehydrogenase/methenyltetrahydrofolate_cyclohydrolase	1704.75	-0.387284	0.064817	-5.97504	2.30034e-09	1.23619e-08	FALSE
W903_RS03005	NAD(P)H-hydrate_dehydratase	851.952	-0.470872	0.120222	-3.91667	8.97802e-05	0.000273376	FALSE
W903_RS03010	exodeoxyribonuclease_VII_large_subunit	2955.34	-0.162536	0.0505796	-3.21348	0.00131136	0.00322234	FALSE
W903_RS03015	exodeoxyribonuclease_VII_small_subunit	5.1417	0.000327562	0.864495	0.000378906	0.999698	1	FALSE
W903_RS03020	polyprenyl_synthetase_family_protein	1510.59	-0.124017	0.13147	-0.943312	0.345522	0.452662	FALSE
W903_RS03025	TlyA_family_RNA_methyltransferase	1032.67	-0.0620574	0.0661715	-0.937827	0.348333	0.454548	FALSE
W903_RS03030	ArgR_family_transcriptional_regulator	569.394	-0.410184	0.379867	-1.07981	0.280227	0.383518	FALSE
W903_RS03035	DNA_repair_protein_RecN	3698.33	-0.0422965	0.0677616	-0.624195	0.532499	0.626645	FALSE
W903_RS03040	DegV_family_protein	3971.87	-0.0829617	0.0434195	-1.9107	0.0560428	0.0963855	FALSE
W903_RS03045	SGNH/GDSL_hydrolase_family_protein	1186.77	0.478106	0.139797	3.42001	0.000626188	0.00164983	FALSE
W903_RS03050	YpmS_family_protein	426.145	0.629443	0.158126	3.98065	6.87268e-05	0.000213729	FALSE
W903_RS03055	HU_family_DNA-binding_protein	8953.78	-0.778913	0.163404	-4.76678	1.87189e-06	7.0596e-06	FALSE
W903_RS03060	site-specific_integrase	331.868	0.773754	0.130683	5.92085	3.20283e-09	1.70668e-08	FALSE
W903_RS03065	hypothetical_protein	107.316	-0.975056	0.355851	-2.74006	0.00614271	0.0132987	FALSE
W903_RS03070	ImmA/IrrE_family_metallo-endopeptidase	276.047	-0.636115	0.152063	-4.18322	2.87409e-05	9.40027e-05	FALSE
W903_RS03075	helix-turn-helix_domain-containing_protein	367.287	-0.660467	0.176677	-3.73827	0.000185294	0.000534198	FALSE
W903_RS03080	hypothetical_protein	379.185	-0.764514	0.177168	-4.31519	1.59466e-05	5.41157e-05	FALSE
W903_RS03085	hypothetical_protein	333.501	-0.140078	0.128355	-1.09133	0.275126	0.378748	FALSE
W903_RS03090	hypothetical_protein	149.141	-0.545253	0.287198	-1.89853	0.0576265	0.098662	FALSE
W903_RS03095	hypothetical_protein	184.528	-0.775282	0.331404	-2.33939	0.0193154	0.0378526	FALSE
W903_RS03100	hypothetical_protein	42.1736	-0.564016	0.381102	-1.47996	0.138883	0.211786	FALSE
W903_RS03105	hypothetical_protein	30.7745	-0.319875	0.425209	-0.752278	0.451884	0.554567	FALSE
W903_RS03110	AAA_family_ATPase	2005.95	-0.466959	0.0637537	-7.32442	2.39928e-13	1.85773e-12	FALSE
W903_RS03115	ATP-binding_protein	1233.9	-0.565333	0.155497	-3.63565	0.000277281	0.000783907	FALSE
W903_RS03120	hypothetical_protein	680.225	-0.172022	0.175104	-0.982401	0.325902	0.435072	FALSE
W903_RS03125	hypothetical_protein	845.877	-0.293721	0.0959312	-3.06179	0.0022002	0.00521722	FALSE
W903_RS03130	hypothetical_protein	738.323	-0.337141	0.13164	-2.56108	0.0104348	0.0216573	FALSE
W903_RS03135	hypothetical_protein	622.691	-0.221426	0.169563	-1.30587	0.191598	0.282191	FALSE
W903_RS03140	DEAD/DEAH_box_helicase_family_protein	1966.28	-0.131169	0.072931	-1.79853	0.0720926	0.120281	FALSE
W903_RS03145	hypothetical_protein	118.048	-0.509142	0.324653	-1.56826	0.11682	0.182543	FALSE
W903_RS03150	hypothetical_protein	376.594	-0.719514	0.576255	-1.2486	0.21181	0.307033	FALSE
W903_RS03155	AAA_family_ATPase	2836.94	0.146639	0.0707115	2.07376	0.0381013	0.0689677	FALSE
W903_RS03160	hypothetical_protein	12.0085	-1.69317	0.984709	-1.71946	0.0855309	0.139033	FALSE
W903_RS03165	RusA_family_crossover_junction_endodeoxyribonuclease	139.723	0.121102	0.250215	0.483993	0.628391	0.711676	FALSE
W903_RS03170	hypothetical_protein	2.29753	-1.70829	1.57614	-1.08384	0.278435	0.381641	FALSE
W903_RS03175	DUF3310_domain-containing_protein	38.1231	0.218216	0.369568	0.590463	0.554881	0.647759	FALSE
W903_RS03185	transcriptional_regulator	21.1883	0.921421	0.518162	1.77825	0.0753631	0.124859	FALSE
W903_RS03190	toll/interleukin-1_receptor_domain-containing_protein	265.124	-0.867812	0.184474	-4.70426	2.54793e-06	9.51463e-06	FALSE
W903_RS03195	terminase_small_subunit	216.7	0.109313	0.147043	0.743408	0.457235	0.558315	FALSE
W903_RS03200	PBSX_family_phage_terminase_large_subunit	743.647	-0.023431	0.0864271	-0.271107	0.786309	0.840546	FALSE
W903_RS03205	phage_portal_protein	1068.25	-0.00646412	0.109135	-0.0592303	0.952769	0.971199	FALSE
W903_RS03210	phage_head_morphogenesis_protein	1503.59	-0.0585203	0.0780091	-0.750174	0.45315	0.555314	FALSE
W903_RS03220	hypothetical_protein	68.3011	-0.011436	0.296703	-0.0385436	0.969254	0.981397	FALSE
W903_RS03225	DUF4355_domain-containing_protein	1381.07	-1.12311	0.127048	-8.84001	9.57126e-19	1.10711e-17	TRUE
W903_RS03235	phage_head-tail_connector_protein	1554.06	-0.893318	0.121317	-7.36348	1.79178e-13	1.40455e-12	FALSE
W903_RS03240	hypothetical_protein	45.9321	-1.76892	0.456054	-3.87875	0.000104993	0.000316145	TRUE
W903_RS03245	hypothetical_protein	553.393	-0.762302	0.117584	-6.48303	8.98997e-11	5.59147e-10	FALSE
W903_RS03250	hypothetical_protein	249.651	-0.743215	0.3034	-2.44962	0.0143006	0.0286465	FALSE
W903_RS03255	phage_major_tail_protein%2C_TP901-1_family	1412.88	-1.04145	0.157884	-6.59628	4.21611e-11	2.66599e-10	TRUE
W903_RS03260	hypothetical_protein	129.913	-1.07532	0.317692	-3.38478	0.00071235	0.00185638	TRUE
W903_RS03265	hypothetical_protein	422.482	-0.970399	0.34177	-2.83933	0.00452085	0.0100658	FALSE
W903_RS03270	tape_measure_protein	10732.7	-0.526132	0.0430376	-12.2249	2.28794e-34	4.87664e-33	FALSE
W903_RS03275	phage_tail_family_protein	1574.59	-0.627509	0.0868083	-7.22867	4.87731e-13	3.62833e-12	FALSE
W903_RS03290	DUF1366_domain-containing_protein	530.915	-0.579996	0.120546	-4.8114	1.49875e-06	5.77871e-06	FALSE
W903_RS03295	hypothetical_protein	103.596	-1.04334	0.261061	-3.99652	6.42793e-05	0.000201218	TRUE
W903_RS03300	phage_holin	464.361	-0.503738	0.2213	-2.27626	0.0228302	0.0438033	FALSE
W903_RS03310	glucosaminidase_domain-containing_protein	2726.79	-0.474562	0.0735751	-6.45004	1.11822e-10	6.84277e-10	FALSE
W903_RS03315	hypothetical_protein	1393.96	0.562647	0.13633	4.12711	3.67357e-05	0.000119124	FALSE
W903_RS03320	CsbD_family_protein	29.2124	-0.358573	0.482274	-0.743505	0.457176	0.558315	FALSE
W903_RS03325	hypothetical_protein	127.132	0.343283	0.254891	1.34678	0.17805	0.264496	FALSE
W903_RS03330	hypothetical_protein	17.6817	-0.0713284	0.565004	-0.126244	0.899539	0.928919	FALSE
W903_RS03335	dihydroorotate_oxidase	5807.09	-1.24382	0.116927	-10.6376	1.99166e-26	3.17494e-25	TRUE
W903_RS03340	aminoacyltransferase	4124.6	-0.240524	0.0482914	-4.98069	6.3359e-07	2.55185e-06	FALSE
W903_RS03345	aminoacyltransferase	3219.64	-0.197425	0.12415	-1.59022	0.111785	0.175555	FALSE
W903_RS03350	aminoacyltransferase	4171.77	-0.285194	0.0712315	-4.00376	6.23447e-05	0.000195808	FALSE
W903_RS03355	sugar-phosphatase	1955.6	-0.261546	0.080175	-3.26219	0.00110556	0.00275592	FALSE
W903_RS03360	HD_domain-containing_protein	1645.76	-0.241645	0.0566782	-4.26346	2.01283e-05	6.75813e-05	FALSE
W903_RS03365	DUF1934_domain-containing_protein	600.951	0.017229	0.125513	0.137269	0.890818	0.921419	FALSE
W903_RS03370	calcium-translocating_P-type_ATPase%2C_PMCA-type	12612.2	0.50067	0.144839	3.45672	0.000546784	0.00145886	FALSE
W903_RS03375	metallophosphoesterase	340.474	0.151265	0.15722	0.962121	0.335989	0.442994	FALSE
W903_RS03380	fructose-bisphosphatase_class_III	729.792	0.294231	0.0724751	4.05975	4.91256e-05	0.000155838	FALSE
W903_RS03385	tRNA_epoxyqueuosine(34)_reductase_QueG	1800.54	0.352776	0.129724	2.71944	0.00653925	0.0140805	FALSE
W903_RS03390	peptide_chain_release_factor_2	8215.99	-0.217717	0.19747	-1.10253	0.27023	0.374461	FALSE
W903_RS03395	ID=W903_RS03395	3798.39	-0.249105	0.0993247	-2.50799	0.012142	0.0247405	FALSE
W903_RS03400	ID=W903_RS03400	7976.78	-0.253633	0.163032	-1.55572	0.119774	0.186544	FALSE
W903_RS03405	ID=W903_RS03405	1082.97	-0.307712	0.250189	-1.22992	0.218727	0.315305	FALSE
W903_RS03410	ID=W903_RS03410	776.198	-0.164632	0.23814	-0.691324	0.489362	0.589035	FALSE
W903_RS03415	ID=W903_RS03415	3076.6	-1.1352	0.0683853	-16.6001	6.96015e-62	2.80923e-60	TRUE
W903_RS03420	ID=W903_RS03420	2207.9	0.148384	0.146204	1.01491	0.31015	0.41717	FALSE
W903_RS03425	ID=W903_RS03425	4803.8	0.0332098	0.0992294	0.334677	0.737868	0.804512	FALSE
W903_RS03430	ID=W903_RS03430	7713.95	0.0602425	0.085532	0.704327	0.481229	0.582201	FALSE
W903_RS03435	ID=W903_RS03435	1419.56	0.439372	0.109578	4.00967	6.0804e-05	0.000191286	FALSE
W903_RS03440	ID=W903_RS03440	4161.65	0.510584	0.0931345	5.48222	4.20016e-08	1.95767e-07	FALSE
W903_RS03445	ID=W903_RS03445	344.159	-0.0200878	0.362096	-0.0554765	0.955759	0.972307	FALSE
W903_RS03450	ID=W903_RS03450	1458.15	-0.615119	0.130914	-4.69866	2.61871e-06	9.74057e-06	FALSE
W903_RS03455	ID=W903_RS03455	1347.94	-0.668687	0.0672481	-9.94359	2.68959e-23	3.86527e-22	FALSE
W903_RS03460	ID=W903_RS03460	1414.83	-0.470246	0.171231	-2.74626	0.00602787	0.0130684	FALSE
W903_RS03465	ID=W903_RS03465	3270.88	-0.533975	0.112481	-4.74723	2.06219e-06	7.76186e-06	FALSE
W903_RS03470	ID=W903_RS03470	1038.28	0.294276	0.112547	2.61468	0.00893105	0.0186794	FALSE
W903_RS03475	ID=W903_RS03475	19287.9	0.145096	0.436278	0.332577	0.739454	0.804512	FALSE
W903_RS03480	ID=W903_RS03480	1842.7	-0.271823	0.108175	-2.51282	0.0119771	0.0244571	FALSE
W903_RS03485	ID=W903_RS03485	1270.63	-0.431203	0.0694981	-6.20453	5.48623e-10	3.15375e-09	FALSE
W903_RS03490	ID=W903_RS03490	783.125	-0.660767	0.221997	-2.97646	0.00291597	0.00677892	FALSE
W903_RS03495	ID=W903_RS03495	461.802	0.313363	0.347546	0.901644	0.367246	0.472957	FALSE
W903_RS03500	ID=W903_RS03500	1759.01	0.540891	0.0572455	9.44861	3.43357e-21	4.52325e-20	FALSE
W903_RS03505	ID=W903_RS03505	43137.5	0.0105813	0.0888132	0.119141	0.905164	0.933204	FALSE
W903_RS03535	ID=W903_RS03535	84.9234	0.812711	0.293607	2.76802	0.00563975	0.0123398	FALSE
W903_RS03540	ID=W903_RS03540	170.601	1.35	0.254632	5.30175	1.14697e-07	5.10752e-07	TRUE
W903_RS03545	ID=W903_RS03545	488.204	1.20162	0.0951854	12.6239	1.55809e-36	3.69463e-35	TRUE
W903_RS03550	ID=W903_RS03550	40.206	0.894378	0.401562	2.22725	0.0259305	0.0491902	FALSE
W903_RS03555	ID=W903_RS03555	139.734	1.03544	0.219986	4.70683	2.51592e-06	9.41363e-06	TRUE
W903_RS03565	ID=W903_RS03565	35.8961	-0.180178	0.361527	-0.498382	0.618215	0.702669	FALSE
W903_RS03570	ID=W903_RS03570	2561.41	-0.114824	0.0646394	-1.77639	0.0756693	0.125148	FALSE
W903_RS03575	ID=W903_RS03575	1011.28	0.324363	0.168993	1.91939	0.0549344	0.0948231	FALSE
W903_RS03580	ID=W903_RS03580	7852.25	0.172332	0.0864949	1.9924	0.0463273	0.0819804	FALSE
W903_RS03585	ID=W903_RS03585	13287.9	0.0837805	0.112754	0.743037	0.457459	0.558315	FALSE
W903_RS03590	ID=W903_RS03590	299.076	0.126284	0.26052	0.484738	0.627862	0.711502	FALSE
W903_RS03595	ID=W903_RS03595	108.74	-0.822103	0.204247	-4.02504	5.69648e-05	0.000179505	FALSE
W903_RS03600	ID=W903_RS03600	310.182	-0.588974	0.13941	-4.22476	2.392e-05	7.91647e-05	FALSE
W903_RS03605	ID=W903_RS03605	171429	-0.483012	0.154924	-3.11773	0.00182248	0.0043597	FALSE
W903_RS03610	ID=W903_RS03610	715.205	-0.731703	0.191635	-3.81821	0.000134425	0.000396586	FALSE
W903_RS03615	ID=W903_RS03615	1773.11	0.0708009	0.0609911	1.16084	0.245707	0.34552	FALSE
W903_RS03620	ID=W903_RS03620	380.935	0.193228	0.290524	0.665101	0.505986	0.602545	FALSE
W903_RS03625	ID=W903_RS03625	1666.62	-0.0334986	0.106233	-0.315332	0.752509	0.814324	FALSE
W903_RS03630	ID=W903_RS03630	1602.63	0.0933384	0.150515	0.620129	0.535173	0.628621	FALSE
W903_RS03645	ID=W903_RS03645	2.84303	1.27998	1.45609	0.879052	0.379373	0.484954	FALSE
W903_RS03650	ID=W903_RS03650	2836.44	0.312542	0.171337	1.82414	0.0681315	0.113972	FALSE
W903_RS03655	ID=W903_RS03655	567.876	0.474942	0.0807963	5.87827	4.14572e-09	2.19677e-08	FALSE
W903_RS03665	ID=W903_RS03665	468.29	0.361374	0.12505	2.88984	0.00385435	0.00876702	FALSE
W903_RS03670	ID=W903_RS03670	92.3929	-0.0813593	0.246315	-0.330306	0.741169	0.805268	FALSE
W903_RS03675	ID=W903_RS03675	1979.82	-0.113044	0.132056	-0.856037	0.391977	0.497379	FALSE
W903_RS03680	ID=W903_RS03680	909.175	-0.343679	0.156697	-2.19327	0.0282879	0.0529735	FALSE
W903_RS03685	ID=W903_RS03685	657.566	-0.0915728	0.0932765	-0.981734	0.326231	0.435204	FALSE
W903_RS03690	ID=W903_RS03690	1206.89	-0.229467	0.215162	-1.06648	0.286205	0.389582	FALSE
W903_RS03695	ID=W903_RS03695	4160.36	0.0274248	0.0819387	0.3347	0.737852	0.804512	FALSE
W903_RS03700	ID=W903_RS03700	5615.56	0.138943	0.301761	0.46044	0.6452	0.725946	FALSE
W903_RS03705	ID=W903_RS03705	14340.4	0.155774	0.0437788	3.5582	0.000373412	0.00103713	FALSE
W903_RS03710	ID=W903_RS03710	7167.4	0.244124	0.122162	1.99836	0.0456779	0.0809823	FALSE
W903_RS03715	ID=W903_RS03715	18392.3	0.396733	0.0349387	11.3551	6.99318e-30	1.31347e-28	FALSE
W903_RS03720	ID=W903_RS03720	6773.68	0.479416	0.105545	4.5423	5.56441e-06	2.00678e-05	FALSE
W903_RS03725	ID=W903_RS03725	3239.07	0.4558	0.172785	2.63796	0.00834075	0.0175221	FALSE
W903_RS03745	ID=W903_RS03745	139.123	2.56527	0.302036	8.49327	2.0091e-17	2.12919e-16	TRUE
W903_RS03755	ID=W903_RS03755	384.334	-0.0481334	0.252136	-0.190903	0.848602	0.886453	FALSE
W903_RS03760	ID=W903_RS03760	578.356	0.308424	0.174409	1.7684	0.0769944	0.126787	FALSE
W903_RS03765	ID=W903_RS03765	910.962	2.08424	0.101888	20.4562	5.29166e-93	3.23816e-91	TRUE
W903_RS03770	ID=W903_RS03770	1332.97	2.03565	0.189593	10.737	6.8253e-27	1.12588e-25	TRUE
W903_RS03775	ID=W903_RS03775	155.486	0.239365	0.176681	1.35478	0.175487	0.260893	FALSE
W903_RS03780	ID=W903_RS03780	591.224	0.0326258	0.210543	0.15496	0.876853	0.909951	FALSE
W903_RS03785	ID=W903_RS03785	301.126	0.535483	0.21273	2.51719	0.0118294	0.0242336	FALSE
W903_RS03790	ID=W903_RS03790	248.399	0.51595	0.14024	3.67906	0.000234097	0.000667792	FALSE
W903_RS03795	ID=W903_RS03795	64.3476	1.65215	0.302751	5.45714	4.83872e-08	2.23879e-07	TRUE
W903_RS03800	ID=W903_RS03800	23.4261	0.44275	0.442355	1.00089	0.316879	0.425119	FALSE
W903_RS03805	ID=W903_RS03805	169.211	0.631823	0.129732	4.87024	1.11465e-06	4.35978e-06	FALSE
W903_RS03810	ID=W903_RS03810	803.211	-0.601786	0.142453	-4.22444	2.39539e-05	7.91647e-05	FALSE
W903_RS03815	ID=W903_RS03815	62.583	0.684672	0.29096	2.35315	0.0186153	0.036556	FALSE
W903_RS03820	ID=W903_RS03820	159.614	0.363663	0.166846	2.17963	0.0292847	0.0545708	FALSE
W903_RS03825	ID=W903_RS03825	217.134	0.583419	0.147352	3.95934	7.51567e-05	0.000232581	FALSE
W903_RS03830	ID=W903_RS03830	237.017	0.834775	0.14315	5.83148	5.49376e-09	2.87098e-08	FALSE
W903_RS03835	ID=W903_RS03835	59.1538	0.755991	0.343318	2.20201	0.0276646	0.0520234	FALSE
W903_RS03840	ID=W903_RS03840	335.322	0.890117	0.160708	5.53873	3.04666e-08	1.43057e-07	FALSE
W903_RS03845	ID=W903_RS03845	11521.4	-0.6609	0.0928015	-7.12165	1.06641e-12	7.69194e-12	FALSE
W903_RS03850	ID=W903_RS03850	5356.75	-0.452338	0.0993951	-4.5509	5.3416e-06	1.93748e-05	FALSE
W903_RS03855	ID=W903_RS03855	1295.43	-0.182279	0.086465	-2.10812	0.0350205	0.0638788	FALSE
W903_RS03860	ID=W903_RS03860	2057.03	-0.284055	0.0805391	-3.52692	0.000420421	0.00114754	FALSE
W903_RS03865	ID=W903_RS03865	4137.51	-0.134529	0.147624	-0.911296	0.36214	0.467651	FALSE
W903_RS03870	ID=W903_RS03870	11576.2	0.485013	0.0504443	9.61482	6.92301e-22	9.38067e-21	FALSE
W903_RS03875	ID=W903_RS03875	1057.95	0.990226	0.0739629	13.3881	7.09272e-41	1.97866e-39	FALSE
W903_RS03880	ID=W903_RS03880	1895.79	1.19738	0.123655	9.68318	3.55473e-22	4.88646e-21	TRUE
W903_RS03885	ID=W903_RS03885	121.799	2.51608	0.320969	7.83901	4.54126e-15	4.0256e-14	TRUE
W903_RS03890	ID=W903_RS03890	1628.05	-1.27892	0.0620506	-20.611	2.18714e-94	1.383e-92	TRUE
W903_RS03895	ID=W903_RS03895	2102	-1.46872	0.182814	-8.03398	9.43601e-16	9.04046e-15	TRUE
W903_RS03900	ID=W903_RS03900	2712.81	-1.43465	0.0743906	-19.2854	7.11913e-83	4.09242e-81	TRUE
W903_RS03905	ID=W903_RS03905	1713.32	-1.57653	0.0682275	-23.1069	3.94743e-118	3.94119e-116	TRUE
W903_RS03910	ID=W903_RS03910	1607.62	0.397769	0.078512	5.06634	4.0554e-07	1.69883e-06	FALSE
W903_RS03915	ID=W903_RS03915	3674.12	0.411083	0.0967354	4.24956	2.14192e-05	7.16618e-05	FALSE
W903_RS03920	ID=W903_RS03920	2752.19	0.428805	0.184021	2.3302	0.0197956	0.0386739	FALSE
W903_RS03925	ID=W903_RS03925	608.324	0.372485	0.0955153	3.89974	9.62966e-05	0.000292748	FALSE
W903_RS03930	ID=W903_RS03930	366.589	-0.30582	0.314899	-0.971169	0.331464	0.440328	FALSE
W903_RS03935	ID=W903_RS03935	3711.27	0.094904	0.0571919	1.65939	0.0970362	0.154948	FALSE
W903_RS03940	ID=W903_RS03940	452.663	-0.185147	0.122844	-1.50717	0.131767	0.201908	FALSE
W903_RS03945	ID=W903_RS03945	1448.18	-0.00935583	0.294756	-0.0317409	0.974679	0.983492	FALSE
W903_RS03950	ID=W903_RS03950	3120.74	-0.0598024	0.0961537	-0.621946	0.533978	0.627995	FALSE
W903_RS03955	ID=W903_RS03955	1568.4	-0.443777	0.133702	-3.31915	0.000902928	0.00230843	FALSE
W903_RS03960	ID=W903_RS03960	1835.62	-0.530535	0.101948	-5.20397	1.95074e-07	8.46808e-07	FALSE
W903_RS03965	ID=W903_RS03965	11.8651	0.334123	0.683758	0.488657	0.625085	0.709202	FALSE
W903_RS03970	ID=W903_RS03970	303.36	1.66746	0.116691	14.2895	2.54354e-46	8.17812e-45	TRUE
W903_RS03975	ID=W903_RS03975	4829.41	-0.187013	0.0892437	-2.09553	0.0361241	0.0657654	FALSE
W903_RS03980	ID=W903_RS03980	1360.88	-0.0784149	0.130164	-0.60243	0.546888	0.640004	FALSE
W903_RS03985	ID=W903_RS03985	2308.73	0.00845972	0.130752	0.0647005	0.948412	0.967279	FALSE
W903_RS03990	ID=W903_RS03990	3511.05	-0.379142	0.0587327	-6.45539	1.07943e-10	6.62677e-10	FALSE
W903_RS03995	ID=W903_RS03995	2385.76	-0.382252	0.0564931	-6.76634	1.32077e-11	8.76047e-11	FALSE
W903_RS04000	ID=W903_RS04000	2468.2	-0.387772	0.200764	-1.93148	0.0534232	0.0928908	FALSE
W903_RS04005	ID=W903_RS04005	628.261	-0.79891	0.122467	-6.52345	6.87072e-11	4.30157e-10	FALSE
W903_RS04010	ID=W903_RS04010	11455.7	0.613281	0.0880397	6.96596	3.26172e-12	2.26647e-11	FALSE
W903_RS04015	ID=W903_RS04015	898.914	-0.129217	0.185574	-0.696311	0.486234	0.586621	FALSE
W903_RS04020	ID=W903_RS04020	1980.04	-0.108912	0.105635	-1.03102	0.302531	0.409344	FALSE
W903_RS04025	ID=W903_RS04025	204.58	-0.0294073	0.338137	-0.0869686	0.930696	0.954161	FALSE
W903_RS04030	ID=W903_RS04030	463.986	-0.0930173	0.145748	-0.638206	0.52334	0.61971	FALSE
W903_RS04035	ID=W903_RS04035	3114.21	0.00174866	0.0771541	0.0226645	0.981918	0.987636	FALSE
W903_RS04040	ID=W903_RS04040	438.311	1.0735	0.168433	6.37348	1.84787e-10	1.11283e-09	TRUE
W903_RS04045	ID=W903_RS04045	557.639	0.842626	0.111963	7.52593	5.2348e-14	4.28035e-13	FALSE
W903_RS04050	ID=W903_RS04050	930.285	0.584599	0.154328	3.78802	0.00015185	0.000444536	FALSE
W903_RS04055	ID=W903_RS04055	208.631	0.405544	0.196059	2.06849	0.0385944	0.0697273	FALSE
W903_RS04060	ID=W903_RS04060	13226.3	-0.258361	0.120842	-2.13801	0.0325155	0.0598273	FALSE
W903_RS04065	ID=W903_RS04065	1041.45	-0.388926	0.180643	-2.153	0.0313184	0.0579619	FALSE
W903_RS04070	ID=W903_RS04070	923.878	-0.285405	0.316403	-0.90203	0.367041	0.472957	FALSE
W903_RS04075	ID=W903_RS04075	574.26	-0.165314	0.202594	-0.815988	0.414507	0.519532	FALSE
W903_RS04080	ID=W903_RS04080	189.226	0.434824	0.345374	1.25899	0.208033	0.302637	FALSE
W903_RS04085	ID=W903_RS04085	2293.71	0.155709	0.0734041	2.12126	0.0338999	0.0620137	FALSE
W903_RS04090	ID=W903_RS04090	154.224	-0.233793	0.335062	-0.697759	0.485328	0.586039	FALSE
W903_RS04095	ID=W903_RS04095	420.197	0.0471952	0.222006	0.212585	0.831651	0.875495	FALSE
W903_RS04100	ID=W903_RS04100	4804.71	-0.766383	0.102162	-7.50166	6.30152e-14	5.06525e-13	FALSE
W903_RS04105	ID=W903_RS04105	9438.26	-0.50167	0.0897542	-5.58937	2.27889e-08	1.08347e-07	FALSE
W903_RS04110	ID=W903_RS04110	1951.99	0.14827	0.0982393	1.50927	0.131229	0.201409	FALSE
W903_RS04115	ID=W903_RS04115	410007	-0.278052	0.0695866	-3.99576	6.44863e-05	0.000201533	FALSE
W903_RS04120	ID=W903_RS04120	43483.9	-0.0961638	0.0690772	-1.39212	0.163886	0.245182	FALSE
W903_RS04125	ID=W903_RS04125	39329.2	-0.036667	0.126398	-0.290092	0.771746	0.829787	FALSE
W903_RS04140	ID=W903_RS04140	24.5924	6.95185	1.21752	5.70985	1.13076e-08	5.68981e-08	TRUE
W903_RS04145	ID=W903_RS04145	353.247	-0.663748	0.19723	-3.36535	0.00076446	0.00196768	FALSE
W903_RS04150	ID=W903_RS04150	264.747	-0.332764	0.147302	-2.25907	0.0238791	0.0454805	FALSE
W903_RS04155	ID=W903_RS04155	4035.07	0.0663048	0.0688852	0.96254	0.335778	0.442994	FALSE
W903_RS04160	ID=W903_RS04160	1195.78	0.214039	0.249845	0.856686	0.391618	0.497256	FALSE
W903_RS04165	ID=W903_RS04165	5731.81	0.297364	0.0498339	5.96711	2.41498e-09	1.29413e-08	FALSE
W903_RS04170	ID=W903_RS04170	1913.41	0.0358957	0.079457	0.451762	0.65144	0.730509	FALSE
W903_RS04175	ID=W903_RS04175	1465.75	-1.57839	0.143793	-10.9768	4.94087e-28	8.67855e-27	TRUE
W903_RS04180	ID=W903_RS04180	5220.24	0.626767	0.194462	3.22308	0.00126819	0.00312842	FALSE
W903_RS04190	ID=W903_RS04190	4718.71	0.454763	0.0747872	6.08076	1.19618e-09	6.65438e-09	FALSE
W903_RS04195	ID=W903_RS04195	145.575	-0.295344	0.246577	-1.19777	0.231006	0.329735	FALSE
W903_RS04200	ID=W903_RS04200	1433.51	0.663449	0.200308	3.31215	0.000925832	0.00235737	FALSE
W903_RS04205	ID=W903_RS04205	1294.05	0.615611	0.310057	1.98548	0.0470912	0.0831769	FALSE
W903_RS04210	ID=W903_RS04210	2710.77	0.364149	0.0514594	7.07644	1.47904e-12	1.04988e-11	FALSE
W903_RS04215	ID=W903_RS04215	22731.3	0.615835	0.198373	3.10443	0.00190643	0.00454906	FALSE
W903_RS04220	ID=W903_RS04220	163.106	-0.273917	0.285723	-0.958678	0.337721	0.444283	FALSE
W903_RS04225	ID=W903_RS04225	429.779	-0.147283	0.120806	-1.21917	0.222781	0.320288	FALSE
W903_RS04230	ID=W903_RS04230	1880.23	-0.0494072	0.117413	-0.420798	0.673902	0.748474	FALSE
W903_RS04235	ID=W903_RS04235	1.73901	1.381	1.74318	0.792228	0.428227	0.530599	FALSE
W903_RS04240	ID=W903_RS04240	203.858	0.461607	0.190575	2.42219	0.0154275	0.0308062	FALSE
W903_RS04245	ID=W903_RS04245	164.442	0.175147	0.160411	1.09187	0.27489	0.378698	FALSE
W903_RS04250	ID=W903_RS04250	294.141	-0.0500123	0.135204	-0.369902	0.711455	0.782394	FALSE
W903_RS04255	ID=W903_RS04255	421.48	1.1553	0.161343	7.1605	8.03842e-13	5.8876e-12	TRUE
W903_RS04260	ID=W903_RS04260	96.2609	-0.158992	0.202867	-0.783726	0.433201	0.536411	FALSE
W903_RS04265	ID=W903_RS04265	851.37	0.255015	0.137793	1.85071	0.0642111	0.108467	FALSE
W903_RS04270	ID=W903_RS04270	11881.7	-0.441574	0.167358	-2.63849	0.00832754	0.0175137	FALSE
W903_RS04275	ID=W903_RS04275	42.7215	0.816321	0.286986	2.84446	0.00444867	0.00998025	FALSE
W903_RS04280	ID=W903_RS04280	162.586	1.16612	0.175033	6.66228	2.6961e-11	1.73373e-10	TRUE
W903_RS04285	ID=W903_RS04285	362.617	0.241328	0.13642	1.76901	0.0768926	0.126729	FALSE
W903_RS04290	ID=W903_RS04290	177.988	0.296944	0.231118	1.28482	0.198856	0.291523	FALSE
W903_RS04295	ID=W903_RS04295	70.427	0.563882	0.287181	1.96351	0.0495871	0.0870182	FALSE
W903_RS04300	ID=W903_RS04300	206.71	0.948089	0.156524	6.05717	1.38541e-09	7.63987e-09	FALSE
W903_RS04305	ID=W903_RS04305	1111.6	0.161536	0.148517	1.08766	0.276747	0.380133	FALSE
W903_RS04315	ID=W903_RS04315	2021.83	-0.0932199	0.0985372	-0.946038	0.344129	0.45115	FALSE
W903_RS04320	ID=W903_RS04320	1503.29	1.97389	0.152755	12.9219	3.38578e-38	8.6795e-37	TRUE
W903_RS04325	ID=W903_RS04325	4211.52	3.26985	0.125012	26.1563	8.34927e-151	1.0559e-148	TRUE
W903_RS04330	ID=W903_RS04330	289.589	0.0550422	0.157896	0.348599	0.727391	0.796226	FALSE
W903_RS04335	ID=W903_RS04335	379.485	1.56229	0.125305	12.4679	1.11721e-35	2.52303e-34	TRUE
W903_RS04340	ID=W903_RS04340	4293.36	0.38473	0.0671115	5.7327	9.88454e-09	5.01363e-08	FALSE
W903_RS04345	ID=W903_RS04345	130.71	2.03811	0.280353	7.2698	3.60022e-13	2.72097e-12	TRUE
W903_RS04350	ID=W903_RS04350	4331.39	-0.348077	0.0518276	-6.71605	1.86717e-11	1.22987e-10	FALSE
W903_RS04355	ID=W903_RS04355	370.661	0.0210347	0.116335	0.180811	0.856516	0.892263	FALSE
W903_RS04360	ID=W903_RS04360	1288.8	0.482518	0.0571215	8.44722	2.98311e-17	3.10932e-16	FALSE
W903_RS04365	ID=W903_RS04365	14126.1	-0.586018	0.0432796	-13.5403	9.04326e-42	2.56046e-40	FALSE
W903_RS04370	ID=W903_RS04370	2111.14	0.1161	0.068576	1.69301	0.090454	0.145787	FALSE
W903_RS04375	ID=W903_RS04375	23493	0.0231313	0.061609	0.375453	0.707324	0.779206	FALSE
W903_RS04380	ID=W903_RS04380	693.971	0.499529	0.0786402	6.35208	2.12418e-10	1.27116e-09	FALSE
W903_RS04385	ID=W903_RS04385	427.964	0.668728	0.100338	6.66477	2.65074e-11	1.7162e-10	FALSE
W903_RS04390	ID=W903_RS04390	6.73653	2.15828	0.819664	2.63312	0.0084604	0.0177537	TRUE
W903_RS04395	ID=W903_RS04395	9.97069	2.49536	0.753481	3.31178	0.00092704	0.00235737	TRUE
W903_RS04400	ID=W903_RS04400	1.9527	1.88652	1.57564	1.1973	0.231188	0.329747	FALSE
W903_RS04405	ID=W903_RS04405	21.4106	2.07315	0.444684	4.66208	3.1303e-06	1.15529e-05	TRUE
W903_RS04410	ID=W903_RS04410	729.883	0.338952	0.135302	2.50515	0.0122398	0.0249131	FALSE
W903_RS04415	ID=W903_RS04415	5645.56	0.17264	0.0748345	2.30696	0.0210571	0.0408022	FALSE
W903_RS04420	ID=W903_RS04420	11949.8	0.194018	0.108788	1.78345	0.0745133	0.123667	FALSE
W903_RS04425	ID=W903_RS04425	1138.26	-0.180606	0.117545	-1.53648	0.12442	0.192202	FALSE
W903_RS04430	ID=W903_RS04430	16381.4	-0.522649	0.104804	-4.9869	6.13548e-07	2.47638e-06	FALSE
W903_RS04435	ID=W903_RS04435	94090	-0.300195	0.112371	-2.67146	0.0075523	0.016055	FALSE
W903_RS04440	ID=W903_RS04440	23248.5	-0.450328	0.0675344	-6.66813	2.59076e-11	1.68448e-10	FALSE
W903_RS04445	ID=W903_RS04445	684.914	0.0898462	0.124192	0.723447	0.469405	0.569917	FALSE
W903_RS04450	ID=W903_RS04450	1947.97	-0.471101	0.0742209	-6.34728	2.19154e-10	1.30734e-09	FALSE
W903_RS04455	ID=W903_RS04455	2061.13	-0.354199	0.160654	-2.20474	0.0274725	0.0517531	FALSE
W903_RS04460	ID=W903_RS04460	721.907	-0.289428	0.0797875	-3.62749	0.000286193	0.000806945	FALSE
W903_RS04465	ID=W903_RS04465	5661.77	-0.0661968	0.104635	-0.632645	0.526965	0.621675	FALSE
W903_RS04470	ID=W903_RS04470	243.833	-0.288492	0.175648	-1.64244	0.100498	0.159803	FALSE
W903_RS04475	ID=W903_RS04475	613.774	-0.484382	0.0837545	-5.78336	7.32248e-09	3.75426e-08	FALSE
W903_RS04480	ID=W903_RS04480	7883.58	0.149784	0.0901696	1.66114	0.0966862	0.154519	FALSE
W903_RS04485	ID=W903_RS04485	0.151361	0	6.66338	0	1	1	FALSE
W903_RS04490	ID=W903_RS04490	848.288	2.5743	0.158037	16.2892	1.17747e-59	4.65348e-58	TRUE
W903_RS04495	ID=W903_RS04495	356.292	2.02895	0.233183	8.7011	3.28673e-18	3.6676e-17	TRUE
W903_RS04500	ID=W903_RS04500	26.5071	0.749012	0.371906	2.01398	0.0440117	0.0783211	FALSE
W903_RS04505	ID=W903_RS04505	26.7629	0.566989	0.390457	1.45211	0.14647	0.221574	FALSE
W903_RS04510	ID=W903_RS04510	32.0469	1.13036	0.355535	3.17934	0.00147613	0.00358542	TRUE
W903_RS04515	ID=W903_RS04515	24.6791	1.31876	0.379367	3.47622	0.000508539	0.00136643	TRUE
W903_RS04520	ID=W903_RS04520	41.7312	1.30695	0.372035	3.51297	0.000443123	0.0012043	TRUE
W903_RS04525	ID=W903_RS04525	42.4213	0.894714	0.351028	2.54884	0.0108082	0.0223345	FALSE
W903_RS04530	ID=W903_RS04530	47.3611	0.910355	0.299922	3.03531	0.00240289	0.00564264	FALSE
W903_RS04535	ID=W903_RS04535	84.5688	1.21241	0.211213	5.74021	9.45593e-09	4.83501e-08	TRUE
W903_RS04540	ID=W903_RS04540	4505.25	0.559248	0.110804	5.04716	4.48421e-07	1.84925e-06	FALSE
W903_RS04545	ID=W903_RS04545	452.852	-0.0563628	0.288064	-0.195661	0.844876	0.884997	FALSE
W903_RS04550	ID=W903_RS04550	1463.63	-0.00291667	0.0800971	-0.0364142	0.970952	0.981397	FALSE
W903_RS04555	ID=W903_RS04555	2105.19	-0.114167	0.118674	-0.962018	0.33604	0.442994	FALSE
W903_RS04560	ID=W903_RS04560	1912.81	0.0517014	0.0813503	0.635541	0.525076	0.620892	FALSE
W903_RS04565	ID=W903_RS04565	85.0881	0.246298	0.329673	0.747097	0.455005	0.556509	FALSE
W903_RS04570	ID=W903_RS04570	3058.42	-0.0408548	0.332293	-0.122948	0.902148	0.930601	FALSE
W903_RS04575	ID=W903_RS04575	2353.69	-0.187334	0.0753929	-2.48477	0.0129635	0.0262733	FALSE
W903_RS04580	ID=W903_RS04580	1227.87	-0.174807	0.0812551	-2.15134	0.0314495	0.0580912	FALSE
W903_RS04585	ID=W903_RS04585	4640.06	-0.231822	0.0348718	-6.64785	2.97409e-11	1.90603e-10	FALSE
W903_RS04590	ID=W903_RS04590	1690.52	-1.38345	0.282652	-4.89453	9.85433e-07	3.87032e-06	TRUE
W903_RS04595	ID=W903_RS04595	785.788	-1.66562	0.134446	-12.3888	3.00514e-35	6.62878e-34	TRUE
W903_RS04600	ID=W903_RS04600	1569.35	-1.40213	0.152381	-9.20149	3.53016e-20	4.49444e-19	TRUE
W903_RS04605	ID=W903_RS04605	1682.01	-1.37236	0.12354	-11.1087	1.13812e-28	2.03681e-27	TRUE
W903_RS04610	ID=W903_RS04610	426.982	-0.99574	0.175598	-5.67057	1.42324e-08	7.03096e-08	FALSE
W903_RS04615	ID=W903_RS04615	10013.6	-0.444087	0.260436	-1.70517	0.0881633	0.142701	FALSE
W903_RS04620	ID=W903_RS04620	4255.37	-0.684294	0.0909725	-7.52198	5.3953e-14	4.39266e-13	FALSE
W903_RS04625	ID=W903_RS04625	6796.16	-0.484807	0.288654	-1.67954	0.0930466	0.149584	FALSE
W903_RS04630	ID=W903_RS04630	42881	-0.416085	0.0645858	-6.44235	1.17634e-10	7.17531e-10	FALSE
W903_RS04635	ID=W903_RS04635	15878	-0.445018	0.204783	-2.17312	0.0297715	0.0553691	FALSE
W903_RS04640	ID=W903_RS04640	44107.5	-0.389374	0.087328	-4.45875	8.24394e-06	2.91225e-05	FALSE
W903_RS04645	ID=W903_RS04645	4667.85	-0.331532	0.155164	-2.13666	0.0326254	0.0599713	FALSE
W903_RS04650	ID=W903_RS04650	97.6637	-0.158652	0.235756	-0.672949	0.50098	0.598663	FALSE
W903_RS04655	ID=W903_RS04655	3787.58	-0.233128	0.0561128	-4.15463	3.25808e-05	0.000106013	FALSE
W903_RS04660	ID=W903_RS04660	22.4289	-0.574508	0.557481	-1.03054	0.302755	0.409356	FALSE
W903_RS04665	ID=W903_RS04665	645.113	0.395304	0.14085	2.80656	0.0050073	0.0110323	FALSE
W903_RS04670	ID=W903_RS04670	3253.6	0.130504	0.0552027	2.36409	0.0180746	0.035642	FALSE
W903_RS04675	ID=W903_RS04675	1110.25	-0.117726	0.120754	-0.974921	0.3296	0.438157	FALSE
W903_RS04680	ID=W903_RS04680	8558.4	0.136193	0.110736	1.2299	0.218735	0.315305	FALSE
W903_RS04685	ID=W903_RS04685	1183.87	-0.204247	0.105779	-1.93088	0.0534975	0.0929348	FALSE
W903_RS04690	ID=W903_RS04690	2654.66	0.197757	0.0802806	2.46332	0.0137656	0.0277656	FALSE
W903_RS04695	ID=W903_RS04695	4024	0.0815873	0.0388706	2.09894	0.0358218	0.0652776	FALSE
W903_RS04700	ID=W903_RS04700	1234.09	0.0678023	0.117955	0.574817	0.565415	0.656174	FALSE
W903_RS04705	ID=W903_RS04705	2215.21	0.400514	0.0748423	5.35144	8.72566e-08	3.97899e-07	FALSE
W903_RS04710	ID=W903_RS04710	79.4627	-0.44587	0.280388	-1.59019	0.111793	0.175555	FALSE
W903_RS04715	ID=W903_RS04715	1081.18	-0.0737225	0.13599	-0.542119	0.587736	0.673085	FALSE
W903_RS04720	ID=W903_RS04720	13091.6	-0.192218	0.0975433	-1.97059	0.0487708	0.0857368	FALSE
W903_RS04725	ID=W903_RS04725	17264.4	-0.157634	0.0930593	-1.69391	0.0902826	0.145758	FALSE
W903_RS04730	ID=W903_RS04730	16854.2	0.0597267	0.204263	0.292402	0.76998	0.828973	FALSE
W903_RS04735	ID=W903_RS04735	30665	0.0146931	0.201159	0.0730423	0.941772	0.962058	FALSE
W903_RS04740	ID=W903_RS04740	1884.88	-0.166957	0.0470178	-3.55094	0.000383865	0.00106305	FALSE
W903_RS04745	ID=W903_RS04745	1750.73	-0.0620564	0.0514989	-1.205	0.228202	0.326716	FALSE
W903_RS04750	ID=W903_RS04750	2975.45	0.0651225	0.0808702	0.805272	0.420663	0.523277	FALSE
W903_RS04755	ID=W903_RS04755	1494.55	-0.256891	0.0626599	-4.09976	4.13576e-05	0.000133201	FALSE
W903_RS04760	ID=W903_RS04760	1752.08	-0.379648	0.10028	-3.78588	0.000153165	0.000447696	FALSE
W903_RS04765	ID=W903_RS04765	7634.57	-0.239128	0.20771	-1.15126	0.249626	0.349734	FALSE
W903_RS04770	ID=W903_RS04770	58.8137	0.0256912	0.272308	0.0943463	0.924834	0.94987	FALSE
W903_RS04775	ID=W903_RS04775	6.60165	1.17252	0.838067	1.39908	0.16179	0.242429	FALSE
W903_RS04780	ID=W903_RS04780	1537.74	-0.132614	0.147928	-0.896473	0.37	0.475858	FALSE
W903_RS04785	ID=W903_RS04785	608.068	-0.0916241	0.0930571	-0.984601	0.32482	0.434238	FALSE
W903_RS04790	ID=W903_RS04790	941.538	-0.205024	0.107057	-1.91508	0.0554822	0.0955947	FALSE
W903_RS04795	ID=W903_RS04795	580.784	0.127645	0.15736	0.811166	0.41727	0.520807	FALSE
W903_RS04800	ID=W903_RS04800	15508.8	3.12698	0.0867969	36.0263	3.2371e-284	6.8231e-282	TRUE
W903_RS04805	ID=W903_RS04805	5427.29	3.27206	0.115412	28.3511	8.12273e-177	1.18529e-174	TRUE
W903_RS04810	ID=W903_RS04810	1463.84	3.33377	0.124335	26.8129	2.28528e-158	3.09656e-156	TRUE
W903_RS04815	ID=W903_RS04815	2517.26	3.29957	0.0758072	43.5258	0	0	TRUE
W903_RS04825	ID=W903_RS04825	1725.89	-0.699353	0.222511	-3.143	0.00167223	0.00402814	FALSE
W903_RS04830	ID=W903_RS04830	7275.77	0.118436	0.12329	0.960632	0.336737	0.443604	FALSE
W903_RS04835	ID=W903_RS04835	519.657	-0.119917	0.143967	-0.832951	0.404873	0.510667	FALSE
W903_RS04840	ID=W903_RS04840	761.543	-0.097991	0.0900139	-1.08862	0.276321	0.379841	FALSE
W903_RS04845	ID=W903_RS04845	397.385	0.116378	0.12809	0.908562	0.363581	0.469193	FALSE
W903_RS04850	ID=W903_RS04850	588.693	-0.22346	0.141445	-1.57983	0.114145	0.178657	FALSE
W903_RS04855	ID=W903_RS04855	766.87	-1.03351	0.116621	-8.86215	7.84891e-19	9.24807e-18	TRUE
W903_RS04860	ID=W903_RS04860	488.495	-0.575098	0.116671	-4.92923	8.25546e-07	3.29004e-06	FALSE
W903_RS04865	ID=W903_RS04865	49.854	2.99197	0.416716	7.17987	6.97785e-13	5.15057e-12	TRUE
W903_RS04870	ID=W903_RS04870	809.133	-0.151422	0.14059	-1.07704	0.281461	0.384518	FALSE
W903_RS04875	ID=W903_RS04875	3129.46	0.380162	0.101354	3.75084	0.000176246	0.000510441	FALSE
W903_RS04880	ID=W903_RS04880	2239.62	0.443033	0.0790877	5.60179	2.12148e-08	1.01885e-07	FALSE
W903_RS04885	ID=W903_RS04885	2181.66	0.614928	0.0970238	6.33791	2.3291e-10	1.37642e-09	FALSE
W903_RS04890	ID=W903_RS04890	1699.63	-0.0899269	0.0589341	-1.52589	0.127038	0.195435	FALSE
W903_RS04895	ID=W903_RS04895	39951.2	-0.512526	0.199179	-2.57319	0.0100767	0.0209599	FALSE
W903_RS04900	ID=W903_RS04900	75861.1	-0.503328	0.1009	-4.98838	6.08892e-07	2.46283e-06	FALSE
W903_RS04905	ID=W903_RS04905	2179.16	-0.259084	0.159013	-1.62932	0.103245	0.163494	FALSE
W903_RS04910	ID=W903_RS04910	7913.17	-0.664235	0.0416408	-15.9516	2.7791e-57	1.01384e-55	FALSE
W903_RS04915	ID=W903_RS04915	52.4581	0.775166	0.485751	1.59581	0.110531	0.173862	FALSE
W903_RS04920	ID=W903_RS04920	793.69	0.441655	0.093347	4.73133	2.23051e-06	8.36221e-06	FALSE
W903_RS04925	ID=W903_RS04925	1195.35	0.401451	0.0841456	4.77091	1.83395e-06	6.94114e-06	FALSE
W903_RS04930	ID=W903_RS04930	1021.83	0.468779	0.342814	1.36744	0.171486	0.255344	FALSE
W903_RS04935	ID=W903_RS04935	7825.75	-0.114298	0.545802	-0.209413	0.834126	0.876698	FALSE
W903_RS04940	ID=W903_RS04940	213.957	-0.302027	0.245453	-1.23049	0.218514	0.315305	FALSE
W903_RS04945	ID=W903_RS04945	367.748	-0.145291	0.113058	-1.2851	0.198757	0.291523	FALSE
W903_RS04950	ID=W903_RS04950	550.875	-0.620618	0.0790188	-7.85406	4.02791e-15	3.5873e-14	FALSE
W903_RS04955	ID=W903_RS04955	18087	-1.36893	0.228015	-6.00372	1.9285e-09	1.04605e-08	TRUE
W903_RS04960	ID=W903_RS04960	10676.5	-0.699975	0.0502177	-13.9388	3.68009e-44	1.16352e-42	FALSE
W903_RS04965	ID=W903_RS04965	6725.42	-0.671923	0.0657965	-10.2121	1.74986e-24	2.59334e-23	FALSE
W903_RS04970	ID=W903_RS04970	7801.51	-0.683191	0.106059	-6.4416	1.18219e-10	7.18784e-10	FALSE
W903_RS04975	ID=W903_RS04975	31375.1	0.175322	0.0775417	2.26101	0.0237586	0.0452966	FALSE
W903_RS04980	ID=W903_RS04980	47457.5	-0.240101	0.103276	-2.32484	0.0200804	0.0391093	FALSE
W903_RS04985	ID=W903_RS04985	8541.19	-0.0801286	0.0625365	-1.28131	0.200085	0.293097	FALSE
W903_RS04990	ID=W903_RS04990	2825.34	0.0993222	0.0587517	1.69054	0.0909247	0.146297	FALSE
W903_RS04995	ID=W903_RS04995	685.736	0.122125	0.215569	0.566522	0.571039	0.659749	FALSE
W903_RS05000	ID=W903_RS05000	5244.11	-0.241539	0.0644824	-3.74582	0.000179806	0.000519167	FALSE
W903_RS05005	ID=W903_RS05005	1120.47	0.955421	0.134255	7.11645	1.10742e-12	7.95751e-12	FALSE
W903_RS05010	ID=W903_RS05010	245.73	-0.667728	0.20423	-3.26948	0.00107744	0.00270002	FALSE
W903_RS05015	ID=W903_RS05015	13.2741	0.480847	0.647767	0.742314	0.457897	0.558315	FALSE
W903_RS05020	ID=W903_RS05020	3.57825	-0.23108	1.07464	-0.21503	0.829744	0.874944	FALSE
W903_RS05025	ID=W903_RS05025	20.1217	1.04428	0.459455	2.27287	0.0230342	0.0441372	TRUE
W903_RS05035	ID=W903_RS05035	3.89576	1.94893	1.09747	1.77583	0.0757603	0.125189	FALSE
W903_RS05040	ID=W903_RS05040	79.9819	0.639835	0.197044	3.24716	0.00116561	0.00289798	FALSE
W903_RS05045	ID=W903_RS05045	15128	-0.189758	0.198382	-0.956528	0.338806	0.445402	FALSE
W903_RS05050	ID=W903_RS05050	274.203	-1.0303	0.188151	-5.47591	4.3528e-08	2.02384e-07	TRUE
W903_RS05055	ID=W903_RS05055	3494.18	-0.231822	0.0599855	-3.86463	0.000111256	0.000331845	FALSE
W903_RS05060	ID=W903_RS05060	257.934	0.156695	0.124317	1.26044	0.207509	0.302107	FALSE
W903_RS05065	ID=W903_RS05065	905.925	0.292787	0.07673	3.81581	0.000135735	0.00039983	FALSE
W903_RS05070	ID=W903_RS05070	2110.08	0.0988688	0.177809	0.556039	0.578184	0.666352	FALSE
W903_RS05075	ID=W903_RS05075	48.2333	0.445861	0.253657	1.75773	0.078793	0.129412	FALSE
W903_RS05080	ID=W903_RS05080	141.089	0.109825	0.163274	0.672644	0.501174	0.598663	FALSE
W903_RS05085	ID=W903_RS05085	369.437	-0.176811	0.106087	-1.66665	0.0955835	0.152885	FALSE
W903_RS05090	ID=W903_RS05090	366.424	-0.229066	0.120256	-1.90482	0.0568029	0.097516	FALSE
W903_RS05095	ID=W903_RS05095	450.708	-0.396316	0.12077	-3.28157	0.0010323	0.00259719	FALSE
W903_RS05100	ID=W903_RS05100	559.815	0.588949	0.0976861	6.02899	1.6499e-09	8.99384e-09	FALSE
W903_RS05105	ID=W903_RS05105	511.913	-0.553676	0.099009	-5.59218	2.24238e-08	1.07148e-07	FALSE
W903_RS05110	ID=W903_RS05110	299.444	-0.125816	0.123239	-1.02091	0.307296	0.414315	FALSE
W903_RS05115	ID=W903_RS05115	382.856	0.20595	0.168856	1.21967	0.222589	0.320288	FALSE
W903_RS05120	ID=W903_RS05120	4547.87	0.078665	0.0890387	0.883492	0.376971	0.482207	FALSE
W903_RS05125	ID=W903_RS05125	662.789	0.219228	0.0963153	2.27615	0.0228368	0.0438033	FALSE
W903_RS05130	ID=W903_RS05130	2681.54	-0.343778	0.067125	-5.12146	3.03176e-07	1.28663e-06	FALSE
W903_RS05135	ID=W903_RS05135	1208.05	-0.625014	0.0808722	-7.72842	1.08892e-14	9.26315e-14	FALSE
W903_RS05140	ID=W903_RS05140	11547.4	-0.123236	0.0459394	-2.68258	0.00730576	0.0155894	FALSE
W903_RS05145	ID=W903_RS05145	3106.08	0.245159	0.0433986	5.649	1.61381e-08	7.89022e-08	FALSE
W903_RS05150	ID=W903_RS05150	2258.83	0.0950643	0.107108	0.887558	0.374779	0.480375	FALSE
W903_RS05155	ID=W903_RS05155	2719.33	0.232042	0.0788555	2.94262	0.00325444	0.00750142	FALSE
W903_RS05160	ID=W903_RS05160	2823.69	0.27173	0.153489	1.77035	0.0766683	0.126469	FALSE
W903_RS05165	ID=W903_RS05165	2171.71	0.233331	0.0680214	3.43026	0.000602992	0.00159314	FALSE
W903_RS05170	ID=W903_RS05170	1818.2	0.264777	0.0504691	5.24631	1.5518e-07	6.83006e-07	FALSE
W903_RS05175	ID=W903_RS05175	854.593	-0.0331193	0.104628	-0.316543	0.751591	0.813794	FALSE
W903_RS05180	ID=W903_RS05180	1880.79	0.0673801	0.0732045	0.920437	0.357344	0.463034	FALSE
W903_RS05185	ID=W903_RS05185	63.6804	-0.353212	0.364825	-0.968167	0.332961	0.441697	FALSE
W903_RS05190	ID=W903_RS05190	1886.73	-0.274426	0.229026	-1.19823	0.230827	0.329728	FALSE
W903_RS05195	ID=W903_RS05195	1942.11	0.444808	0.160637	2.76902	0.00562251	0.0123163	FALSE
W903_RS05200	ID=W903_RS05200	1860.33	0.562693	0.133459	4.21623	2.48425e-05	8.16747e-05	FALSE
W903_RS05205	ID=W903_RS05205	886.199	0.460456	0.0866919	5.31141	1.08783e-07	4.87852e-07	FALSE
W903_RS05210	ID=W903_RS05210	1877.42	0.382788	0.0589924	6.48876	8.65479e-11	5.4007e-10	FALSE
W903_RS05215	ID=W903_RS05215	830.629	0.334459	0.121484	2.75312	0.00590306	0.0128445	FALSE
W903_RS05220	ID=W903_RS05220	2456.67	0.449942	0.100713	4.46758	7.91081e-06	2.80501e-05	FALSE
W903_RS05225	ID=W903_RS05225	1305.19	0.701118	0.15896	4.41065	1.0306e-05	3.57413e-05	FALSE
W903_RS05230	ID=W903_RS05230	444.698	0.242492	0.153401	1.58077	0.113931	0.178617	FALSE
W903_RS05235	ID=W903_RS05235	5582.65	0.507516	0.0573919	8.84299	9.3188e-19	1.08573e-17	FALSE
W903_RS05240	ID=W903_RS05240	26.1387	0.418006	0.362774	1.15225	0.249219	0.349681	FALSE
W903_RS05245	ID=W903_RS05245	4580.09	0.0209996	0.0709194	0.296106	0.767149	0.826865	FALSE
W903_RS05250	ID=W903_RS05250	2080.03	0.0225245	0.0659523	0.341526	0.732708	0.801139	FALSE
W903_RS05255	ID=W903_RS05255	2737.58	0.0389234	0.143599	0.271056	0.786348	0.840546	FALSE
W903_RS05260	ID=W903_RS05260	3772.62	-0.0709013	0.058718	-1.20749	0.227244	0.325841	FALSE
W903_RS05265	ID=W903_RS05265	669.749	-0.268769	0.124655	-2.1561	0.0310761	0.057626	FALSE
W903_RS05270	ID=W903_RS05270	914.182	-0.08957	0.0741792	-1.20748	0.227247	0.325841	FALSE
W903_RS05275	ID=W903_RS05275	1159.25	-0.113714	0.100157	-1.13536	0.256225	0.357134	FALSE
W903_RS05290	ID=W903_RS05290	168.47	-0.114658	0.170089	-0.674103	0.500246	0.598663	FALSE
W903_RS05295	ID=W903_RS05295	147.839	-0.067523	0.159576	-0.423139	0.672194	0.747451	FALSE
W903_RS05300	ID=W903_RS05300	205.118	0.0969308	0.175597	0.552008	0.580943	0.668018	FALSE
W903_RS05305	ID=W903_RS05305	116.623	0.447564	0.209937	2.1319	0.0330151	0.0606288	FALSE
W903_RS05310	ID=W903_RS05310	32.3333	0.215271	0.381892	0.563696	0.572961	0.661538	FALSE
W903_RS05315	ID=W903_RS05315	199.199	-0.839798	0.400894	-2.09481	0.0361876	0.0658177	FALSE
W903_RS05320	ID=W903_RS05320	9.0865	-1.26904	0.749504	-1.69317	0.0904222	0.145787	FALSE
W903_RS05325	ID=W903_RS05325	36.8073	-0.36212	0.286643	-1.26331	0.206477	0.301065	FALSE
W903_RS05330	ID=W903_RS05330	122.621	2.04839	0.232567	8.80774	1.27696e-18	1.45927e-17	TRUE
W903_RS05335	ID=W903_RS05335	116.483	1.89002	0.219024	8.62927	6.17431e-18	6.69295e-17	TRUE
W903_RS05340	ID=W903_RS05340	30.3391	2.0579	0.41933	4.9076	9.21998e-07	3.64381e-06	TRUE
W903_RS05345	ID=W903_RS05345	80.5322	1.31603	0.26155	5.03166	4.86245e-07	1.99224e-06	TRUE
W903_RS05350	ID=W903_RS05350	200.699	-0.108059	0.436676	-0.247457	0.804554	0.856957	FALSE
W903_RS05355	ID=W903_RS05355	937.518	-0.0601914	0.0882357	-0.682166	0.495134	0.594474	FALSE
W903_RS05360	ID=W903_RS05360	347.492	0.478881	0.100071	4.78541	1.7064e-06	6.50008e-06	FALSE
W903_RS05365	ID=W903_RS05365	788.947	0.576511	0.129589	4.44876	8.63693e-06	3.02851e-05	FALSE
W903_RS05375	ID=W903_RS05375	33.6951	-0.690327	0.516582	-1.33634	0.181439	0.268899	FALSE
W903_RS05380	ID=W903_RS05380	91.801	-0.693724	0.233332	-2.97312	0.00294793	0.00684482	FALSE
W903_RS05385	ID=W903_RS05385	5.68227	-4.24735	1.30404	-3.25706	0.00112574	0.00280252	TRUE
W903_RS05390	ID=W903_RS05390	7.97786	-0.788758	0.860554	-0.91657	0.359368	0.465021	FALSE
W903_RS05395	ID=W903_RS05395	402.111	-1.25198	0.14616	-8.56584	1.07288e-17	1.14986e-16	TRUE
W903_RS05400	ID=W903_RS05400	550.162	-1.313	0.0755763	-17.3731	1.31808e-67	6.41128e-66	TRUE
W903_RS05405	ID=W903_RS05405	300.272	-1.31984	0.300291	-4.39519	1.10675e-05	3.81035e-05	TRUE
W903_RS05410	ID=W903_RS05410	466.738	-1.58973	0.156903	-10.132	3.98596e-24	5.81644e-23	TRUE
W903_RS05415	ID=W903_RS05415	744.68	-1.53113	0.118778	-12.8907	5.07821e-38	1.28445e-36	TRUE
W903_RS05425	ID=W903_RS05425	132.326	-1.56194	0.225846	-6.91595	4.64751e-12	3.15998e-11	TRUE
W903_RS05435	ID=W903_RS05435	239.681	-1.63971	0.231727	-7.07605	1.48323e-12	1.04988e-11	TRUE
W903_RS05440	ID=W903_RS05440	2130.1	-1.60987	0.168213	-9.57043	1.06459e-21	1.43229e-20	TRUE
W903_RS05445	ID=W903_RS05445	196.17	-1.73979	0.242427	-7.17656	7.14876e-13	5.25628e-12	TRUE
W903_RS05450	ID=W903_RS05450	634.39	-1.23059	0.131033	-9.39148	5.91622e-21	7.74005e-20	TRUE
W903_RS05455	ID=W903_RS05455	13321.5	-1.28169	0.0771784	-16.6069	6.21426e-62	2.56271e-60	TRUE
W903_RS05460	ID=W903_RS05460	1921.98	-1.03753	0.140772	-7.37031	1.70233e-13	1.33997e-12	TRUE
W903_RS05465	ID=W903_RS05465	34.6002	-0.930767	0.300094	-3.10159	0.00192486	0.00458726	FALSE
W903_RS05470	ID=W903_RS05470	266.128	-0.748481	0.149846	-4.995	5.88371e-07	2.38491e-06	FALSE
W903_RS05475	ID=W903_RS05475	2973.04	-0.867763	0.185976	-4.66598	3.07146e-06	1.13578e-05	FALSE
W903_RS05485	ID=W903_RS05485	13290.7	-2.56438	0.101074	-25.3714	5.22331e-142	6.19288e-140	TRUE
W903_RS05490	ID=W903_RS05490	5888.26	-5.25362	0.243761	-21.5523	5.03371e-103	3.81958e-101	TRUE
W903_RS05495	ID=W903_RS05495	1493.67	-5.44148	0.247066	-22.0244	1.68063e-107	1.38615e-105	TRUE
W903_RS05500	ID=W903_RS05500	44372.7	-5.943	0.0438874	-135.415	0	0	TRUE
W903_RS05505	ID=W903_RS05505	12438.4	-6.00211	0.118118	-50.8144	0	0	TRUE
W903_RS05510	ID=W903_RS05510	11190.9	-6.0348	0.0934172	-64.6005	0	0	TRUE
W903_RS05515	ID=W903_RS05515	18091.2	-4.04292	0.0582264	-69.4345	0	0	TRUE
W903_RS05520	ID=W903_RS05520	4157.1	-3.9555	0.343616	-11.5114	1.15615e-30	2.21537e-29	TRUE
W903_RS05525	ID=W903_RS05525	10149.2	-3.60843	0.1205	-29.9454	5.04412e-197	8.69881e-195	TRUE
W903_RS05530	ID=W903_RS05530	4800.3	0.896433	0.119106	7.52632	5.21907e-14	4.28035e-13	FALSE
W903_RS05535	ID=W903_RS05535	4837.6	0.893414	0.0927964	9.62768	6.10951e-22	8.33794e-21	FALSE
W903_RS05540	ID=W903_RS05540	3643.98	0.0215182	0.0476892	0.451218	0.651833	0.730509	FALSE
W903_RS05545	ID=W903_RS05545	4835.36	0.728583	0.128334	5.67726	1.3687e-08	6.77964e-08	FALSE
W903_RS05550	ID=W903_RS05550	13915.7	1.47036	0.136777	10.75	5.92408e-27	9.85788e-26	TRUE
W903_RS05555	ID=W903_RS05555	3843.06	-0.426742	0.0584097	-7.30602	2.75166e-13	2.09634e-12	FALSE
W903_RS05560	ID=W903_RS05560	10468.4	-0.748729	0.0390994	-19.1494	9.79497e-82	5.46502e-80	FALSE
W903_RS05565	ID=W903_RS05565	2567.51	0.197153	0.221083	0.891759	0.372522	0.477806	FALSE
W903_RS05570	ID=W903_RS05570	1970.24	0.389236	0.123901	3.1415	0.00168083	0.00403611	FALSE
W903_RS05575	ID=W903_RS05575	1686.62	0.363589	0.165403	2.19821	0.0279345	0.0524151	FALSE
W903_RS05580	ID=W903_RS05580	334.572	-0.00674284	0.306167	-0.0220234	0.982429	0.987636	FALSE
W903_RS05585	ID=W903_RS05585	2610.12	0.268445	0.0812938	3.30216	0.000959422	0.00242994	FALSE
W903_RS05590	ID=W903_RS05590	3116.1	0.203751	0.114631	1.77746	0.0754931	0.124965	FALSE
W903_RS05595	ID=W903_RS05595	2075.23	0.392349	0.138171	2.8396	0.00451707	0.0100658	FALSE
W903_RS05600	ID=W903_RS05600	347.847	-0.0646258	0.290365	-0.222568	0.823872	0.872146	FALSE
W903_RS05605	ID=W903_RS05605	372.888	0.150111	0.185022	0.811313	0.417186	0.520807	FALSE
W903_RS05610	ID=W903_RS05610	1385.2	-0.0432015	0.216295	-0.199735	0.841688	0.882633	FALSE
W903_RS05615	ID=W903_RS05615	6954.71	-0.556868	0.119054	-4.67746	2.90452e-06	1.07615e-05	FALSE
W903_RS05620	ID=W903_RS05620	58.5746	0.806399	0.302892	2.66233	0.00776009	0.0164296	FALSE
W903_RS05625	ID=W903_RS05625	2146.32	0.48139	0.0714877	6.73389	1.65185e-11	1.09183e-10	FALSE
W903_RS05630	ID=W903_RS05630	1701.88	0.313664	0.060436	5.19001	2.10278e-07	9.06586e-07	FALSE
W903_RS05635	ID=W903_RS05635	500.139	0.0944707	0.181241	0.521243	0.602198	0.685701	FALSE
W903_RS05640	ID=W903_RS05640	1729.65	-0.0969726	0.065945	-1.47051	0.141424	0.215142	FALSE
W903_RS05645	ID=W903_RS05645	3670.12	-0.125427	0.104917	-1.19548	0.231899	0.330264	FALSE
W903_RS05650	ID=W903_RS05650	1140.76	-0.0443548	0.0694367	-0.63878	0.522966	0.619654	FALSE
W903_RS05655	ID=W903_RS05655	1180.78	-0.0675044	0.107258	-0.629367	0.529109	0.623429	FALSE
W903_RS05660	ID=W903_RS05660	1935.46	-0.0277818	0.0790669	-0.351371	0.72531	0.795326	FALSE
W903_RS05665	ID=W903_RS05665	688.805	-0.114616	0.133536	-0.858316	0.390718	0.496726	FALSE
W903_RS05670	ID=W903_RS05670	56.9521	0.651182	0.284327	2.29026	0.0220063	0.0424247	FALSE
W903_RS05675	ID=W903_RS05675	1494.17	-0.623539	0.0830833	-7.50498	6.14378e-14	4.95947e-13	FALSE
W903_RS05680	ID=W903_RS05680	1572.62	-0.666124	0.204018	-3.26503	0.00109451	0.00273556	FALSE
W903_RS05685	ID=W903_RS05685	5196.6	-0.696826	0.0745024	-9.35306	8.51439e-21	1.09876e-19	FALSE
W903_RS05690	ID=W903_RS05690	1031.58	-0.208615	0.12197	-1.71038	0.0871963	0.141498	FALSE
W903_RS05695	ID=W903_RS05695	3777.56	0.674964	0.0570178	11.8378	2.48965e-32	5.13354e-31	FALSE
W903_RS05700	ID=W903_RS05700	1311.53	0.49285	0.119375	4.12858	3.65015e-05	0.000118567	FALSE
W903_RS05705	ID=W903_RS05705	3308.69	-2.10709	0.101894	-20.6793	5.32091e-95	3.60492e-93	TRUE
W903_RS05710	ID=W903_RS05710	947.911	-0.0206845	0.0936424	-0.220888	0.825179	0.87262	FALSE
W903_RS05715	ID=W903_RS05715	804.848	0.747766	0.147597	5.06627	4.05677e-07	1.69883e-06	FALSE
W903_RS05720	ID=W903_RS05720	6431.04	-0.0190808	0.0997132	-0.191356	0.848246	0.886453	FALSE
W903_RS05725	ID=W903_RS05725	649.483	0.243859	0.239643	1.01759	0.308873	0.41585	FALSE
W903_RS05730	ID=W903_RS05730	11792.4	0.0846064	0.126316	0.669802	0.502984	0.599724	FALSE
W903_RS05735	ID=W903_RS05735	1333.24	0.158727	0.189266	0.838647	0.401667	0.507637	FALSE
W903_RS05740	ID=W903_RS05740	1260	0.246168	0.0729019	3.3767	0.000733614	0.00190901	FALSE
W903_RS05745	ID=W903_RS05745	1078.51	0.172515	0.22271	0.774619	0.438565	0.541639	FALSE
W903_RS05750	ID=W903_RS05750	402.306	-0.389105	0.181781	-2.14051	0.0323134	0.0595709	FALSE
W903_RS05755	ID=W903_RS05755	7148.64	-0.447719	0.0527472	-8.48802	2.10183e-17	2.21509e-16	FALSE
W903_RS05760	ID=W903_RS05760	6392.91	-0.533316	0.108589	-4.91135	9.04527e-07	3.58223e-06	FALSE
W903_RS05765	ID=W903_RS05765	2890.7	-0.431633	0.0538799	-8.01101	1.1377e-15	1.07374e-14	FALSE
W903_RS05770	ID=W903_RS05770	4820.7	0.506797	0.103808	4.88205	1.0499e-06	4.11502e-06	FALSE
W903_RS05775	ID=W903_RS05775	17.7483	0.883561	0.51125	1.72823	0.0839462	0.136575	FALSE
W903_RS05780	ID=W903_RS05780	1922.01	-0.182533	0.253212	-0.720872	0.470988	0.57054	FALSE
W903_RS05785	ID=W903_RS05785	633.072	0.342084	0.0785933	4.35259	1.3454e-05	4.60689e-05	FALSE
W903_RS05790	ID=W903_RS05790	535.138	0.2769	0.25422	1.08921	0.27606	0.379758	FALSE
W903_RS05795	ID=W903_RS05795	554.895	-0.0510197	0.112191	-0.45476	0.649282	0.729673	FALSE
W903_RS05800	ID=W903_RS05800	217.698	0.651395	0.18407	3.53885	0.000401875	0.00110302	FALSE
W903_RS05805	ID=W903_RS05805	1052.6	0.0652962	0.0787115	0.829564	0.406785	0.512398	FALSE
W903_RS05810	ID=W903_RS05810	2662.93	0.178771	0.288105	0.620508	0.534923	0.628621	FALSE
W903_RS05815	ID=W903_RS05815	1283.52	0.153169	0.218076	0.702365	0.482452	0.582937	FALSE
W903_RS05820	ID=W903_RS05820	1546.47	0.182096	0.0719179	2.53201	0.0113412	0.0233091	FALSE
W903_RS05825	ID=W903_RS05825	2427.54	0.0939263	0.101296	0.927242	0.353801	0.459384	FALSE
W903_RS05830	ID=W903_RS05830	1584.08	0.0180987	0.198844	0.0910193	0.927477	0.951576	FALSE
W903_RS05835	ID=W903_RS05835	782.925	-0.18492	0.0785274	-2.35485	0.01853	0.0364262	FALSE
W903_RS05840	ID=W903_RS05840	372.297	-0.138952	0.177941	-0.780889	0.434868	0.538124	FALSE
W903_RS05845	ID=W903_RS05845	1018.8	-0.111492	0.129802	-0.858939	0.390374	0.496673	FALSE
W903_RS05850	ID=W903_RS05850	1304.38	-0.0062458	0.216905	-0.028795	0.977028	0.985339	FALSE
W903_RS05855	ID=W903_RS05855	2551.28	-0.0815277	0.0687717	-1.18548	0.235827	0.334536	FALSE
W903_RS05860	ID=W903_RS05860	893.688	-0.0343972	0.128694	-0.267279	0.789254	0.842552	FALSE
W903_RS05865	ID=W903_RS05865	931.366	-0.116199	0.10062	-1.15483	0.248159	0.34871	FALSE
W903_RS05870	ID=W903_RS05870	1717.33	-0.113879	0.121476	-0.937462	0.348521	0.454548	FALSE
W903_RS05875	ID=W903_RS05875	684.809	-0.559772	0.101671	-5.5057	3.67708e-08	1.71809e-07	FALSE
W903_RS05880	ID=W903_RS05880	4508.47	-0.0344306	0.0622603	-0.553011	0.580256	0.668018	FALSE
W903_RS05885	ID=W903_RS05885	4754.96	-0.19341	0.0559749	-3.4553	0.000549686	0.00146454	FALSE
W903_RS05890	ID=W903_RS05890	907.522	-0.167857	0.248663	-0.675037	0.499652	0.598663	FALSE
W903_RS05895	ID=W903_RS05895	289.212	-0.11491	0.187017	-0.614435	0.538928	0.632249	FALSE
W903_RS05900	ID=W903_RS05900	2319.42	1.02114	0.115199	8.86418	7.70671e-19	9.13726e-18	TRUE
W903_RS05905	ID=W903_RS05905	25.3817	0.0658474	0.463922	0.141936	0.88713	0.919108	FALSE
W903_RS05910	ID=W903_RS05910	135.637	0.00678357	0.190323	0.0356425	0.971567	0.981397	FALSE
W903_RS05915	ID=W903_RS05915	3468.16	0.173017	0.147193	1.17545	0.239816	0.338742	FALSE
W903_RS05920	ID=W903_RS05920	552.282	0.273027	0.141699	1.92681	0.0540027	0.0936409	FALSE
W903_RS05925	ID=W903_RS05925	1148.19	0.258254	0.071283	3.62293	0.000291281	0.000818607	FALSE
W903_RS05930	ID=W903_RS05930	3631.41	0.160126	0.0577377	2.77334	0.00554842	0.0121821	FALSE
W903_RS05935	ID=W903_RS05935	10452.5	-1.14084	0.238255	-4.78832	1.68184e-06	6.41942e-06	TRUE
W903_RS05940	ID=W903_RS05940	600.447	-1.06062	0.304982	-3.47764	0.000505842	0.00136304	TRUE
W903_RS05945	ID=W903_RS05945	4075.61	-1.13762	0.262338	-4.33647	1.44792e-05	4.94012e-05	TRUE
W903_RS05950	ID=W903_RS05950	623.961	-1.06611	0.115512	-9.22943	2.72087e-20	3.48749e-19	TRUE
W903_RS05955	ID=W903_RS05955	1543.46	-1.06711	0.0663027	-16.0944	2.79054e-58	1.03797e-56	TRUE
W903_RS05960	ID=W903_RS05960	776.756	-1.0235	0.139258	-7.34966	1.98717e-13	1.54494e-12	TRUE
W903_RS05965	ID=W903_RS05965	4001.62	0.614318	0.0461935	13.2988	2.35278e-40	6.37604e-39	FALSE
W903_RS05970	ID=W903_RS05970	845.072	-2.6306	0.156119	-16.85	1.0496e-63	4.42465e-62	TRUE
W903_RS05975	ID=W903_RS05975	16236.3	-4.06693	0.0517976	-78.5159	0	0	TRUE
W903_RS05980	ID=W903_RS05980	631.293	-0.0789071	0.10697	-0.737659	0.460722	0.56025	FALSE
W903_RS05985	ID=W903_RS05985	1528.53	-0.303911	0.15844	-1.91814	0.055093	0.0950104	FALSE
W903_RS05990	ID=W903_RS05990	210.436	-0.650361	0.293981	-2.21225	0.0269492	0.0508177	FALSE
W903_RS05995	ID=W903_RS05995	533.612	-0.865599	0.193322	-4.47751	7.55186e-06	2.69764e-05	FALSE
W903_RS06000	ID=W903_RS06000	1214.9	-0.435312	0.0717309	-6.06868	1.28968e-09	7.15355e-09	FALSE
W903_RS06010	ID=W903_RS06010	89545.5	0.174318	0.300374	0.580336	0.561688	0.653695	FALSE
W903_RS06025	ID=W903_RS06025	158.623	-0.276961	0.170906	-1.62055	0.105115	0.16617	FALSE
W903_RS06030	ID=W903_RS06030	5945.22	-0.314224	0.117474	-2.67483	0.00747662	0.0159361	FALSE
W903_RS06035	ID=W903_RS06035	8679.68	0.0361715	0.165864	0.21808	0.827367	0.873408	FALSE
W903_RS06040	ID=W903_RS06040	3887.82	-0.09237	0.0534298	-1.72881	0.0838431	0.136524	FALSE
W903_RS06045	ID=W903_RS06045	806.347	-0.125103	0.116281	-1.07587	0.281987	0.384842	FALSE
W903_RS06050	ID=W903_RS06050	576.447	-0.0297559	0.34377	-0.0865574	0.931023	0.954161	FALSE
W903_RS06055	ID=W903_RS06055	1847.09	0.315739	0.0845898	3.7326	0.000189516	0.000543891	FALSE
W903_RS06060	ID=W903_RS06060	2241.7	0.254112	0.0919574	2.76336	0.00572089	0.0125029	FALSE
W903_RS06065	ID=W903_RS06065	1474.12	0.201904	0.104879	1.92512	0.0542146	0.0937512	FALSE
W903_RS06070	ID=W903_RS06070	3064.22	0.148346	0.0637356	2.32753	0.0199372	0.0388703	FALSE
W903_RS06075	ID=W903_RS06075	2333.79	0.23164	0.0724873	3.1956	0.0013954	0.00339804	FALSE
W903_RS06080	ID=W903_RS06080	1773.18	0.317089	0.0952708	3.32829	0.000873806	0.00223699	FALSE
W903_RS06085	ID=W903_RS06085	1353.14	0.231788	0.0543242	4.26676	1.98331e-05	6.68265e-05	FALSE
W903_RS06090	ID=W903_RS06090	708.799	-0.0631399	0.148047	-0.426485	0.669754	0.745176	FALSE
W903_RS06095	ID=W903_RS06095	1161.78	0.150069	0.0554186	2.70792	0.00677072	0.0145295	FALSE
W903_RS06100	ID=W903_RS06100	521.206	0.0742706	0.0980656	0.757357	0.448836	0.551809	FALSE
W903_RS06105	ID=W903_RS06105	601.856	0.195824	0.125421	1.56134	0.118444	0.184776	FALSE
W903_RS06110	ID=W903_RS06110	462.331	0.269232	0.236635	1.13775	0.255226	0.356264	FALSE
W903_RS06115	ID=W903_RS06115	791.191	0.31562	0.20384	1.54837	0.121534	0.188512	FALSE
W903_RS06120	ID=W903_RS06120	632.963	0.119908	0.0873956	1.37201	0.170059	0.253817	FALSE
W903_RS06125	ID=W903_RS06125	2094.25	0.0906709	0.0824112	1.10022	0.271234	0.375296	FALSE
W903_RS06130	ID=W903_RS06130	1692.87	-0.00332626	0.122759	-0.0270959	0.978383	0.9858	FALSE
W903_RS06135	ID=W903_RS06135	1447.92	0.0866273	0.0933526	0.927958	0.353429	0.459216	FALSE
W903_RS06140	ID=W903_RS06140	906.562	-0.0439423	0.152866	-0.287457	0.773763	0.83116	FALSE
W903_RS06145	ID=W903_RS06145	3523.46	0.0898488	0.173061	0.519174	0.60364	0.686925	FALSE
W903_RS06150	ID=W903_RS06150	855.152	0.309754	0.0844274	3.66888	0.000243619	0.000692683	FALSE
W903_RS06155	ID=W903_RS06155	2986.33	-0.616792	0.0701801	-8.78871	1.51288e-18	1.71852e-17	FALSE
W903_RS06160	ID=W903_RS06160	2791.6	-0.68382	0.105602	-6.47546	9.45229e-11	5.8598e-10	FALSE
W903_RS06165	ID=W903_RS06165	5561.81	-0.320353	0.0932862	-3.43409	0.000594546	0.00157302	FALSE
W903_RS06170	ID=W903_RS06170	3327.78	-0.529756	0.282946	-1.87229	0.0611668	0.104253	FALSE
W903_RS06175	ID=W903_RS06175	1496.94	-0.571752	0.116257	-4.91801	8.74276e-07	3.46967e-06	FALSE
W903_RS06180	ID=W903_RS06180	5159.09	-0.29157	0.0935983	-3.11512	0.00183871	0.00439299	FALSE
W903_RS06185	ID=W903_RS06185	1207.91	-0.448616	0.115813	-3.87361	0.000107236	0.000322389	FALSE
W903_RS06190	ID=W903_RS06190	819.292	-0.149813	0.273217	-0.548328	0.583466	0.670403	FALSE
W903_RS06195	ID=W903_RS06195	819.514	-0.12934	0.124912	-1.03546	0.300456	0.406828	FALSE
W903_RS06200	ID=W903_RS06200	6189.29	-0.0926723	0.122309	-0.757693	0.448635	0.551809	FALSE
W903_RS06205	ID=W903_RS06205	348.518	0.0467827	0.155206	0.301424	0.763091	0.823427	FALSE
W903_RS06210	ID=W903_RS06210	558.012	0.233126	0.0927489	2.51352	0.0119533	0.0244347	FALSE
W903_RS06215	ID=W903_RS06215	420.434	0.0951104	0.162859	0.584004	0.559217	0.651219	FALSE
W903_RS06220	ID=W903_RS06220	1150.75	-0.192452	0.250144	-0.769367	0.441676	0.544772	FALSE
W903_RS06225	ID=W903_RS06225	14098	-0.0324882	0.17191	-0.188984	0.850105	0.887534	FALSE
W903_RS06230	ID=W903_RS06230	39186.7	-0.123897	0.0880265	-1.4075	0.159279	0.239234	FALSE
W903_RS06235	ID=W903_RS06235	4623.19	-0.48348	0.136497	-3.54206	0.000397021	0.00109152	FALSE
W903_RS06240	ID=W903_RS06240	3649.27	-0.475707	0.110025	-4.32363	1.53482e-05	5.21782e-05	FALSE
W903_RS06245	ID=W903_RS06245	317.23	-0.734047	0.144906	-5.06567	4.06969e-07	1.70049e-06	FALSE
W903_RS06250	ID=W903_RS06250	387.642	-0.613782	0.141665	-4.33262	1.47347e-05	5.01825e-05	FALSE
W903_RS06260	ID=W903_RS06260	10989	-0.231871	0.0750207	-3.09076	0.00199644	0.00474593	FALSE
W903_RS06265	ID=W903_RS06265	4736.04	-0.244583	0.119571	-2.04551	0.0408047	0.073163	FALSE
W903_RS06270	ID=W903_RS06270	5434.09	-0.359863	0.105442	-3.41289	0.000642789	0.00168888	FALSE
W903_RS06275	ID=W903_RS06275	758.587	-0.355839	0.133712	-2.66125	0.00778521	0.0164644	FALSE
W903_RS06280	ID=W903_RS06280	880.818	-0.283811	0.123604	-2.29614	0.021668	0.0419003	FALSE
W903_RS06285	ID=W903_RS06285	911.559	-0.065707	0.192404	-0.341505	0.732723	0.801139	FALSE
W903_RS06290	ID=W903_RS06290	1263.91	0.36791	0.131282	2.80245	0.00507158	0.011161	FALSE
W903_RS06295	ID=W903_RS06295	7077.87	0.267409	0.22632	1.18155	0.237384	0.335807	FALSE
W903_RS06300	ID=W903_RS06300	3427.71	-0.585225	0.151148	-3.87186	0.000108009	0.000323685	FALSE
W903_RS06305	ID=W903_RS06305	3811.83	0.549269	0.0522727	10.5078	7.95467e-26	1.22683e-24	FALSE
W903_RS06310	ID=W903_RS06310	1414.07	0.384423	0.143951	2.67052	0.00757341	0.0160702	FALSE
W903_RS06315	ID=W903_RS06315	1512.85	0.398801	0.0628679	6.34348	2.24634e-10	1.33166e-09	FALSE
W903_RS06320	ID=W903_RS06320	633.749	0.307136	0.258756	1.18697	0.235239	0.334018	FALSE
W903_RS06325	ID=W903_RS06325	1341.09	0.227627	0.122729	1.85472	0.0636363	0.107688	FALSE
W903_RS06330	ID=W903_RS06330	223.6	-0.389357	0.13729	-2.83602	0.00456792	0.0101587	FALSE
W903_RS06335	ID=W903_RS06335	150.019	-0.454096	0.281925	-1.6107	0.107246	0.169115	FALSE
W903_RS06340	ID=W903_RS06340	429.912	0.62709	0.148497	4.2229	2.41179e-05	7.9568e-05	FALSE
W903_RS06345	ID=W903_RS06345	232.56	0.51404	0.12711	4.04407	5.25302e-05	0.000166083	FALSE
W903_RS06355	ID=W903_RS06355	887.069	-0.363351	0.104741	-3.46906	0.00052229	0.00139744	FALSE
W903_RS06360	ID=W903_RS06360	7691.51	-0.587741	0.0470754	-12.4851	9.00443e-36	2.058e-34	FALSE
W903_RS06365	ID=W903_RS06365	2113.86	-0.383758	0.0865392	-4.43449	9.22885e-06	3.2301e-05	FALSE
W903_RS06375	ID=W903_RS06375	1538.65	0.137232	0.0942356	1.45626	0.14532	0.220537	FALSE
W903_RS06380	ID=W903_RS06380	517.435	-0.199015	0.246206	-0.808328	0.418902	0.522113	FALSE
W903_RS06385	ID=W903_RS06385	1529.04	0.445794	0.146904	3.0346	0.00240854	0.00564772	FALSE
W903_RS06390	ID=W903_RS06390	2680.56	0.129957	0.0857334	1.51583	0.129563	0.199013	FALSE
W903_RS06395	ID=W903_RS06395	3958.43	0.137674	0.0639833	2.15171	0.0314198	0.0580912	FALSE
W903_RS06400	ID=W903_RS06400	1088.82	0.0288439	0.19205	0.15019	0.880615	0.913355	FALSE
W903_RS06410	ID=W903_RS06410	59.3533	0.819788	0.298444	2.74688	0.00601656	0.0130589	FALSE
W903_RS06425	50S_ribosomal_protein_L10	54566.4	0.503075	0.123151	4.08504	4.40696e-05	0.000140978	FALSE
W903_RS06430	ATP-dependent_Clp_protease_ATP-binding_subunit	7961.75	1.4055	0.108362	12.9704	1.79977e-38	4.74189e-37	TRUE
W903_RS06435	homocysteine_S-methyltransferase	830.227	0.286691	0.0851159	3.36825	0.000756477	0.00195339	FALSE
W903_RS06440	amino_acid_permease	1094.85	0.225174	0.196929	1.14343	0.252862	0.353485	FALSE
W903_RS06445	HXXEE_domain-containing_protein	95.2889	0.589816	0.175482	3.36112	0.000776269	0.00199267	FALSE
W903_RS06460	ribosome_biogenesis_GTP-binding_protein_YihA/YsxC	3275.22	-0.158648	0.0590319	-2.6875	0.00719898	0.0153789	FALSE
W903_RS06465	ATP-dependent_Clp_protease_ATP-binding_subunit_ClpX	6499.43	-0.150994	0.0665582	-2.2686	0.0232926	0.0445423	FALSE
W903_RS06475	dihydrofolate_reductase	1116.54	-0.326881	0.138089	-2.36718	0.0179244	0.0353824	FALSE
W903_RS06480	thymidylate_synthase	1983.15	0.0257826	0.184393	0.139824	0.888799	0.920334	FALSE
W903_RS06485	hydroxymethylglutaryl-CoA_synthase	1753.95	-0.170935	0.0534703	-3.19682	0.00138949	0.00338801	FALSE
W903_RS06490	hydroxymethylglutaryl-CoA_reductase%2C_degradative	2816.83	-0.11353	0.136068	-0.834362	0.404077	0.510342	FALSE
W903_RS06495	DUF1836_domain-containing_protein	1660.67	1.31826	0.350828	3.75757	0.000171573	0.000497665	TRUE
W903_RS06500	hemolysin_III_family_protein	5321.93	0.746023	0.351278	2.12374	0.0336918	0.0616923	FALSE
W903_RS06505	diacylglycerol_kinase_family_lipid_kinase	13148.9	0.158952	0.0768894	2.06728	0.0387081	0.0698662	FALSE
W903_RS06510	glutathione_S-transferase_family_protein	1633.47	0.0444382	0.138993	0.319714	0.749185	0.812117	FALSE
W903_RS06515	DUF4649_family_protein	89.0951	0.526652	0.205685	2.56048	0.0104529	0.0216712	FALSE
W903_RS06520	type_2_isopentenyl-diphosphate_Delta-isomerase	2260.58	0.271998	0.0884261	3.07599	0.00209802	0.00498116	FALSE
W903_RS06525	phosphomevalonate_kinase	1545.65	0.325775	0.151251	2.15386	0.031251	0.0578937	FALSE
W903_RS06530	diphosphomevalonate_decarboxylase	1429.46	0.481383	0.0762012	6.31727	2.6623e-10	1.56844e-09	FALSE
W903_RS06535	mevalonate_kinase	1153.6	0.604576	0.170855	3.53853	0.000402366	0.00110302	FALSE
W903_RS06540	HAMP_domain-containing_histidine_kinase	1770.61	0.197858	0.121559	1.62767	0.103595	0.163903	FALSE
W903_RS06545	response_regulator_transcription_factor	2321.8	0.0484964	0.101028	0.480031	0.631206	0.714011	FALSE
W903_RS06550	GTP_pyrophosphokinase	1444.64	-0.0706938	0.161883	-0.436696	0.662332	0.739897	FALSE
W903_RS06555	hypothetical_protein	126.146	0.349771	0.255123	1.37099	0.170379	0.254096	FALSE
W903_RS06560	YSIRK_signal_domain/LPXTG_anchor_domain_surface_protein	73808.7	-0.529692	0.114646	-4.62023	3.83314e-06	1.4092e-05	FALSE
W903_RS06565	MarR_family_transcriptional_regulator	1614.37	0.429133	0.281303	1.52552	0.12713	0.195435	FALSE
W903_RS06570	bifunctional_metallophosphatase/5'-nucleotidase	8345.99	-0.294255	0.0423199	-6.95311	3.57324e-12	2.47388e-11	FALSE
W903_RS06575	peptide_deformylase	466.345	0.197284	0.158022	1.24846	0.211864	0.307033	FALSE
W903_RS06580	NADP-specific_glutamate_dehydrogenase	3022.72	0.438463	0.0708053	6.19252	5.92104e-10	3.39342e-09	FALSE
W903_RS06585	DUF308_domain-containing_protein	5197.97	-0.191417	0.288068	-0.664486	0.506379	0.602636	FALSE
W903_RS06590	ABC_transporter_ATP-binding_protein/permease	2737.43	0.895247	0.0764346	11.7126	1.09873e-31	2.19398e-30	FALSE
W903_RS06605	ABC-F_family_ATP-binding_cassette_domain-containing_protein	2694.3	0.528955	0.0644143	8.21176	2.17978e-16	2.16494e-15	FALSE
W903_RS06610	CCA_tRNA_nucleotidyltransferase	1643.62	0.719801	0.136275	5.28198	1.27794e-07	5.6532e-07	FALSE
W903_RS06615	DegV_family_protein	5098.14	0.137642	0.0784248	1.75508	0.0792457	0.130042	FALSE
W903_RS06620	DUF1149_family_protein	1116.41	-0.136477	0.199527	-0.684003	0.493973	0.593456	FALSE
W903_RS06625	hypothetical_protein	271.237	0.0830893	0.202705	0.409903	0.681877	0.756445	FALSE
W903_RS06630	DUF2127_domain-containing_protein	281.953	-0.0712491	0.163361	-0.436145	0.662732	0.739897	FALSE
W903_RS06635	fructose-specific_PTS_transporter_subunit_EIIC	15163.4	0.0136339	0.102626	0.13285	0.894312	0.924529	FALSE
W903_RS06640	1-phosphofructokinase	5054.73	-0.0956792	0.0702866	-1.36127	0.173427	0.258033	FALSE
W903_RS06645	DeoR/GlpR_family_DNA-binding_transcription_regulator	3058.13	-0.0711626	0.0618002	-1.15149	0.249529	0.349734	FALSE
W903_RS06650	aminoacyltransferase	3921.26	1.67404	0.0758242	22.0779	5.15811e-108	4.4477e-106	TRUE
W903_RS06655	SH3_domain-containing_protein	6591.79	0.684435	0.17365	3.94145	8.09898e-05	0.000249008	FALSE
W903_RS06660	2-dehydropantoate_2-reductase	3132.08	0.665577	0.0611196	10.8897	1.29006e-27	2.22477e-26	FALSE
W903_RS06665	PTS_transporter_subunit_IIC	4398.25	0.678084	0.0844203	8.03224	9.57111e-16	9.12382e-15	FALSE
W903_RS06670	NAD(P)/FAD-dependent_oxidoreductase	1007.69	0.896567	0.280372	3.19778	0.00138492	0.00338556	FALSE
W903_RS06675	tRNA_(guanosine(37)-N1)-methyltransferase_TrmD	924.528	0.839	0.12373	6.78089	1.19435e-11	7.97772e-11	FALSE
W903_RS06695	helix-turn-helix_domain-containing_protein	1497.71	0.5992	0.0770236	7.77944	7.28443e-15	6.368e-14	FALSE
W903_RS06700	KH_domain-containing_protein	5219.32	0.481166	0.388118	1.23974	0.215071	0.310731	FALSE
W903_RS06705	30S_ribosomal_protein_S16	6400.6	0.619885	0.335128	1.8497	0.0643571	0.108617	FALSE
W903_RS06710	ABC_transporter_permease	2518.88	0.632339	0.213278	2.96486	0.00302817	0.00701396	FALSE
W903_RS06715	ABC_transporter_ATP-binding_protein	988.375	0.498264	0.0763165	6.52892	6.62465e-11	4.16125e-10	FALSE
W903_RS06720	efflux_RND_transporter_periplasmic_adaptor_subunit	2921.04	0.57047	0.1276	4.47077	7.79368e-06	2.76865e-05	FALSE
W903_RS06725	carbamoyl_phosphate_synthase_large_subunit	5192.95	-0.816082	0.160136	-5.09618	3.46579e-07	1.46755e-06	FALSE
W903_RS06730	carbamoyl_phosphate_synthase_small_subunit	3514.76	-0.7468	0.0632435	-11.8083	3.53551e-32	7.13497e-31	FALSE
W903_RS06735	bifunctional_pyr_operon_transcriptional_regulator/uracil_phosphoribosyltransferase_PyrR	1437.59	-0.796738	0.0526385	-15.136	9.36947e-52	3.23161e-50	FALSE
W903_RS06740	RluA_family_pseudouridine_synthase	1819.21	0.205773	0.080896	2.54367	0.0109694	0.0226184	FALSE
W903_RS06745	signal_peptidase_II	271.835	0.487414	0.173015	2.81717	0.00484483	0.0106992	FALSE
W903_RS06750	LysR_family_transcriptional_regulator	1138.72	0.320645	0.125593	2.55305	0.0106785	0.0220906	FALSE
W903_RS06755	50S_ribosomal_protein_L27	5002.64	-0.0290034	0.232621	-0.124681	0.900776	0.929691	FALSE
W903_RS06765	50S_ribosomal_protein_L21	7920.57	0.241235	0.202069	1.19382	0.232548	0.33094	FALSE
W903_RS06770	CapA_family_protein	666.14	0.085866	0.182534	0.470412	0.638061	0.720269	FALSE
W903_RS06775	tRNA_4-thiouridine(8)_synthase_ThiI	3524.95	0.370764	0.128818	2.8782	0.00399946	0.00907533	FALSE
W903_RS06780	cysteine_desulfurase	2765.77	0.651057	0.0994398	6.54725	5.86062e-11	3.69355e-10	FALSE
W903_RS06785	hypothetical_protein	1054.42	-0.150962	0.321346	-0.46978	0.638513	0.720269	FALSE
W903_RS06790	glutathione-disulfide_reductase	4904.88	0.153323	0.228096	0.672189	0.501463	0.598663	FALSE
W903_RS06795	YlbF/YmcA_family_competence_regulator	1069.08	-0.0533472	0.152397	-0.350054	0.726299	0.795949	FALSE
W903_RS06800	chorismate_synthase	1983.08	0.839688	0.122096	6.87727	6.10103e-12	4.11874e-11	FALSE
W903_RS06805	3-dehydroquinate_synthase	869.978	0.855937	0.147854	5.78906	7.07828e-09	3.63889e-08	FALSE
W903_RS06810	type_I_3-dehydroquinate_dehydratase	3575.03	0.166308	0.205003	0.811246	0.417224	0.520807	FALSE
W903_RS06815	class_I_SAM-dependent_rRNA_methyltransferase	4160.12	0.172793	0.0740897	2.33221	0.0196895	0.0385062	FALSE
W903_RS06820	LTA_synthase_family_protein	7861.46	-0.233163	0.0659544	-3.53522	0.000407432	0.00111389	FALSE
W903_RS06825	50S_ribosomal_protein_L20	18175.2	0.190811	0.0843058	2.26333	0.0236156	0.0450692	FALSE
W903_RS06835	translation_initiation_factor_IF-3	16702.3	0.31102	0.239567	1.29826	0.194199	0.285356	FALSE
W903_RS06840	(d)CMP_kinase	4645.45	-0.0341434	0.196986	-0.173329	0.862393	0.897892	FALSE
W903_RS06845	LysM_peptidoglycan-binding_domain-containing_protein	2053.92	-0.209391	0.316725	-0.661114	0.508539	0.604827	FALSE
W903_RS06850	ferredoxin	27.3075	-0.00817312	0.734126	-0.0111331	0.991117	0.993736	FALSE
W903_RS06855	EbsA_family_protein	1111.75	-0.329324	0.0965682	-3.41028	0.000648966	0.0017004	FALSE
W903_RS06860	peptidase_T	3211.71	-0.399483	0.0971173	-4.11341	3.89861e-05	0.000125777	FALSE
W903_RS06865	polysaccharide_biosynthesis_protein	2775.07	-0.0989448	0.0923656	-1.07123	0.284066	0.387122	FALSE
W903_RS06870	UDP-N-acetylmuramoyl-L-alanyl-D-glutamate--L-_lysine_ligase	4015.67	-0.217732	0.0613937	-3.54649	0.000390404	0.00107645	FALSE
W903_RS06875	ABC_transporter_ATP-binding_protein	905.951	-0.553833	0.092331	-5.99835	1.99338e-09	1.07734e-08	FALSE
W903_RS06880	ABC_transporter_substrate-binding_protein	1496.14	-0.523187	0.118306	-4.42231	9.765e-06	3.39894e-05	FALSE
W903_RS06885	iron_ABC_transporter_permease	529.312	-0.268642	0.145392	-1.84771	0.0646445	0.109005	FALSE
W903_RS06890	iron_ABC_transporter_permease	772.501	-0.117178	0.143289	-0.817777	0.413485	0.519113	FALSE
W903_RS06895	DUF1803_domain-containing_protein	463.75	0.189574	0.0946011	2.00393	0.0450775	0.0799925	FALSE
W903_RS06900	manganese-dependent_inorganic_pyrophosphatase	9450.83	-0.261771	0.239162	-1.09453	0.273721	0.377911	FALSE
W903_RS06905	pyruvate_formate-lyase-activating_protein	895.752	-0.735393	0.121799	-6.03776	1.56267e-09	8.55248e-09	FALSE
W903_RS06910	hemolysin_family_protein	5299.28	-0.0540117	0.0463054	-1.16642	0.243443	0.343099	FALSE
W903_RS06915	class_I_SAM-dependent_methyltransferase	536.971	-0.36625	0.108726	-3.36854	0.000755667	0.00195339	FALSE
W903_RS06920	TIGR01212_family_radical_SAM_protein	977.294	-0.445322	0.0776113	-5.73785	9.58868e-09	4.8766e-08	FALSE
W903_RS06930	ECF_transporter_S_component	1177.33	0.830278	0.0996872	8.32883	8.16435e-17	8.32676e-16	FALSE
W903_RS06935	PI-2a_pilus_subunit_PilC	784.689	-0.781303	0.182049	-4.29172	1.77294e-05	5.99514e-05	FALSE
W903_RS06940	PI-2a_pilus_assembly_sortase_SrtC4	565.231	-0.739063	0.223352	-3.30896	0.000936416	0.00237802	FALSE
W903_RS06945	class_C_sortase	338.567	-0.810733	0.248487	-3.26267	0.00110367	0.00275482	FALSE
W903_RS06950	pilin_N-terminal_domain-containing_protein	16203.2	-0.984148	0.0610761	-16.1135	2.05206e-58	7.78552e-57	FALSE
W903_RS06955	SpaA_isopeptide-forming_pilin-related_protein	1507.18	-1.11411	0.121328	-9.18265	4.20618e-20	5.31942e-19	TRUE
W903_RS06960	helix-turn-helix_domain-containing_protein	774.417	-0.113171	0.196949	-0.574621	0.565548	0.656174	FALSE
W903_RS06965	glycosyltransferase_family_4_protein	3608.47	-0.170655	0.0377582	-4.51968	6.19324e-06	2.22933e-05	FALSE
W903_RS06970	glycosyltransferase	1840.72	-0.110042	0.222701	-0.494126	0.621218	0.705236	FALSE
W903_RS06975	oligosaccharide_flippase_family_protein	4120.26	-0.153892	0.0772168	-1.99298	0.0462633	0.0819436	FALSE
W903_RS06980	DUF2142_domain-containing_protein	3880.51	-0.107457	0.237227	-0.452973	0.650569	0.730509	FALSE
W903_RS06985	glycosyltransferase	2491.34	-0.00634443	0.0639768	-0.0991677	0.921005	0.947477	FALSE
W903_RS06990	glycosyltransferase_family_2_protein	2856.15	-0.0812262	0.0615511	-1.31965	0.186951	0.276419	FALSE
W903_RS06995	NAD-dependent_epimerase/dehydratase_family_protein	3851.63	-0.119884	0.0573154	-2.09165	0.0364697	0.0662672	FALSE
W903_RS07000	2-C-methyl-D-erythritol_4-phosphate_cytidylyltransferase	2973.17	-0.128145	0.0853678	-1.50109	0.133332	0.204142	FALSE
W903_RS07005	LicD_family_protein	2941.06	-0.114688	0.11952	-0.95957	0.337271	0.444	FALSE
W903_RS07010	prealbumin-like_fold_domain-containing_protein	2832.46	-0.170943	0.0506547	-3.37468	0.000739024	0.00191782	FALSE
W903_RS07015	DUF2304_domain-containing_protein	439.303	0.0874344	0.322793	0.270868	0.786492	0.840546	FALSE
W903_RS07020	glycosyltransferase_family_2_protein	1015.43	-0.106689	0.133393	-0.799808	0.423822	0.526517	FALSE
W903_RS07025	glycosyltransferase_family_2_protein	1943.75	0.00254001	0.0994644	0.0255369	0.979627	0.985863	FALSE
W903_RS07030	DUF1972_domain-containing_protein	2381.93	0.146722	0.146698	1.00016	0.317232	0.425292	FALSE
W903_RS07035	dTDP-4-dehydrorhamnose_reductase	2308.9	-0.497426	0.164418	-3.02538	0.00248323	0.00580849	FALSE
W903_RS07040	metal-sulfur_cluster_assembly_factor	944.389	0.193401	0.209454	0.923354	0.355823	0.461557	FALSE
W903_RS07045	RNA_polymerase_sigma_factor_RpoD	7179.73	0.44668	0.158033	2.82649	0.00470612	0.0104293	FALSE
W903_RS07050	DNA_primase	5633.88	0.552425	0.175773	3.14282	0.00167326	0.00402814	FALSE
W903_RS07055	large_conductance_mechanosensitive_channel_protein_MscL	16042.4	-0.0729355	0.0583324	-1.25034	0.211175	0.306972	FALSE
W903_RS07060	30S_ribosomal_protein_S21	7585.32	0.215627	0.29054	0.742161	0.45799	0.558315	FALSE
W903_RS07065	YkgJ_family_cysteine_cluster_protein	169.277	0.237081	0.164159	1.44421	0.148679	0.224495	FALSE
W903_RS07070	transporter_substrate-binding_domain-containing_protein	308.038	1.21781	0.170532	7.14126	9.24783e-13	6.72151e-12	TRUE
W903_RS07075	ammonium_transporter	114.118	1.29433	0.186943	6.92367	4.40078e-12	3.00298e-11	TRUE
W903_RS07080	NAD(P)-binding_domain-containing_protein	48.5334	1.38472	0.388589	3.56345	0.00036601	0.00101956	TRUE
W903_RS07085	rhodanese-related_sulfurtransferase	8927.32	1.12284	0.136674	8.21547	2.11332e-16	2.10999e-15	TRUE
W903_RS07090	hypothetical_protein	909.534	0.328382	0.240121	1.36757	0.171447	0.255344	FALSE
W903_RS07095	MFS_transporter	549.335	0.508589	0.103875	4.89616	9.77253e-07	3.84616e-06	FALSE
W903_RS07100	glycogen/starch/alpha-glucan_family_phosphorylase	2279.62	0.723745	0.0773202	9.36037	7.94596e-21	1.03243e-19	FALSE
W903_RS07105	4-alpha-glucanotransferase	1580.7	0.79847	0.140284	5.69179	1.25716e-08	6.29241e-08	FALSE
W903_RS07110	LacI_family_transcriptional_regulator	1153.77	0.729478	0.0868153	8.40265	4.36516e-17	4.50038e-16	FALSE
W903_RS07115	extracellular_solute-binding_protein	2554.2	-1.28526	0.0858794	-14.9659	1.22646e-50	4.15463e-49	TRUE
W903_RS07120	sugar_ABC_transporter_permease	1373.67	-0.794865	0.0672911	-11.8123	3.371e-32	6.87612e-31	FALSE
W903_RS07125	sugar_ABC_transporter_permease	1236.57	-0.60854	0.126388	-4.81486	1.47303e-06	5.69112e-06	FALSE
W903_RS07130	oligopeptide:H+_symporter	3348.49	0.0233921	0.0725458	0.322446	0.747115	0.811264	FALSE
W903_RS07135	8-oxo-dGTP_diphosphatase	305.366	-0.173836	0.228404	-0.761089	0.446604	0.549778	FALSE
W903_RS07140	hypothetical_protein	57.1193	0.498453	0.420967	1.18407	0.236387	0.334896	FALSE
W903_RS07145	accessory_Sec_system_glycosylation_chaperone_GtfB	1204.87	-0.166559	0.0936159	-1.77917	0.0752121	0.124718	FALSE
W903_RS07150	accessory_Sec_system_glycosyltransferase_GtfA	1717.46	0.0441699	0.185261	0.23842	0.811556	0.862176	FALSE
W903_RS07155	accessory_Sec_system_translocase_SecA2	2700.31	-0.113125	0.0417681	-2.70841	0.00676071	0.0145244	FALSE
W903_RS07160	accessory_Sec_system_protein_Asp3	1000.91	-0.145519	0.196781	-0.739499	0.459604	0.559249	FALSE
W903_RS07165	accessory_Sec_system_protein_Asp2	1378.39	-0.216871	0.0576548	-3.76154	0.00016887	0.000490576	FALSE
W903_RS07170	accessory_Sec_system_protein_Asp1	1398.23	-0.0641755	0.0832056	-0.771288	0.440537	0.54372	FALSE
W903_RS07175	accessory_Sec_system_protein_translocase_subunit_SecY2	1580.13	-0.187444	0.187984	-0.99713	0.318702	0.426748	FALSE
W903_RS07180	SP_1767_family_glycosyltransferase	1322.08	-0.223723	0.0622622	-3.59323	0.000326599	0.000912456	FALSE
W903_RS07185	glycosyltransferase	993.1	-0.261764	0.061386	-4.26423	2.0059e-05	6.74679e-05	FALSE
W903_RS07190	glycosyl_transferase_family_8	1799.69	-0.332055	0.167609	-1.98113	0.0475762	0.0838774	FALSE
W903_RS07195	glycosyl_transferase	894.754	-0.374908	0.091099	-4.1154	3.86515e-05	0.00012491	FALSE
W903_RS07200	glycosyltransferase_family_8_protein	1155.44	-0.377186	0.12872	-2.93027	0.00338665	0.00778724	FALSE
W903_RS07205	sugar_transferase	1217.41	-0.468323	0.16313	-2.87086	0.00409355	0.00926666	FALSE
W903_RS07215	accessory_Sec-dependent_serine-rich_glycoprotein_adhesin	20557	-0.335844	0.119203	-2.81741	0.00484132	0.0106992	FALSE
W903_RS07220	helix-turn-helix_domain-containing_protein	3003.91	0.406598	0.0890428	4.56633	4.96347e-06	1.80378e-05	FALSE
W903_RS07225	excinuclease_ABC_subunit_UvrB	3143.99	0.160725	0.106621	1.50743	0.1317	0.201908	FALSE
W903_RS07230	CPBP_family_intramembrane_metalloprotease	1721.78	-0.533703	0.139122	-3.83622	0.000124944	0.000369763	FALSE
W903_RS07235	ABC_transporter_substrate-binding_protein/permease	28645.9	-0.845261	0.0492886	-17.1492	6.36937e-66	2.87683e-64	FALSE
W903_RS07240	amino_acid_ABC_transporter_ATP-binding_protein	11441.9	-0.833955	0.119056	-7.00471	2.47504e-12	1.73253e-11	FALSE
W903_RS07245	hypothetical_protein	98.3116	0.326351	0.743841	0.438738	0.660852	0.738736	FALSE
W903_RS07255	GTPase_ObgE	5693.03	0.0619452	0.111142	0.557353	0.577287	0.665722	FALSE
W903_RS07260	DUF4044_domain-containing_protein	77.8192	0.770365	0.304492	2.53	0.0114062	0.0234173	FALSE
W903_RS07265	aminopeptidase	1928.35	-0.440184	0.0704949	-6.2442	4.25988e-10	2.47883e-09	FALSE
W903_RS07270	LPXTG_cell_wall_anchor_domain-containing_protein	1096.28	0.0728972	0.391332	0.18628	0.852225	0.888769	FALSE
W903_RS07275	amidase_family_protein	3434.54	0.440057	0.136909	3.21422	0.001308	0.00321826	FALSE
W903_RS07280	rRNA_pseudouridine_synthase	132.179	-0.637039	0.1715	-3.71451	0.000203598	0.000582541	FALSE
W903_RS07285	aldo/keto_reductase	1621.92	-0.146704	0.112604	-1.30283	0.192631	0.283272	FALSE
W903_RS07290	NAD(P)H-dependent_oxidoreductase	1218.93	-0.422098	0.0530895	-7.95069	1.8547e-15	1.71628e-14	FALSE
W903_RS07295	VOC_family_protein	1717.63	-0.348442	0.180952	-1.9256	0.0541538	0.0937512	FALSE
W903_RS07300	glycosyltransferase_family_2_protein	680.41	-0.0508381	0.193227	-0.263101	0.792473	0.845037	FALSE
W903_RS07305	amino_acid_permease	6068.45	0.497471	0.0828622	6.00359	1.92998e-09	1.04605e-08	FALSE
W903_RS07310	SsrA-binding_protein_SmpB	699.149	0.209999	0.107298	1.95715	0.0503299	0.0880773	FALSE
W903_RS07315	ribonuclease_R	4764.76	0.305464	0.0564469	5.41153	6.24898e-08	2.87029e-07	FALSE
W903_RS07320	preprotein_translocase_subunit_SecG	2184.16	0.0880469	0.0995259	0.884663	0.376338	0.482021	FALSE
W903_RS07325	multidrug_efflux_MFS_transporter	1789.53	0.112688	0.0614191	1.83473	0.0665451	0.111713	FALSE
W903_RS07330	hypothetical_protein	189.227	1.06505	0.182698	5.82954	5.55803e-09	2.89659e-08	TRUE
W903_RS07335	ABC_transporter_ATP-binding_protein	86.6749	0.971037	0.193373	5.02156	5.12525e-07	2.09539e-06	FALSE
W903_RS07340	dephospho-CoA_kinase	116.696	0.136094	0.180939	0.752157	0.451956	0.554567	FALSE
W903_RS07345	DNA-formamidopyrimidine_glycosylase	246.827	-0.0184528	0.171479	-0.107609	0.914305	0.942117	FALSE
W903_RS07350	quorum-sensing_system_transcriptional_regulator_Rgg2	174.469	0.0536662	0.161454	0.332393	0.739593	0.804512	FALSE
W903_RS07355	hypothetical_protein	461.413	-0.183783	0.105784	-1.73735	0.0823263	0.134516	FALSE
W903_RS07370	hypothetical_protein	308.936	0.4476	0.128012	3.49656	0.000471306	0.00127542	FALSE
W903_RS07375	hypothetical_protein	301.355	0.177397	0.15473	1.1465	0.25159	0.352226	FALSE
W903_RS07380	GTPase_Era	2140.81	-0.101012	0.112945	-0.894353	0.371133	0.476346	FALSE
W903_RS07385	diacylglycerol_kinase	143.571	-0.595374	0.427411	-1.39298	0.163626	0.244987	FALSE
W903_RS07390	rRNA_maturation_RNase_YbeY	537.956	-0.493794	0.148179	-3.33242	0.000860949	0.00220706	FALSE
W903_RS07395	class_I_SAM-dependent_methyltransferase	204.057	-0.313995	0.187718	-1.67269	0.0943875	0.151355	FALSE
W903_RS07400	NUDIX_domain-containing_protein	88.4218	-0.587597	0.206329	-2.84787	0.00440135	0.00989262	FALSE
W903_RS07405	DUF4037_domain-containing_protein	636.346	-0.0770792	0.182834	-0.42158	0.673332	0.748278	FALSE
W903_RS07410	PhoH_family_protein	2983.18	0.124651	0.14442	0.863117	0.388073	0.494276	FALSE
W903_RS07415	oleate_hydratase	2737.65	-0.967775	0.185693	-5.21168	1.87135e-07	8.1796e-07	FALSE
W903_RS07420	YozE_family_protein	51.4768	-0.0153237	0.377075	-0.0406384	0.967584	0.980506	FALSE
W903_RS07425	peptide-methionine_(S)-S-oxide_reductase_MsrA	361.794	-0.181893	0.203274	-0.894819	0.370884	0.476346	FALSE
W903_RS07430	RNA-binding_virulence_regulatory_protein_CvfB	2439.28	-0.394895	0.0740998	-5.32923	9.8629e-08	4.45474e-07	FALSE
W903_RS07435	ribosome_recycling_factor	5594.76	-0.380444	0.204189	-1.8632	0.0624344	0.106127	FALSE
W903_RS07440	UMP_kinase	4628.21	-0.448499	0.0801314	-5.59704	2.18046e-08	1.04453e-07	FALSE
W903_RS07445	dipeptide/oligopeptide/nickel_ABC_transporter_ATP-binding_protein	77.9307	-0.269253	0.215483	-1.24953	0.211472	0.307033	FALSE
W903_RS07450	ABC_transporter_ATP-binding_protein	86.3215	-0.582127	0.219063	-2.65736	0.00787558	0.0166369	FALSE
W903_RS07455	ABC_transporter_permease	44.8576	-0.516506	0.346857	-1.4891	0.13646	0.208259	FALSE
W903_RS07460	ABC_transporter_permease	89.4353	-0.510157	0.329404	-1.54873	0.121448	0.188512	FALSE
W903_RS07465	nickel_ABC_transporter_substrate-binding_protein	108.709	-0.47649	0.217548	-2.19027	0.0285044	0.0532737	FALSE
W903_RS07470	50S_ribosomal_protein_L1	19862.6	0.41561	0.149212	2.78537	0.00534675	0.0117529	FALSE
W903_RS07475	50S_ribosomal_protein_L11	22528.6	0.585168	0.199022	2.94021	0.00327988	0.0075509	FALSE
W903_RS07480	MFS_transporter	1536.52	-0.242611	0.0955614	-2.5388	0.0111234	0.022911	FALSE
W903_RS07485	M20_family_metallopeptidase	1571.78	-0.105525	0.0929422	-1.13539	0.256214	0.357134	FALSE
W903_RS07490	LysR_family_transcriptional_regulator	431.576	0.812477	0.160716	5.05537	4.29557e-07	1.77919e-06	FALSE
W903_RS07495	DUF3397_domain-containing_protein	31.2335	0.11356	0.399153	0.284502	0.776026	0.833119	FALSE
W903_RS07500	aminodeoxychorismate_synthase_component_I	611.449	-0.266863	0.0837076	-3.18804	0.00143239	0.00348365	FALSE
W903_RS07505	DNA_translocase_FtsK	3506.75	0.0978152	0.0876052	1.11655	0.264189	0.367694	FALSE
W903_RS07510	peptidylprolyl_isomerase	1032.13	-0.313759	0.0968316	-3.24026	0.00119422	0.00296524	FALSE
W903_RS07515	metal_ABC_transporter_permease	913.578	-0.0562559	0.098773	-0.569547	0.568985	0.658149	FALSE
W903_RS07520	metal_ABC_transporter_ATP-binding_protein	821.86	-0.0432997	0.110767	-0.390908	0.695866	0.768816	FALSE
W903_RS07525	metal_ABC_transporter_substrate-binding_protein	2961.33	-0.463474	0.0749439	-6.18427	6.2389e-10	3.54347e-09	FALSE
W903_RS07530	metal-dependent_transcriptional_regulator	948.371	0.00375732	0.10031	0.0374571	0.970121	0.981397	FALSE
W903_RS07535	5'-methylthioadenosine/adenosylhomocysteine_nucleosidase	637.191	0.0838629	0.120974	0.69323	0.488165	0.587968	FALSE
W903_RS07540	cell_wall_synthase_accessory_phosphoprotein_MacP	152.379	0.336634	0.171621	1.9615	0.0498209	0.0872671	FALSE
W903_RS07545	NUDIX_hydrolase	1104.53	0.0429061	0.157752	0.271985	0.785633	0.840546	FALSE
W903_RS07550	bifunctional_UDP-N-acetylglucosamine_diphosphorylase/glucosamine-1-phosphate_N-acetyltransferase_GlmU	3068.57	0.0920318	0.147011	0.626018	0.531303	0.625625	FALSE
W903_RS07565	Gfo/Idh/MocA_family_oxidoreductase	598.625	0.0190947	0.237211	0.0804967	0.935842	0.958064	FALSE
W903_RS07570	ASCH_domain-containing_protein	269.563	-0.174659	0.116941	-1.49356	0.135291	0.20664	FALSE
W903_RS07575	DUF3977_family_protein	2.92609	-0.493503	1.77558	-0.27794	0.781059	0.837101	FALSE
W903_RS07580	3-oxoacyl-ACP_reductase	382.179	-0.0675347	0.11678	-0.578306	0.563058	0.654486	FALSE
W903_RS07595	GNAT_family_N-acetyltransferase	95.7902	-0.396648	0.319426	-1.24175	0.214328	0.309893	FALSE
W903_RS07600	glycosyltransferase_family_2_protein	4671.84	0.474246	0.0641316	7.39488	1.41532e-13	1.11869e-12	FALSE
W903_RS07605	hypothetical_protein	11854.9	0.414225	0.0566277	7.31489	2.57597e-13	1.97162e-12	FALSE
W903_RS07610	CotH_kinase_family_protein	3405.3	0.343208	0.0643017	5.33747	9.42549e-08	4.27755e-07	FALSE
W903_RS07615	DUF4956_domain-containing_protein	1398.88	0.428741	0.129448	3.31207	0.000926094	0.00235737	FALSE
W903_RS07620	polyphosphate_polymerase_domain-containing_protein	1192.71	0.534851	0.153644	3.4811	0.000499362	0.0013475	FALSE
W903_RS07625	branched-chain_amino_acid_transport_system_II_carrier_protein	329.239	-0.0706052	0.184261	-0.383181	0.701586	0.774234	FALSE
W903_RS07630	methionine--tRNA_ligase	13870.6	-0.41584	0.0714644	-5.81885	5.9255e-09	3.07122e-08	FALSE
W903_RS07635	SAM-dependent_methyltransferase_TehB	703.461	-0.361621	0.150394	-2.40448	0.0161954	0.0322378	FALSE
W903_RS07640	YoaK_family_protein	241.41	1.36961	0.178417	7.67648	1.6352e-14	1.37866e-13	TRUE
W903_RS07645	PTS_sugar_transporter_subunit_IIC	833.016	0.0679511	0.112082	0.606261	0.544342	0.637417	FALSE
W903_RS07650	alpha/beta_hydrolase	875.669	0.0737556	0.0735426	1.0029	0.315911	0.424121	FALSE
W903_RS07655	exodeoxyribonuclease_III	3293.54	0.0787205	0.144041	0.546513	0.584713	0.671023	FALSE
W903_RS07660	arsenate_reductase_family_protein	443.599	0.00050448	0.200632	0.00251445	0.997994	0.999575	FALSE
W903_RS07665	methylated-DNA--[protein]-cysteine_S-methyltransferase	705.352	0.260926	0.198939	1.31159	0.189658	0.279768	FALSE
W903_RS07670	phosphoglycerate_dehydrogenase	6857.75	-0.693597	0.0388139	-17.8698	2.02648e-71	1.03898e-69	FALSE
W903_RS07675	acetyltransferase	2418.51	-0.909359	0.248581	-3.65819	0.000253998	0.000720231	FALSE
W903_RS07680	3-phosphoserine/phosphohydroxythreonine_transaminase	4309.28	-0.763153	0.0623395	-12.2419	1.85685e-34	4.00278e-33	FALSE
W903_RS07685	copper_homeostasis_protein_CutC	634.021	0.0153645	0.104798	0.146611	0.883439	0.915784	FALSE
W903_RS07690	16S_rRNA_(cytidine(1402)-2'-O)-methyltransferase	1780.12	-0.141048	0.173896	-0.811106	0.417305	0.520807	FALSE
W903_RS07695	DNA_replication_initiation_control_protein_YabA	149.852	-0.616967	0.215485	-2.86316	0.00419439	0.00947232	FALSE
W903_RS07700	DNA_polymerase_III_subunit_delta'	1731.36	-0.243953	0.0613147	-3.97871	6.92916e-05	0.000215133	FALSE
W903_RS07705	dTMP_kinase	1384.91	-0.256736	0.280776	-0.914379	0.360518	0.466191	FALSE
W903_RS07710	CBS_domain-containing_protein	26.9264	1.09019	0.416199	2.61939	0.0088088	0.018444	TRUE
W903_RS07715	ABC_transporter_ATP-binding_protein	28.0895	0.654814	0.377498	1.73462	0.0828089	0.135188	FALSE
W903_RS07720	ABC_transporter_ATP-binding_protein	27.4701	1.18826	0.397688	2.98791	0.00280892	0.0065461	TRUE
W903_RS07725	branched-chain_amino_acid_ABC_transporter_permease	22.1481	0.738637	0.402382	1.83566	0.0664078	0.111582	FALSE
W903_RS07730	branched-chain_amino_acid_ABC_transporter_permease	21.2447	0.21808	0.441164	0.494329	0.621074	0.705236	FALSE
W903_RS07735	ABC_transporter_substrate-binding_protein	167.479	0.563034	0.174267	3.23088	0.0012341	0.00305625	FALSE
W903_RS07740	DUF2129_domain-containing_protein	139.359	-0.40994	0.224104	-1.82924	0.0673643	0.112789	FALSE
W903_RS07745	ATP-dependent_Clp_protease_proteolytic_subunit	6524.79	-0.220045	0.0622446	-3.53517	0.000407508	0.00111389	FALSE
W903_RS07750	uracil_phosphoribosyltransferase	4705.87	-0.737753	0.118786	-6.21076	5.2728e-10	3.04955e-09	FALSE
W903_RS07755	pyridoxal_phosphate-dependent_aminotransferase	385.652	-0.10017	0.107242	-0.934054	0.350276	0.456056	FALSE
W903_RS07760	tRNA_(cytidine(34)-2'-O)-methyltransferase	439.025	-0.456192	0.144541	-3.15615	0.00159867	0.00386327	FALSE
W903_RS07765	APC_family_permease	2175.66	0.0386377	0.0636977	0.60658	0.54413	0.637417	FALSE
W903_RS07770	Trk_system_potassium_transporter_TrkA	3485.07	-0.428674	0.121972	-3.51453	0.000440531	0.00119898	FALSE
W903_RS07775	TrkH_family_potassium_uptake_protein	4048.05	-0.383354	0.0870751	-4.40256	1.0698e-05	3.69655e-05	FALSE
W903_RS07780	membrane_protein_insertion_efficiency_factor_YidD	130.722	-0.134742	0.179512	-0.750601	0.452893	0.555314	FALSE
W903_RS07785	rRNA_pseudouridine_synthase	1433.55	0.0733556	0.109639	0.669066	0.503453	0.599906	FALSE
W903_RS07790	SMC-Scp_complex_subunit_ScpB	983.625	0.347306	0.259838	1.33662	0.181346	0.268899	FALSE
W903_RS07795	segregation/condensation_protein_A	1589.14	0.0864382	0.167435	0.516248	0.605681	0.688835	FALSE
W903_RS07800	site-specific_tyrosine_recombinase_XerD	1316.16	-0.00218646	0.167018	-0.0130912	0.989555	0.99322	FALSE
W903_RS07805	CBS_domain-containing_protein	749.182	-0.0353958	0.107112	-0.330456	0.741055	0.805268	FALSE
W903_RS07810	metallophosphoesterase	562.08	-0.0691975	0.0956858	-0.723173	0.469573	0.569917	FALSE
W903_RS07815	nucleoside-triphosphate_diphosphatase	3416.14	-0.0197889	0.094528	-0.209344	0.83418	0.876698	FALSE
W903_RS07820	glutamate_racemase	2081.54	-0.0999777	0.0682615	-1.46463	0.143022	0.217399	FALSE
W903_RS07825	YneF_family_protein	706.788	-0.192768	0.200374	-0.962042	0.336028	0.442994	FALSE
W903_RS07830	hypothetical_protein	81.6308	1.14148	0.215483	5.29733	1.17509e-07	5.22047e-07	TRUE
W903_RS07835	transcription_repressor_NadR	569.185	-0.0306308	0.186704	-0.164061	0.869683	0.903005	FALSE
W903_RS07840	Bax_inhibitor-1/YccA_family_protein	3604.12	-0.414822	0.0908334	-4.56685	4.95117e-06	1.80276e-05	FALSE
W903_RS07845	HD_domain-containing_protein	2392.86	-0.444315	0.0581236	-7.64431	2.10066e-14	1.74779e-13	FALSE
W903_RS07850	RNA_methyltransferase	2372.84	0.094288	0.127118	0.741735	0.458248	0.558315	FALSE
W903_RS07855	acylphosphatase	119.099	-0.588957	0.187466	-3.14168	0.00167982	0.00403611	FALSE
W903_RS07860	membrane_protein_insertase_YidC	4007.76	-0.0209835	0.0631369	-0.33235	0.739625	0.804512	FALSE
W903_RS07865	amino_acid_ABC_transporter_permease	1886.31	0.354566	0.0622223	5.69838	1.20952e-08	6.07001e-08	FALSE
W903_RS07870	transporter_substrate-binding_domain-containing_protein	1710.33	0.472284	0.118162	3.99691	6.41752e-05	0.000201218	FALSE
W903_RS07875	amidase	499.925	0.113633	0.244242	0.465249	0.641753	0.722925	FALSE
W903_RS07880	transcription_elongation_factor_GreA	1863	0.187459	0.34501	0.543343	0.586893	0.672711	FALSE
W903_RS07885	endolytic_transglycosylase_MltG	11230.6	0.0426291	0.0274196	1.55469	0.120019	0.186623	FALSE
W903_RS07890	GNAT_family_N-acetyltransferase	1338.6	0.238289	0.0871758	2.73343	0.00626794	0.0135425	FALSE
W903_RS07895	UDP-N-acetylmuramate--L-alanine_ligase	6747.5	-0.0308493	0.0527148	-0.585213	0.558405	0.650672	FALSE
W903_RS07900	hypothetical_protein	3218.2	0.0223397	0.113243	0.197273	0.843614	0.884163	FALSE
W903_RS07905	SNF2_family_helicase	6924.25	-0.00567831	0.10736	-0.0528902	0.957819	0.973732	FALSE
W903_RS07910	ribosome_biogenesis_GTPase_Der	4516.93	0.176476	0.115475	1.52826	0.126448	0.194701	FALSE
W903_RS07915	primosomal_protein_DnaI	1069.06	0.0828677	0.0650969	1.27299	0.203022	0.296941	FALSE
W903_RS07920	DnaD_domain_protein	1136.8	0.133969	0.0652704	2.05252	0.0401192	0.0721385	FALSE
W903_RS07925	transcriptional_regulator_NrdR	173.756	0.00329807	0.238164	0.0138479	0.988951	0.99314	FALSE
W903_RS07930	HAMP_domain-containing_histidine_kinase	1293.53	-0.130338	0.129055	-1.00994	0.312523	0.41987	FALSE
W903_RS07935	response_regulator_transcription_factor	2161.49	-0.463688	0.118938	-3.89858	9.67575e-05	0.000293678	FALSE
W903_RS07940	YceD_family_protein	479.754	-0.393229	0.137831	-2.85299	0.00433103	0.00975768	FALSE
W903_RS07945	zinc_metalloprotease_HtpX	7074.41	-0.401042	0.0679208	-5.90456	3.5359e-09	1.87888e-08	FALSE
W903_RS07950	LemA_family_protein	4261.88	-0.544353	0.0966128	-5.63438	1.75694e-08	8.54591e-08	FALSE
W903_RS07955	16S_rRNA_(guanine(527)-N(7))-methyltransferase_RsmG	797.679	-0.0771566	0.0789491	-0.977296	0.328423	0.436908	FALSE
W903_RS07960	V-type_Na+_-ATPase_subunit_J	2180.23	-0.159869	0.0580699	-2.75305	0.00590429	0.0128445	FALSE
W903_RS07965	TrkA_family_potassium_uptake_protein	1428.04	-0.217615	0.0680604	-3.19738	0.0013868	0.00338579	FALSE
W903_RS07970	energy-coupling_factor_transporter_transmembrane_protein_EcfT	1617.76	0.188702	0.0968806	1.94778	0.0514413	0.0898565	FALSE
W903_RS07975	ABC_transporter_ATP-binding_protein	2450.92	0.0157819	0.0434373	0.363327	0.716361	0.786877	FALSE
W903_RS07980	ECF-type_riboflavin_transporter_substrate-binding_protein	1148.6	-0.301256	0.070506	-4.27278	1.93055e-05	6.51646e-05	FALSE
W903_RS07985	serine/threonine_transporter_SstT	3494.4	0.635951	0.149961	4.24077	2.22754e-05	7.43952e-05	FALSE
W903_RS07990	branched-chain_amino_acid_transport_system_II_carrier_protein	1608.64	0.343655	0.125107	2.74688	0.00601658	0.0130589	FALSE
W903_RS07995	zinc-dependent_alcohol_dehydrogenase_family_protein	431.379	-1.32056	0.120451	-10.9635	5.72677e-28	9.96668e-27	TRUE
W903_RS08000	ABC_transporter_permease	1561.49	0.691971	0.0875313	7.90542	2.67032e-15	2.40076e-14	FALSE
W903_RS08005	methionine_ABC_transporter_ATP-binding_protein	1160.82	0.719064	0.0625084	11.5035	1.26702e-30	2.40354e-29	FALSE
W903_RS08010	M20/M25/M40_family_metallo-hydrolase	1527.35	0.693696	0.0678633	10.222	1.58099e-24	2.36152e-23	FALSE
W903_RS08015	MetQ/NlpA_family_ABC_transporter_substrate-binding_protein	1493.26	0.611721	0.155698	3.9289	8.53368e-05	0.000261525	FALSE
W903_RS08020	amino_acid_ABC_transporter_substrate-binding_protein	4136.24	0.973917	0.0538586	18.0828	4.3501e-73	2.29226e-71	FALSE
W903_RS08025	gamma-glutamyl-gamma-aminobutyrate_hydrolase_family_protein	1694.53	0.90917	0.140725	6.46063	1.0427e-10	6.42211e-10	FALSE
W903_RS08030	YebC/PmpR_family_DNA-binding_transcriptional_regulator	2630.44	-0.655169	0.228437	-2.86805	0.00413005	0.00933814	FALSE
W903_RS08035	DhaKLM_operon_coactivator_DhaQ	308.86	0.0351718	0.162351	0.216641	0.828488	0.874106	FALSE
W903_RS08040	dihydroxyacetone_kinase_transcriptional_activator_DhaS	67.3884	-0.773352	0.2268	-3.40984	0.000650022	0.00170082	FALSE
W903_RS08045	dihydroxyacetone_kinase_subunit_DhaK	1803.86	-1.96037	0.263119	-7.45053	9.29689e-14	7.37916e-13	TRUE
W903_RS08050	dihydroxyacetone_kinase_subunit_DhaL	531.089	-2.159	0.171745	-12.571	3.04897e-36	7.14062e-35	TRUE
W903_RS08055	dihydroxyacetone_kinase_phosphoryl_donor_subunit_DhaM	287.224	-1.69847	0.141287	-12.0214	2.74201e-33	5.71604e-32	TRUE
W903_RS08060	aquaporin_family_protein	1915.11	-1.38787	0.130313	-10.6503	1.73772e-26	2.79361e-25	TRUE
W903_RS08065	cupin_domain-containing_protein	1224.8	-0.945104	0.194768	-4.85246	1.21939e-06	4.75962e-06	FALSE
W903_RS08070	MerR_family_transcriptional_regulator	370.361	0.539131	0.180741	2.98289	0.00285542	0.0066463	FALSE
W903_RS08075	nucleotidyltransferase	1206.68	0.402063	0.0714658	5.62594	1.84497e-08	8.9056e-08	FALSE
W903_RS08080	hypothetical_protein	64.6311	0.329164	0.52286	0.629545	0.528992	0.623429	FALSE
W903_RS08085	class_I_SAM-dependent_methyltransferase	939.314	0.440956	0.096945	4.54852	5.40241e-06	1.9558e-05	FALSE
W903_RS08090	ribosome_silencing_factor	451.841	-0.0759854	0.223913	-0.339352	0.734345	0.801987	FALSE
W903_RS08095	cysteine_hydrolase	1055.94	0.158884	0.0853623	1.86129	0.062703	0.106488	FALSE
W903_RS08100	bis(5'-nucleosyl)-tetraphosphatase_(symmetrical)_YqeK	1143.91	0.0827312	0.0708517	1.16767	0.242941	0.342674	FALSE
W903_RS08105	nicotinate-nucleotide_adenylyltransferase	2229.06	0.231928	0.0730399	3.17535	0.00149654	0.00363036	FALSE
W903_RS08110	ribosome_assembly_RNA-binding_protein_YhbY	777.607	0.139136	0.0683426	2.03587	0.0417638	0.074671	FALSE
W903_RS08115	ribosome_biogenesis_GTPase_YqeH	2427.28	0.264036	0.114252	2.31101	0.0208324	0.0404493	FALSE
W903_RS08120	YqeG_family_HAD_IIIA-type_phosphatase	1342.93	0.261425	0.248775	1.05085	0.293329	0.398314	FALSE
W903_RS08125	DMT_family_transporter	372.55	0.525322	0.143914	3.65024	0.000261993	0.000741791	FALSE
W903_RS08130	Asp-tRNA(Asn)/Glu-tRNA(Gln)_amidotransferase_subunit_GatB	6962.54	-0.184147	0.0507655	-3.62741	0.00028628	0.000806945	FALSE
W903_RS08135	Asp-tRNA(Asn)/Glu-tRNA(Gln)_amidotransferase_subunit_GatA	6310.05	-0.17294	0.131405	-1.31608	0.188148	0.277864	FALSE
W903_RS08140	Asp-tRNA(Asn)/Glu-tRNA(Gln)_amidotransferase_subunit_GatC	726.258	-0.240568	0.253722	-0.948155	0.34305	0.450046	FALSE
W903_RS08145	pyruvate%2C_phosphate_dikinase	718.387	-0.695925	0.0893536	-7.78843	6.78453e-15	5.95845e-14	FALSE
W903_RS08150	kinase/pyrophosphorylase	198.394	-0.39208	0.261368	-1.50011	0.133587	0.204366	FALSE
W903_RS08160	3-hydroxyacyl-CoA_dehydrogenase	642.792	-0.464054	0.0796375	-5.82708	5.64047e-09	2.9315e-08	FALSE
W903_RS08165	cysteine_hydrolase	724.95	-0.65672	0.0848814	-7.73692	1.01853e-14	8.70337e-14	FALSE
W903_RS08170	GTP-sensing_pleiotropic_transcriptional_regulator_CodY	4461.46	-0.560307	0.0590283	-9.49218	2.26261e-21	3.02265e-20	FALSE
W903_RS08175	pyridoxal_phosphate-dependent_aminotransferase	4203.55	-0.623994	0.0777812	-8.02243	1.03673e-15	9.83339e-15	FALSE
W903_RS08180	universal_stress_protein	1330.29	-0.966278	0.139094	-6.94695	3.73257e-12	2.56547e-11	FALSE
W903_RS08185	HAD-IIB_family_hydrolase	1372.87	0.299932	0.0575364	5.21292	1.85895e-07	8.14417e-07	FALSE
W903_RS08190	asparaginase	783.892	-0.107896	0.160016	-0.67428	0.500133	0.598663	FALSE
W903_RS08195	shikimate_dehydrogenase	328.485	-0.0297589	0.117629	-0.25299	0.800276	0.852879	FALSE
W903_RS08200	aldo/keto_reductase	1202.75	-0.334129	0.139693	-2.39187	0.0167626	0.033297	FALSE
W903_RS08205	ATP-dependent_DNA_helicase_RecG	3810.53	0.288675	0.10566	2.73211	0.00629299	0.0135811	FALSE
W903_RS08210	CHAP_domain-containing_protein	36809.9	0.151765	0.0450593	3.36811	0.000756848	0.00195339	FALSE
W903_RS08215	alanine_racemase	2337.93	0.563166	0.0769898	7.3148	2.57756e-13	1.97162e-12	FALSE
W903_RS08220	holo-ACP_synthase	202.579	0.501732	0.189421	2.64877	0.00807862	0.0170469	FALSE
W903_RS08225	3-deoxy-7-phosphoheptulonate_synthase	1598.2	0.633589	0.102559	6.17777	6.50137e-10	3.68152e-09	FALSE
W903_RS08230	preprotein_translocase_subunit_SecA	28216.8	0.00856572	0.186675	0.0458857	0.963401	0.978358	FALSE
W903_RS08235	mannose-6-phosphate_isomerase%2C_class_I	2416.77	-0.183659	0.225925	-0.812924	0.416262	0.520807	FALSE
W903_RS08240	ROK_family_protein	555.639	0.265717	0.0938623	2.83093	0.00464135	0.0103099	FALSE
W903_RS08245	sucrose-specific_PTS_transporter_subunit_IIBC	5357.6	-0.80107	0.0608227	-13.1706	1.29604e-39	3.46281e-38	FALSE
W903_RS08250	sucrose-6-phosphate_hydrolase	1785.26	-0.50746	0.083658	-6.06589	1.31223e-09	7.25745e-09	FALSE
W903_RS08255	LacI_family_DNA-binding_transcriptional_regulator	1304.87	-0.161946	0.0863599	-1.87525	0.0607588	0.103651	FALSE
W903_RS08260	transcription_antitermination_factor_NusB	2637.87	-0.382262	0.248749	-1.53674	0.124357	0.192202	FALSE
W903_RS08265	Asp23/Gls24_family_envelope_stress_response_protein	2284.92	-0.311932	0.140691	-2.21713	0.0266139	0.0503355	FALSE
W903_RS08270	elongation_factor_P	4423.21	-0.271959	0.149611	-1.81778	0.0690983	0.115387	FALSE
W903_RS08280	hypothetical_protein	6.40477	2.05606	1.14463	1.79627	0.0724518	0.120774	FALSE
W903_RS08285	deaminase	186.945	-0.177222	0.188294	-0.941196	0.346604	0.453767	FALSE
W903_RS08290	Xaa-Pro_peptidase_family_protein	1414.13	-0.23675	0.154631	-1.53106	0.125754	0.193947	FALSE
W903_RS08295	DUF4811_domain-containing_protein	1764.92	0.807268	0.217666	3.70875	0.000208284	0.000595052	FALSE
W903_RS08300	multidrug_efflux_MFS_transporter	3386.93	0.98909	0.0962977	10.2712	9.5053e-25	1.44252e-23	FALSE
W903_RS08305	excinuclease_ABC_subunit_UvrA	8395.98	0.251028	0.086128	2.91459	0.0035616	0.00815985	FALSE
W903_RS08310	DUF1129_family_protein	2301.93	0.568016	0.1003	5.66316	1.48611e-08	7.32246e-08	FALSE
W903_RS08315	magnesium_transporter_CorA_family_protein	3345.56	0.677806	0.214049	3.1666	0.00154233	0.00373666	FALSE
W903_RS08320	30S_ribosomal_protein_S18	9890.44	0.210004	0.174094	1.20627	0.227715	0.326265	FALSE
W903_RS08325	single-stranded_DNA-binding_protein	22153.7	0.316297	0.0605634	5.22258	1.7645e-07	7.7483e-07	FALSE
W903_RS08330	30S_ribosomal_protein_S6	8317.87	0.220738	0.0926093	2.38354	0.0171469	0.0339537	FALSE
W903_RS08335	A/G-specific_adenine_glycosylase	822.311	0.163377	0.186692	0.875111	0.381513	0.487033	FALSE
W903_RS08340	helix-turn-helix_domain-containing_protein	184.508	0.294241	0.177744	1.65543	0.097838	0.155965	FALSE
W903_RS08345	thioredoxin	560.595	-0.375498	0.254203	-1.47716	0.139634	0.212759	FALSE
W903_RS08350	phosphatase_PAP2_family_protein	521.885	0.108848	0.245939	0.442581	0.658069	0.736493	FALSE
W903_RS08355	endonuclease_MutS2	2726.36	0.036217	0.0553227	0.65465	0.512693	0.609091	FALSE
W903_RS08360	CvpA_family_protein	645.918	0.00956057	0.0993209	0.0962594	0.923315	0.949038	FALSE
W903_RS08365	hypothetical_protein	339.36	0.0552581	0.165677	0.333529	0.738735	0.804512	FALSE
W903_RS08370	ribonuclease_HIII	1247.62	0.00370148	0.063718	0.0580916	0.953676	0.971602	FALSE
W903_RS08375	signal_peptidase_I	1419.08	0.0148552	0.108039	0.137499	0.890636	0.921419	FALSE
W903_RS08380	ATP-dependent_RecD-like_DNA_helicase	1210.44	0.562201	0.0553582	10.1557	3.12614e-24	4.59712e-23	FALSE
W903_RS08385	hypothetical_protein	5246.71	-0.385899	0.142386	-2.71023	0.00672356	0.014461	FALSE
W903_RS08390	DNA_polymerase_IV	698.853	0.126649	0.240868	0.525803	0.599025	0.68333	FALSE
W903_RS08395	formate_C-acetyltransferase	16970.1	-1.09722	0.129303	-8.48568	2.1446e-17	2.24769e-16	TRUE
W903_RS08400	pyridoxamine_5'-phosphate_oxidase_family_protein	260.994	-0.562713	0.137593	-4.0897	4.31934e-05	0.000138409	FALSE
W903_RS08405	serine_hydrolase	2416.9	-0.702171	0.0773928	-9.07283	1.15969e-19	1.40123e-18	FALSE
W903_RS08410	CppA_family_protein	2500.54	-0.62568	0.0974613	-6.41979	1.36465e-10	8.27075e-10	FALSE
W903_RS08415	sulfite_exporter_TauE/SafE_family_protein	1416.62	0.602581	0.0801786	7.51549	5.66967e-14	4.59631e-13	FALSE
W903_RS08420	aquaporin_family_protein	11281.1	0.474508	0.140574	3.37551	0.000736785	0.00191463	FALSE
W903_RS08425	universal_stress_protein	4178.74	-1.82117	0.132253	-13.7703	3.8453e-43	1.15786e-41	TRUE
W903_RS08430	MFS_transporter	9677.65	-1.56972	0.1808	-8.68205	3.88682e-18	4.2868e-17	TRUE
W903_RS08435	Crp/Fnr_family_transcriptional_regulator	532.962	0.267148	0.118931	2.24624	0.0246883	0.0469276	FALSE
W903_RS08440	Xaa-Pro_dipeptidyl-peptidase	3144.48	-0.00577152	0.218908	-0.0263651	0.978966	0.9858	FALSE
W903_RS08445	hypothetical_protein	456.329	0.116268	0.223063	0.521236	0.602202	0.685701	FALSE
W903_RS08450	polyprenyl_synthetase_family_protein	2608.05	0.382482	0.062057	6.16341	7.11969e-10	4.01966e-09	FALSE
W903_RS08455	thiol_reductant_ABC_exporter_subunit_CydC	6330.64	0.260327	0.0898235	2.8982	0.00375308	0.00854693	FALSE
W903_RS08460	thiol_reductant_ABC_exporter_subunit_CydD	5490.07	0.198254	0.110465	1.79472	0.0726981	0.121078	FALSE
W903_RS08465	cytochrome_d_ubiquinol_oxidase_subunit_II	11854.2	-0.0512905	0.177048	-0.289698	0.772047	0.829787	FALSE
W903_RS08470	cytochrome_ubiquinol_oxidase_subunit_I	12410.9	-0.0170307	0.1657	-0.10278	0.918137	0.945039	FALSE
W903_RS08475	NAD(P)/FAD-dependent_oxidoreductase	10814.6	0.0916989	0.070046	1.30912	0.190492	0.28078	FALSE
W903_RS08480	prenyltransferase	6903.52	0.265927	0.232704	1.14277	0.253135	0.353607	FALSE
W903_RS08485	hypothetical_protein	113.436	-0.376585	0.340013	-1.10756	0.268052	0.372251	FALSE
W903_RS08490	YbaB/EbfC_family_nucleoid-associated_protein	119.845	-0.18133	0.324375	-0.559015	0.576152	0.664817	FALSE
W903_RS08505	3'-5'_exonuclease	328.179	0.0450644	0.216884	0.207781	0.8354	0.877494	FALSE
W903_RS08520	DUF4931_domain-containing_protein	238.18	-0.104065	0.163838	-0.635167	0.525319	0.620892	FALSE
W903_RS08525	30S_ribosomal_protein_S14	597.705	-0.303091	0.160182	-1.89216	0.0584691	0.100014	FALSE
W903_RS08530	aminotransferase_class_V-fold_PLP-dependent_enzyme	1872.72	-0.226978	0.0510185	-4.44893	8.62995e-06	3.02851e-05	FALSE
W903_RS08535	tRNA_(adenosine(37)-N6)-threonylcarbamoyltransferase_complex_transferase_subunit_TsaD	1478.72	0.0311849	0.097014	0.321447	0.747871	0.81162	FALSE
W903_RS08540	ribosomal_protein_S18-alanine_N-acetyltransferase	216.977	0.139562	0.207341	0.673105	0.50088	0.598663	FALSE
W903_RS08545	tRNA_(adenosine(37)-N6)-threonylcarbamoyltransferase_complex_dimerization_subunit_type_1_TsaB	1052.15	0.275384	0.247271	1.11369	0.265412	0.368855	FALSE
W903_RS08550	DNA-directed_RNA_polymerase_subunit_epsilon	82.164	-0.799592	0.39473	-2.02567	0.0427988	0.0763057	FALSE
W903_RS08555	ribonuclease_J	14047.9	0.15584	0.0460418	3.38476	0.000712413	0.00185638	FALSE
W903_RS08560	CHAP_domain-containing_protein	1083.84	0.262644	0.113826	2.30741	0.0210317	0.0407946	FALSE
W903_RS08565	type_I_glutamate--ammonia_ligase	19751.4	-1.56055	0.091497	-17.0557	3.16937e-65	1.36643e-63	TRUE
W903_RS08570	MerR_family_transcriptional_regulator	5076.26	-1.56664	0.182323	-8.59265	8.49874e-18	9.16029e-17	TRUE
W903_RS08575	aromatic_acid_exporter_family_protein	175.103	0.653075	0.168631	3.87281	0.000107587	0.000322932	FALSE
W903_RS08580	phosphoglycerate_kinase	68052.7	-0.430423	0.0519009	-8.29317	1.10272e-16	1.11864e-15	FALSE
W903_RS08585	5'-nucleotidase%2C_lipoprotein_e(P4)_family	931.268	-0.335633	0.0752507	-4.46019	8.18854e-06	2.89807e-05	FALSE
W903_RS08590	type_I_glyceraldehyde-3-phosphate_dehydrogenase	222914	-0.55204	0.0710266	-7.7723	7.7072e-15	6.70668e-14	FALSE
W903_RS08595	elongation_factor_G	124712	0.0585098	0.144059	0.406151	0.684632	0.758637	FALSE
W903_RS08600	30S_ribosomal_protein_S7	31500.5	0.336801	0.0825778	4.07859	4.53092e-05	0.000144456	FALSE
W903_RS08605	30S_ribosomal_protein_S12	36328.2	0.449445	0.184875	2.43108	0.0150539	0.0301238	FALSE
W903_RS08610	pur_operon_repressor	4928.76	-0.164969	0.0504542	-3.26968	0.00107667	0.00270002	FALSE
W903_RS08615	3'-5'_exoribonuclease_YhaM_family_protein	1680.36	-0.471921	0.146201	-3.22789	0.00124709	0.00308037	FALSE
W903_RS08620	DNA_recombination_protein_RmuC	2433.11	-0.209719	0.0447357	-4.68795	2.75954e-06	1.02443e-05	FALSE
W903_RS08625	thiamine_diphosphokinase	773.127	-0.275973	0.194803	-1.41668	0.156577	0.235735	FALSE
W903_RS08630	ribulose-phosphate_3-epimerase	2146.47	-0.0257024	0.0715736	-0.359104	0.719517	0.789887	FALSE
W903_RS08635	ribosome_small_subunit-dependent_GTPase_A	3455.2	-0.0655309	0.120942	-0.541839	0.58793	0.673085	FALSE
W903_RS08640	methyltransferase_domain-containing_protein	1065.81	0.0796981	0.137717	0.578708	0.562786	0.654486	FALSE
W903_RS08645	16S_rRNA_(adenine(1518)-N(6)/adenine(1519)-N(6))-_dimethyltransferase_RsmA	2450.34	0.119359	0.141327	0.844563	0.398355	0.504122	FALSE
W903_RS08650	hypothetical_protein	82.0641	0.401816	0.20628	1.94792	0.0514251	0.0898565	FALSE
W903_RS08655	ribonuclease_M5	1007.01	-0.0946691	0.136346	-0.694328	0.487476	0.587511	FALSE
W903_RS08660	TatD_family_hydrolase	808.181	-0.339425	0.117578	-2.88682	0.00389158	0.00884112	FALSE
W903_RS08665	hypothetical_protein	427.796	-0.582651	0.331254	-1.75892	0.0785903	0.12919	FALSE
W903_RS08670	hypothetical_protein	899.14	-0.113792	0.189365	-0.600912	0.547898	0.640791	FALSE
W903_RS08675	DUF2974_domain-containing_protein	1963.94	-0.305148	0.21007	-1.4526	0.146334	0.221545	FALSE
W903_RS08680	DUF1310_domain-containing_protein	56.9105	-0.591068	0.345522	-1.71065	0.0871452	0.141498	FALSE
W903_RS08685	D-alanyl-lipoteichoic_acid_biosynthesis_protein_DltD	9406.82	-0.202251	0.105051	-1.92528	0.0541949	0.0937512	FALSE
W903_RS08690	D-alanine--poly(phosphoribitol)_ligase_subunit_DltC	239.452	-0.323637	0.234279	-1.38142	0.16715	0.249672	FALSE
W903_RS08695	D-alanyl-lipoteichoic_acid_biosynthesis_protein_DltB	8621.43	-0.139783	0.145184	-0.962797	0.33565	0.442994	FALSE
W903_RS08700	D-alanine--poly(phosphoribitol)_ligase_subunit_DltA	14802.7	-0.150919	0.0528892	-2.85349	0.00432423	0.00975395	FALSE
W903_RS08705	teichoic_acid_D-Ala_incorporation-associated_protein_DltX	4.40117	-2.02834	1.59887	-1.2686	0.204582	0.298993	FALSE
W903_RS08710	HAMP_domain-containing_histidine_kinase	5693.52	0.150998	0.118448	1.27481	0.202376	0.296225	FALSE
W903_RS08715	response_regulator_transcription_factor	2899.57	0.400544	0.152699	2.62309	0.00871366	0.018265	FALSE
W903_RS08720	50S_ribosomal_protein_L34	848.279	0.017206	0.302489	0.0568816	0.95464	0.972062	FALSE
W903_RS08725	YjiH_family_protein	2688.92	0.647497	0.051096	12.6722	8.43584e-37	2.02567e-35	FALSE
W903_RS08730	ABC_transporter_permease/substrate_binding_protein	4525.58	0.701908	0.0847085	8.28616	1.16961e-16	1.18019e-15	FALSE
W903_RS08735	glycine_betaine/L-proline_ABC_transporter_ATP-binding_protein	2484.44	0.777866	0.0719563	10.8103	3.07812e-27	5.21357e-26	FALSE
W903_RS08740	phosphoketolase_family_protein	237.708	1.07048	0.154006	6.95089	3.62987e-12	2.50395e-11	TRUE
W903_RS08745	L-ascorbate_6-phosphate_lactonase	334.662	-1.23594	0.149541	-8.26486	1.3986e-16	1.40378e-15	TRUE
W903_RS08750	transcription_antiterminator	2947.58	-0.642293	0.113118	-5.6781	1.36201e-08	6.77964e-08	FALSE
W903_RS08755	hypothetical_protein	16.0708	2.1123	0.534652	3.95079	7.7893e-05	0.000239875	TRUE
W903_RS08760	carbohydrate_kinase	28.6795	1.95955	0.384969	5.09015	3.57779e-07	1.5116e-06	TRUE
W903_RS08765	amidohydrolase	23.8659	0.721658	0.3945	1.8293	0.0673547	0.112789	FALSE
W903_RS08770	PTS_galactitol_transporter_subunit_IIC	27.991	-0.437613	0.356114	-1.22886	0.219126	0.315627	FALSE
W903_RS08775	dihydrofolate_reductase	176.375	0.280997	0.139818	2.00974	0.0444589	0.0789687	FALSE
W903_RS08780	hypothetical_protein	77.9656	0.388223	0.208339	1.86342	0.0624035	0.106127	FALSE
W903_RS08785	LacI_family_DNA-binding_transcriptional_regulator	269.079	-0.284677	0.177321	-1.60544	0.108398	0.17079	FALSE
W903_RS08790	fructose-6-phosphate_aldolase	66.3972	0.404502	0.261889	1.54456	0.122454	0.189474	FALSE
W903_RS08795	L-ribulose-5-phosphate_4-epimerase	65.2107	0.58358	0.34206	1.70607	0.0879943	0.142549	FALSE
W903_RS08800	L-ribulose-5-phosphate_3-epimerase	89.1759	0.315896	0.266544	1.18515	0.235956	0.334536	FALSE
W903_RS08805	3-keto-L-gulonate-6-phosphate_decarboxylase_UlaD	42.24	0.201764	0.35362	0.570568	0.568293	0.65775	FALSE
W903_RS08810	PTS_sugar_transporter_subunit_IIA	35.5784	0.0207495	0.375271	0.055292	0.955906	0.972307	FALSE
W903_RS08815	PTS_sugar_transporter_subunit_IIB	24.2916	0.378421	0.496101	0.76279	0.445589	0.548884	FALSE
W903_RS08820	PTS_sugar_transporter_subunit_IIC	711.504	-1.74316	0.226267	-7.70398	1.31889e-14	1.11694e-13	TRUE
W903_RS08825	hypothetical_protein	1626.87	-0.284144	0.0594786	-4.77725	1.7771e-06	6.75581e-06	FALSE
W903_RS08835	adenylosuccinate_synthase	18420.9	-2.01686	0.158327	-12.7385	3.61044e-37	9.01185e-36	TRUE
W903_RS08840	PTS_sugar_transporter_subunit_IIC	1335.03	0.177918	0.0701153	2.53751	0.0111644	0.0229706	FALSE
W903_RS08845	PAS_domain-containing_protein	909.313	-0.103011	0.114441	-0.900124	0.368054	0.473676	FALSE
W903_RS08850	bifunctional_glutamate--cysteine_ligase_GshA/glutathione_synthetase_GshB	3931.92	-0.0301102	0.0744732	-0.404309	0.685985	0.75942	FALSE
W903_RS08855	hypothetical_protein	693.116	-0.198284	0.0924938	-2.14375	0.0320529	0.0591482	FALSE
W903_RS08860	toxic_anion_resistance_protein	2221.76	-0.0946813	0.144654	-0.654535	0.512767	0.609091	FALSE
W903_RS08865	Hsp33_family_molecular_chaperone_HslO	1619.44	0.0858094	0.10519	0.815756	0.41464	0.519532	FALSE
W903_RS08870	tRNA_dihydrouridine_synthase_DusB	2685.19	-0.0350111	0.110328	-0.317336	0.750989	0.813607	FALSE
W903_RS08875	deoxynucleoside_kinase	677.106	-0.0590082	0.189221	-0.311848	0.755156	0.816722	FALSE
W903_RS08880	GNAT_family_N-acetyltransferase	591.722	-0.230976	0.094147	-2.45335	0.0141531	0.0283817	FALSE
W903_RS08885	ATP-dependent_Clp_protease_ATP-binding_subunit	9756.79	0.259929	0.164179	1.58321	0.113374	0.177892	FALSE
W903_RS08890	CtsR_family_transcriptional_regulator	181.86	0.306907	0.381914	0.8036	0.421628	0.524134	FALSE
W903_RS08895	small_multi-drug_export_protein	882.465	-0.156343	0.0894701	-1.74743	0.0805624	0.131861	FALSE
W903_RS08900	translation_elongation_factor_Ts	24628.8	0.123882	0.0807198	1.53471	0.124855	0.192717	FALSE
W903_RS08905	30S_ribosomal_protein_S2	48408.1	0.288303	0.1469	1.96259	0.0496944	0.087126	FALSE
W903_RS08910	alkyl_hydroperoxide_reductase_subunit_C	2573.06	-0.555981	0.127019	-4.37716	1.20237e-05	4.12458e-05	FALSE
W903_RS08925	sodium:proton_antiporter	2818.93	-0.019402	0.0686789	-0.282503	0.777558	0.834291	FALSE
W903_RS08930	hypothetical_protein	112.366	0.192034	0.188042	1.02123	0.307147	0.414315	FALSE
W903_RS08935	LD-carboxypeptidase	2294.56	-0.334171	0.229622	-1.45531	0.145583	0.220584	FALSE
W903_RS08940	endopeptidase	13231.6	-0.216251	0.126644	-1.70755	0.08772	0.142226	FALSE
W903_RS08945	Gfo/Idh/MocA_family_oxidoreductase	875.171	0.10799	0.101275	1.06631	0.286282	0.389582	FALSE
W903_RS08950	MFS_transporter	505.637	0.45426	0.155795	2.91575	0.0035483	0.00813921	FALSE
W903_RS08955	cyclic_nucleotide-binding_domain-containing_protein	559.97	0.597465	0.242563	2.46313	0.013773	0.0277656	FALSE
W903_RS08960	peptide_deformylase	2707.32	0.20596	0.0611768	3.36663	0.000760929	0.00196125	FALSE
W903_RS08965	LacI_family_DNA-binding_transcriptional_regulator	791.98	-0.0833646	0.0999725	-0.833876	0.404351	0.510349	FALSE
W903_RS08970	alginate_lyase_family_protein	119.91	2.86141	0.247495	11.5615	6.4596e-31	1.25039e-29	TRUE
W903_RS08975	PTS_system_mannose/fructose/sorbose_family_transporter_subunit_IID	101.381	0.636852	0.295213	2.15726	0.0309853	0.0575138	FALSE
W903_RS08980	PTS_mannose/fructose/sorbose/N-acetylgalactosamine_transporter_subunit_IIC	118.116	0.5546	0.188321	2.94497	0.00322983	0.00745376	FALSE
W903_RS08985	PTS_system_mannose/fructose/N-acetylgalactosamine-transporter_subunit_IIB	17.9102	-0.0371096	0.538792	-0.0688756	0.945089	0.964407	FALSE
W903_RS08990	glycoside_hydrolase_family_88_protein	63.4822	0.665165	0.257875	2.57941	0.009897	0.0206541	FALSE
W903_RS08995	PTS_sugar_transporter_subunit_IIA	20.8066	1.54553	0.478435	3.23039	0.00123623	0.00305755	TRUE
W903_RS09000	monomeric_2-dehydro-3-deoxy-D-gluconate_5-dehydrogenase_DhuD	202.103	2.64481	0.22595	11.7053	1.19697e-31	2.36527e-30	TRUE
W903_RS09005	5-dehydro-4-deoxy-D-glucuronate_isomerase_DhuI	82.9168	1.77843	0.266711	6.66801	2.59287e-11	1.68448e-10	TRUE
W903_RS09010	sugar_kinase	89.739	2.24563	0.313818	7.15584	8.31599e-13	6.06747e-12	TRUE
W903_RS09015	bifunctional_4-hydroxy-2-oxoglutarate_aldolase/2-dehydro-3-deoxy-phosphogluconate_aldolase	105.879	1.77525	0.310212	5.72271	1.0484e-08	5.30351e-08	TRUE
W903_RS09020	nitroreductase_family_protein	1802.1	0.602358	0.104965	5.73866	9.54281e-09	4.86632e-08	FALSE
W903_RS09025	MarR_family_transcriptional_regulator	361.79	0.639402	0.112987	5.65909	1.52177e-08	7.47875e-08	FALSE
W903_RS09030	PolC-type_DNA_polymerase_III	9663.84	0.490139	0.10874	4.50744	6.56136e-06	2.35291e-05	FALSE
W903_RS09035	glycoside_hydrolase_family_73_protein	552.651	0.567827	0.295551	1.92125	0.0547004	0.0945051	FALSE
W903_RS09040	proline--tRNA_ligase	9707.85	-0.235789	0.108082	-2.18157	0.0291413	0.0544104	FALSE
W903_RS09045	RIP_metalloprotease_RseP	2365.12	-0.464968	0.152294	-3.05309	0.00226497	0.00536411	FALSE
W903_RS09050	phosphatidate_cytidylyltransferase	1560.3	-0.408152	0.0699518	-5.83477	5.38647e-09	2.82269e-08	FALSE
W903_RS09055	isoprenyl_transferase	1657.73	-0.23025	0.0853679	-2.69715	0.00699365	0.0149571	FALSE
W903_RS09060	preprotein_translocase_subunit_YajC	6450.97	-0.784646	0.112278	-6.98844	2.77955e-12	1.93853e-11	FALSE
W903_RS09065	thioredoxin_domain-containing_protein	966.6	-0.0999618	0.420691	-0.237613	0.812181	0.862176	FALSE
W903_RS09070	NADP-dependent_malic_enzyme	88.5097	1.94102	0.242873	7.99194	1.32835e-15	1.24132e-14	TRUE
W903_RS09075	2-hydroxycarboxylate_transporter_family_protein	93.5191	2.05773	0.254807	8.07564	6.71231e-16	6.49656e-15	TRUE
W903_RS09080	sensor_histidine_kinase	489.138	0.150436	0.286471	0.525136	0.599489	0.683432	FALSE
W903_RS09085	response_regulator	235.197	-0.0945755	0.161473	-0.585704	0.558074	0.650672	FALSE
W903_RS09090	UDP-glucose_4-epimerase_GalE	3624.62	-0.278771	0.102448	-2.7211	0.00650657	0.0140261	FALSE
W903_RS09095	alpha-glucosidase	1065.57	0.188349	0.0599755	3.14043	0.00168703	0.00404588	FALSE
W903_RS09100	sn-glycerol-3-phosphate_ABC_transporter_ATP-binding_protein_UgpC	3796.82	-0.926265	0.0729388	-12.6992	5.97289e-37	1.45264e-35	FALSE
W903_RS09105	helix-turn-helix_domain-containing_protein	652.466	-0.09214	0.113932	-0.80873	0.418671	0.522113	FALSE
W903_RS09110	aldose_1-epimerase_family_protein	208.758	2.3756	0.191349	12.415	2.16678e-35	4.83574e-34	TRUE
W903_RS09115	tagatose-bisphosphate_aldolase	165.796	2.09303	0.236691	8.84287	9.32916e-19	1.08573e-17	TRUE
W903_RS09120	tagatose-6-phosphate_kinase	133.788	2.27938	0.290011	7.85963	3.85275e-15	3.44749e-14	TRUE
W903_RS09125	galactose-6-phosphate_isomerase_subunit_LacB	67.5012	2.66831	0.529288	5.04132	4.62338e-07	1.90251e-06	TRUE
W903_RS09130	galactose-6-phosphate_isomerase_subunit_LacA	36.2685	3.32587	0.566292	5.87306	4.27818e-09	2.26064e-08	TRUE
W903_RS09135	glycoside_hydrolase	624.525	-0.306845	0.0957735	-3.20386	0.001356	0.00332343	FALSE
W903_RS09140	PTS_glucose_transporter_subunit_IIC	470.577	0.558746	0.162646	3.43534	0.000591804	0.00157014	FALSE
W903_RS09145	PTS_sugar_transporter_subunit_IIB	64.7045	0.305025	0.282588	1.0794	0.280411	0.383518	FALSE
W903_RS09150	PTS_sugar_transporter_subunit_IIA	33.4057	2.12073	0.482958	4.39112	1.12767e-05	3.87535e-05	TRUE
W903_RS09155	DeoR/GlpR_family_DNA-binding_transcription_regulator	257.983	-0.283042	0.254038	-1.11418	0.265204	0.368836	FALSE
W903_RS09160	pneumococcal-type_histidine_triad_protein	138.289	1.10906	0.165378	6.70618	1.99786e-11	1.30688e-10	TRUE
W903_RS09165	zinc_ABC_transporter_substrate-binding_protein	48.2093	0.982036	0.284414	3.45284	0.000554719	0.00147588	FALSE
W903_RS09170	D-aminoacyl-tRNA_deacylase	725.647	-0.238465	0.200837	-1.18736	0.235086	0.334018	FALSE
W903_RS09175	bifunctional_(p)ppGpp_synthetase/guanosine-3'%2C5'-bis(diphosphate)_3'-pyrophosphohydrolase	3281.35	-0.20092	0.0419265	-4.7922	1.6496e-06	6.32182e-06	FALSE
W903_RS09180	bifunctional_2'%2C3'-cyclic-nucleotide_2'-phosphodiesterase/3'-nucleotidase	1497.77	-0.411579	0.107141	-3.84147	0.000122297	0.000362497	FALSE
W903_RS09185	class_Ib_ribonucleoside-diphosphate_reductase_assembly_flavoprotein_NrdI	703.979	-0.216253	0.129045	-1.67579	0.0937793	0.150507	FALSE
W903_RS09190	M42_family_metallopeptidase	1659.16	-0.0720809	0.212043	-0.339935	0.733906	0.80197	FALSE
W903_RS09195	kinase	938.841	-0.0786239	0.078861	-0.996994	0.318767	0.426748	FALSE
W903_RS09205	extracellular_solute-binding_protein	318.219	0.0971279	0.202231	0.480283	0.631026	0.714011	FALSE
W903_RS09210	response_regulator	205.256	-0.0578144	0.134985	-0.428304	0.66843	0.744138	FALSE
W903_RS09215	sensor_histidine_kinase	296.605	0.0462473	0.114453	0.404071	0.68616	0.75942	FALSE
W903_RS09220	PTS_system_mannose/fructose/sorbose_family_transporter_subunit_IID	50.3126	1.79305	0.264771	6.77209	1.26939e-11	8.44923e-11	TRUE
W903_RS09225	PTS_mannose/fructose/sorbose/N-acetylgalactosamine_transporter_subunit_IIC	26.1136	1.12716	0.387353	2.90989	0.00361552	0.00824398	TRUE
W903_RS09230	PTS_sugar_transporter_subunit_IIB	17.0122	0.903129	0.393584	2.29463	0.0217544	0.0420245	FALSE
W903_RS09235	PTS_mannose_transporter_subunit_IIA	9.59122	0.696015	0.631295	1.10252	0.270236	0.374461	FALSE
W903_RS09240	hypothetical_protein	265.956	-0.230072	0.130424	-1.76403	0.0777263	0.127881	FALSE
W903_RS09245	ABC_transporter_permease_subunit	736.921	0.248722	0.100197	2.48233	0.0130527	0.0264258	FALSE
W903_RS09250	ABC_transporter_ATP-binding_protein	302.642	-0.0366557	0.179308	-0.204429	0.838018	0.879757	FALSE
W903_RS09255	GHKL_domain-containing_protein	125.129	0.274335	0.158555	1.73022	0.0835913	0.136231	FALSE
W903_RS09260	response_regulator_transcription_factor	233.727	0.0103856	0.124007	0.0837502	0.933255	0.955931	FALSE
W903_RS09265	endonuclease/exonuclease/phosphatase_family_protein	305.423	-0.0399523	0.135591	-0.294653	0.768259	0.827591	FALSE
W903_RS09270	PTS_transporter_subunit_IIBC	735.533	-0.493332	0.0910443	-5.41859	6.00701e-08	2.76585e-07	FALSE
W903_RS09275	ATP-binding_protein	787.614	0.0208744	0.0740588	0.281862	0.778049	0.834347	FALSE
W903_RS09280	response_regulator_transcription_factor	129.47	-0.392731	0.169617	-2.31539	0.0205914	0.0400224	FALSE
W903_RS09285	phosphate_signaling_complex_protein_PhoU	35.2273	1.1562	0.332538	3.4769	0.000507242	0.00136488	TRUE
W903_RS09290	phosphate_ABC_transporter_ATP-binding_protein_PstB	47.0208	1.45217	0.287205	5.0562	4.27701e-07	1.77538e-06	TRUE
W903_RS09295	phosphate_ABC_transporter_permease_PstA	52.6643	1.25312	0.271346	4.61818	3.87119e-06	1.42043e-05	TRUE
W903_RS09300	phosphate_ABC_transporter_permease_subunit_PstC	23.4545	1.67085	0.460919	3.62503	0.000288931	0.000813208	TRUE
W903_RS09315	16S_rRNA_(uracil(1498)-N(3))-methyltransferase	2271.16	-0.220332	0.0893952	-2.46469	0.0137132	0.0277038	FALSE
W903_RS09320	50S_ribosomal_protein_L11_methyltransferase	3035.55	-0.321011	0.193645	-1.65773	0.0973719	0.155353	FALSE
W903_RS09325	DUF2075_domain-containing_protein	1037.67	-0.546643	0.110416	-4.95074	7.39306e-07	2.96504e-06	FALSE
W903_RS09330	DUF3013_family_protein	151.094	-0.976919	0.330651	-2.95453	0.00313142	0.00723544	FALSE
W903_RS09335	DUF3278_domain-containing_protein	745.387	-0.711012	0.114512	-6.20905	5.33054e-10	3.07357e-09	FALSE
W903_RS09340	helix-turn-helix_transcriptional_regulator	40.6271	-0.454531	0.386496	-1.17603	0.239583	0.338665	FALSE
W903_RS09345	GNAT_family_N-acetyltransferase	2029.91	-0.23362	0.103987	-2.24663	0.0246636	0.0469276	FALSE
W903_RS09360	hypothetical_protein	11.9573	0.373516	0.551329	0.677482	0.4981	0.597657	FALSE
W903_RS09365	hypothetical_protein	184.945	0.300001	0.161931	1.85265	0.0639327	0.108093	FALSE
W903_RS09370	hypothetical_protein	325.146	0.0193985	0.275643	0.0703757	0.943895	0.963707	FALSE
W903_RS09375	hypothetical_protein	28.764	0.0051784	0.416865	0.0124222	0.990089	0.99323	FALSE
W903_RS09380	hypothetical_protein	1.5995	-0.152635	1.46884	-0.103915	0.917237	0.944624	FALSE
W903_RS09395	DUF1310_family_protein	13.7049	-0.548406	0.496749	-1.10399	0.269598	0.374124	FALSE
W903_RS09400	hypothetical_protein	423.277	0.0944205	0.128813	0.733002	0.463558	0.563337	FALSE
W903_RS09415	hypothetical_protein	25.7189	0.751873	0.40823	1.84179	0.0655062	0.110164	FALSE
W903_RS09420	hypothetical_protein	128.579	-0.334128	0.256278	-1.30377	0.192311	0.283021	FALSE
W903_RS09425	ABC_transporter_permease	143.241	-0.315916	0.214826	-1.47057	0.141409	0.215142	FALSE
W903_RS09430	ABC_transporter_ATP-binding_protein	150.375	-0.422842	0.213263	-1.98273	0.047398	0.0836409	FALSE
W903_RS09435	aminoglycoside_6-adenylyltransferase	93.4955	0.253106	0.23378	1.08267	0.278954	0.382077	FALSE
W903_RS09440	AAA_family_ATPase	699.67	-0.372651	0.131215	-2.84001	0.00451127	0.0100658	FALSE
W903_RS09445	histidine_phosphatase_family_protein	120.105	0.66014	0.276145	2.39055	0.016823	0.033382	FALSE
W903_RS09450	PadR_family_transcriptional_regulator	18.5164	0.888765	0.544252	1.633	0.102469	0.162663	FALSE
W903_RS09455	GNAT_family_N-acetyltransferase	94.2426	-0.212471	0.259807	-0.817801	0.413471	0.519113	FALSE
W903_RS09460	ABC_transporter_permease	59.5293	-0.0898795	0.242252	-0.371016	0.710625	0.782203	FALSE
W903_RS09465	ABC_transporter_ATP-binding_protein	158.333	-0.493642	0.242618	-2.03465	0.0418864	0.0748196	FALSE
W903_RS09470	PLDc_N-terminal_domain-containing_protein	3.32307	-1.04681	1.08053	-0.968796	0.332647	0.44159	FALSE
W903_RS09475	helix-turn-helix_domain-containing_protein	184.015	-0.470342	0.154484	-3.04461	0.00232985	0.00549717	FALSE
W903_RS09480	phosphatase_PAP2_family_protein	509.458	-0.894822	0.23278	-3.84406	0.000121016	0.000359822	FALSE
W903_RS09485	MazG-like_family_protein	73.6867	-0.611691	0.361615	-1.69155	0.0907309	0.146109	FALSE
W903_RS09490	TIGR00730_family_Rossman_fold_protein	885.7	-0.559965	0.107529	-5.20756	1.91337e-07	8.34407e-07	FALSE
W903_RS09495	CPBP_family_intramembrane_metalloprotease	911.776	-0.727348	0.11753	-6.18863	6.06907e-10	3.46778e-09	FALSE
W903_RS09500	rhodanese-like_domain-containing_protein	166.266	-0.376806	0.298222	-1.26351	0.206407	0.301065	FALSE
W903_RS09505	CAMP_factor_pore-forming_toxin_Cfb	616.198	-0.395576	0.148029	-2.67229	0.00753365	0.0160397	FALSE
W903_RS09510	MFS_transporter	241.224	1.58032	0.199184	7.93397	2.12256e-15	1.92655e-14	TRUE
W903_RS09515	TetR/AcrR_family_transcriptional_regulator	233.187	-0.248873	0.265807	-0.936295	0.349121	0.454865	FALSE
W903_RS09520	DNA_topology_modulation_protein	316.053	-0.193902	0.226016	-0.857915	0.39094	0.496726	FALSE
W903_RS09525	iron-containing_alcohol_dehydrogenase_family_protein	1261.29	0.0636821	0.16657	0.382313	0.702229	0.774493	FALSE
W903_RS09530	DUF1003_domain-containing_protein	2481.37	-0.314762	0.124889	-2.52033	0.0117244	0.0240444	FALSE
W903_RS09535	bifunctional_homocysteine_S-methyltransferase/methylenetetrahydrofolate_reductase	185.009	2.11431	0.186988	11.3072	1.20887e-29	2.22643e-28	TRUE
W903_RS09540	5-methyltetrahydropteroyltriglutamate--_homocysteine_S-methyltransferase	141.398	1.64988	0.167028	9.87784	5.19379e-23	7.29824e-22	TRUE
W903_RS09545	AzlD_domain-containing_protein	40.4349	0.610653	0.386475	1.58006	0.114094	0.178657	FALSE
W903_RS09565	response_regulator_transcription_factor	169.795	-0.244879	0.148033	-1.65422	0.0980824	0.156093	FALSE
W903_RS09570	HAMP_domain-containing_histidine_kinase	375.832	-0.336782	0.192552	-1.74904	0.0802836	0.131518	FALSE
W903_RS09575	hypothetical_protein	260.951	-0.604213	0.126541	-4.77484	1.79852e-06	6.82357e-06	FALSE
W903_RS09580	leucine--tRNA_ligase	23088.2	0.161317	0.0676618	2.38416	0.0171181	0.0339322	FALSE
W903_RS09585	MFS_transporter	7481.24	-5.04241	0.0974797	-51.7278	0	0	TRUE
W903_RS09590	patatin_family_protein	595.824	0.175982	0.21811	0.80685	0.419753	0.522488	FALSE
W903_RS09595	transcription_termination/antitermination_protein_NusG	3020.45	-0.192322	0.0939899	-2.0462	0.0407366	0.07311	FALSE
W903_RS09600	YSIRK_signal_domain/LPXTG_anchor_domain_surface_protein	4586.68	0.767145	0.0749833	10.2309	1.44194e-24	2.17091e-23	FALSE
W903_RS09605	preprotein_translocase_subunit_SecE	36.1741	-1.63947	0.652258	-2.51352	0.0119532	0.0244347	TRUE
W903_RS09625	phosphopentomutase	4328.9	-0.112846	0.0968898	-1.16469	0.244146	0.343834	FALSE
W903_RS09630	deoxyribose-phosphate_aldolase	1696.02	-0.966952	0.133865	-7.22334	5.07256e-13	3.75885e-12	FALSE
W903_RS09635	NupC/NupG_family_nucleoside_CNT_transporter	5784.91	-0.811574	0.0893655	-9.0815	1.07085e-19	1.30218e-18	FALSE
W903_RS09640	uridine_phosphorylase	2011.01	-1.1842	0.182986	-6.47154	9.70059e-11	5.99414e-10	TRUE
W903_RS09645	GntR_family_transcriptional_regulator	339.741	-0.69957	0.139992	-4.99723	5.81601e-07	2.36252e-06	FALSE
W903_RS09650	hypothetical_protein	152.538	-0.941337	0.224978	-4.18413	2.86266e-05	9.37906e-05	FALSE
W903_RS09655	chaperonin_GroEL	11366.8	0.603155	0.127283	4.73869	2.15105e-06	8.08029e-06	FALSE
W903_RS09660	co-chaperone_GroES	640.306	0.993067	0.140093	7.08863	1.35451e-12	9.65977e-12	FALSE
W903_RS09665	ATP-binding_cassette_domain-containing_protein	2361.57	1.69593	0.301077	5.63288	1.7722e-08	8.59811e-08	TRUE
W903_RS09680	Cof-type_HAD-IIB_family_hydrolase	242.379	0.118336	0.125951	0.939542	0.347453	0.454472	FALSE
W903_RS09685	VOC_family_protein	56.4237	1.24097	0.233966	5.30407	1.13249e-07	5.05491e-07	TRUE
W903_RS09690	peroxide_stress_protein_YaaA	488.806	0.446242	0.20989	2.12608	0.0334967	0.0613944	FALSE
W903_RS09695	anaerobic_ribonucleoside-triphosphate_reductase_activating_protein	473.198	-0.101198	0.184929	-0.547227	0.584223	0.670866	FALSE
W903_RS09700	GNAT_family_N-acetyltransferase	1036.63	-0.326294	0.0864162	-3.77585	0.000159466	0.000465395	FALSE
W903_RS09705	Gfo/Idh/MocA_family_oxidoreductase	2362.22	-0.414926	0.0618043	-6.71355	1.89943e-11	1.24679e-10	FALSE
W903_RS09715	anaerobic_ribonucleoside-triphosphate_reductase	4939.6	-0.63905	0.114469	-5.58273	2.36769e-08	1.12288e-07	FALSE
W903_RS09720	membrane_protein	3285.49	-0.351946	0.0786098	-4.47713	7.56534e-06	2.69764e-05	FALSE
W903_RS09730	DUF1292_domain-containing_protein	2281.36	-0.388245	0.131102	-2.9614	0.00306241	0.00708462	FALSE
W903_RS09735	Holliday_junction_resolvase_RuvX	3520.19	-0.0195465	0.0928476	-0.210522	0.83326	0.876698	FALSE
W903_RS09740	IreB_family_regulatory_phosphoprotein	1207.72	-0.0853207	0.10951	-0.779112	0.435914	0.539066	FALSE
W903_RS09745	transcriptional_regulator_Spx	5659.03	0.108943	0.0768097	1.41835	0.156088	0.235187	FALSE
W903_RS09750	recombinase_RecA	6726.85	-0.39389	0.0577316	-6.82279	8.92913e-12	6.00658e-11	FALSE
W903_RS09755	competence/damage-inducible_protein_A	1756.73	-0.0739901	0.0795783	-0.929777	0.352487	0.458619	FALSE
W903_RS09760	DNA-3-methyladenine_glycosylase_I	612.156	0.0413026	0.173811	0.23763	0.812168	0.862176	FALSE
W903_RS09765	Holliday_junction_branch_migration_protein_RuvA	434.216	0.0687167	0.197105	0.34863	0.727367	0.796226	FALSE
W903_RS09770	MFS_transporter	1721.02	-0.0358731	0.0566351	-0.633408	0.526467	0.621675	FALSE
W903_RS09775	DNA_mismatch_repair_endonuclease_MutL	1955.49	-0.168532	0.0826379	-2.0394	0.0414097	0.0741472	FALSE
W903_RS09780	cold-shock_protein	4748.56	-1.19225	0.214421	-5.56031	2.69299e-08	1.26764e-07	TRUE
W903_RS09785	DNA_mismatch_repair_protein_MutS	2516.79	-0.226198	0.0627032	-3.60744	0.000309228	0.000866477	FALSE
W903_RS09790	arginine_repressor	143.159	-0.151944	0.159006	-0.955592	0.339278	0.445714	FALSE
W903_RS09795	arginine--tRNA_ligase	10859.2	-0.263881	0.0760145	-3.47146	0.000517632	0.00138693	FALSE
W903_RS09800	bacteriocin_immunity_protein	320.805	-0.251613	0.172873	-1.45548	0.145537	0.220584	FALSE
W903_RS09805	YitT_family_protein	1214.54	0.171253	0.0967115	1.77076	0.0766006	0.126468	FALSE
W903_RS09810	YitT_family_protein	2892.87	-0.249194	0.0514536	-4.84308	1.27842e-06	4.97979e-06	FALSE
W903_RS09815	aspartate--tRNA_ligase	10514.6	-0.334118	0.0569682	-5.86499	4.49155e-09	2.3668e-08	FALSE
W903_RS09820	histidine--tRNA_ligase	2842.24	-0.352754	0.121139	-2.91198	0.00359143	0.00820837	FALSE
W903_RS09825	50S_ribosomal_protein_L32	1891.33	-0.146001	0.455529	-0.32051	0.748582	0.811927	FALSE
W903_RS09830	50S_ribosomal_protein_L33	4679.62	0.299014	0.354366	0.8438	0.398781	0.504325	FALSE
W903_RS09835	CadD_family_cadmium_resistance_transporter	318.201	0.0762088	0.168649	0.451878	0.651357	0.730509	FALSE
W903_RS09840	Cd(II)/Zn(II)-sensing_metalloregulatory_transcriptional_regulator_CadX	351.063	0.0349076	0.146384	0.238465	0.81152	0.862176	FALSE
W903_RS09845	helix-turn-helix_domain-containing_protein	900.025	0.141262	0.18703	0.755293	0.450073	0.552972	FALSE
W903_RS09850	sigma-70_family_RNA_polymerase_sigma_factor	26.5338	2.45397	0.528391	4.64424	3.41331e-06	1.25729e-05	TRUE
W903_RS09855	hypothetical_protein	3.61606	-0.417429	0.960209	-0.434727	0.663761	0.739897	FALSE
W903_RS09860	type_IV_secretion_system_DNA-binding_domain-containing_protein	23.4986	1.19114	0.372151	3.20069	0.00137097	0.00335579	TRUE
W903_RS09865	hypothetical_protein	22.8959	1.57886	0.468414	3.37065	0.000749909	0.00194341	TRUE
W903_RS09870	replication_protein	3.60885	1.53758	0.988995	1.55468	0.120021	0.186623	FALSE
W903_RS09875	MerR_family_transcriptional_regulator	0.564133	-1.08246	2.49061	-0.434618	0.66384	0.739897	FALSE
W903_RS09880	site-specific_integrase	1469.54	-0.639766	0.130629	-4.89759	9.7019e-07	3.8263e-06	FALSE
W903_RS09885	PepSY_domain-containing_protein	11.2436	0.600304	0.559346	1.07322	0.28317	0.386178	FALSE
W903_RS09890	response_regulator_transcription_factor	514.498	-0.243514	0.08994	-2.70752	0.00677884	0.0145305	FALSE
W903_RS09895	HAMP_domain-containing_histidine_kinase	863.015	-0.153627	0.0883687	-1.73848	0.0821262	0.134305	FALSE
W903_RS09900	YfcC_family_protein	133.943	3.31459	0.239506	13.8393	1.47708e-43	4.59348e-42	TRUE
W903_RS09905	carbamate_kinase	46.32	3.6571	0.461288	7.92802	2.22662e-15	2.01138e-14	TRUE
W903_RS09910	ornithine_carbamoyltransferase	60.504	2.6623	0.329229	8.08647	6.14164e-16	5.97471e-15	TRUE
W903_RS09915	ATP-binding_protein	55.2043	-1.26458	0.319528	-3.95764	7.5693e-05	0.000233859	TRUE
W903_RS09920	DNA-binding_domain-containing_protein	48.8884	-0.337764	0.325778	-1.03679	0.299833	0.406273	FALSE
W903_RS09925	ABC_transporter_ATP-binding_protein	1603.14	-0.310966	0.133517	-2.32903	0.0198574	0.0387547	FALSE
W903_RS09930	ABC_transporter_permease/substrate-binding_protein	3920.84	-0.20781	0.221727	-0.937234	0.348638	0.454548	FALSE
W903_RS09935	bifunctional_lysylphosphatidylglycerol_flippase/synthetase_MprF	6654.52	-0.521249	0.0377529	-13.8068	2.31761e-43	7.09115e-42	FALSE
W903_RS09940	alpha/beta_hydrolase	1852.4	-0.688451	0.126017	-5.46316	4.67728e-08	2.16939e-07	FALSE
W903_RS09945	DUF1304_domain-containing_protein	76.5535	0.585321	0.219122	2.67121	0.00755776	0.016055	FALSE
W903_RS09950	YhgE/Pip_domain-containing_protein	683.952	1.1729	0.0863134	13.5888	4.66577e-42	1.34106e-40	TRUE
W903_RS09955	TetR/AcrR_family_transcriptional_regulator_C-terminal_domain-containing_protein	93.988	0.688641	0.348285	1.97724	0.0480148	0.084572	FALSE
W903_RS09960	DUF4298_domain-containing_protein	204.097	1.0051	0.193097	5.20515	1.93842e-07	8.43392e-07	TRUE
W903_RS09965	30S_ribosomal_protein_S4	31476.9	0.334248	0.145791	2.29265	0.0218681	0.0422013	FALSE
W903_RS09970	Veg_family_protein	271.19	-0.36679	0.197282	-1.85921	0.062997	0.106845	FALSE
W903_RS09975	replicative_DNA_helicase	4709.38	-0.252197	0.0566341	-4.45309	8.46435e-06	2.97901e-05	FALSE
W903_RS09980	50S_ribosomal_protein_L9	430.365	-0.734881	0.337462	-2.17767	0.0294304	0.0547884	FALSE
W903_RS09985	DHH_family_phosphoesterase	4495.05	-0.248101	0.048176	-5.14988	2.60648e-07	1.11362e-06	FALSE
W903_RS09990	tRNA_uridine-5-carboxymethylaminomethyl(34)_synthesis_enzyme_MnmG	3655.04	0.678109	0.0843134	8.04272	8.78633e-16	8.46074e-15	FALSE
W903_RS09995	MarC_family_protein	2599.08	1.1237	0.272559	4.12278	3.74331e-05	0.000121178	TRUE
W903_RS10000	tRNA_2-thiouridine(34)_synthase_MnmA	4275.28	1.10438	0.140924	7.8367	4.62527e-15	4.081e-14	TRUE
W903_RS10005	L-serine_ammonia-lyase%2C_iron-sulfur-dependent_subunit_beta	1097.3	-0.26138	0.167051	-1.56467	0.11766	0.183705	FALSE
W903_RS10010	L-serine_ammonia-lyase%2C_iron-sulfur-dependent%2C_subunit_alpha	3207.35	-0.289408	0.164986	-1.75414	0.0794073	0.130195	FALSE
W903_RS10015	transglycosylase_SLT_domain-containing_protein	3677.05	1.34592	0.292082	4.608	4.06559e-06	1.48888e-05	TRUE
W903_RS10020	LysM_peptidoglycan-binding_domain-containing_protein	1444.25	1.5471	0.0679767	22.7593	1.15969e-114	1.04759e-112	TRUE
W903_RS10025	energy-coupling_factor_transporter_transmembrane_protein_EcfT	1448.17	0.05818	0.105424	0.551868	0.581039	0.668018	FALSE
W903_RS10030	energy-coupling_factor_transporter_ATPase	648.211	0.0245181	0.12684	0.1933	0.846724	0.885736	FALSE
W903_RS10035	energy-coupling_factor_ABC_transporter_ATP-binding_protein	2521.97	-0.166389	0.214441	-0.77592	0.437796	0.541042	FALSE
W903_RS10040	CDP-diacylglycerol--glycerol-3-phosphate_3-phosphatidyltransferase	1355.49	-0.335144	0.102443	-3.27151	0.00106973	0.00268779	FALSE
W903_RS10045	insulinase_family_protein	1736.55	-0.139889	0.0581573	-2.40535	0.016157	0.0321952	FALSE
W903_RS10050	insulinase_family_protein	995.785	-0.0649298	0.0659852	-0.984006	0.325113	0.434323	FALSE
W903_RS10055	S4_domain-containing_protein_YaaA	106.418	-0.862963	0.262564	-3.28668	0.00101376	0.00255732	FALSE
W903_RS10060	DNA_replication/repair_protein_RecF	1875.81	-0.130795	0.0790353	-1.65489	0.0979458	0.156006	FALSE
W903_RS10065	GRP_family_sugar_transporter	3065.07	0.866866	0.0630648	13.7456	5.40901e-43	1.60326e-41	FALSE
W903_RS10070	helix-turn-helix_transcriptional_regulator	826.412	0.892716	0.253142	3.52654	0.000421025	0.00114754	FALSE
W903_RS10075	IMP_dehydrogenase	22737.8	-0.369422	0.0604206	-6.11418	9.7055e-10	5.43107e-09	FALSE
W903_RS10080	arginine_repressor	822.53	-0.37244	0.258233	-1.44226	0.149228	0.225028	FALSE
W903_RS10085	Crp/Fnr_family_transcriptional_regulator	381.045	-0.730508	0.105737	-6.90872	4.8905e-12	3.31331e-11	FALSE
W903_RS10090	B3/4_domain-containing_protein	116.392	0.969716	0.200599	4.8341	1.33748e-06	5.19919e-06	FALSE
W903_RS10095	arginine_deiminase	3810.58	-2.07223	0.0722108	-28.697	4.16044e-181	6.57696e-179	TRUE
W903_RS10100	GNAT_family_N-acetyltransferase	484.144	-2.35665	0.268955	-8.76225	1.91386e-18	2.16107e-17	TRUE
W903_RS10105	ornithine_carbamoyltransferase	5661.53	-2.03501	0.0455443	-44.682	0	0	TRUE
W903_RS10110	arginine-ornithine_antiporter	3774.65	-1.43889	0.181176	-7.94194	1.99037e-15	1.82402e-14	TRUE
W903_RS10115	carbamate_kinase	3134.97	-1.35414	0.213397	-6.34563	2.21523e-10	1.31733e-09	TRUE
W903_RS10120	tryptophan--tRNA_ligase	3459.93	-0.146083	0.0954627	-1.53026	0.125952	0.194096	FALSE
W903_RS10125	DUF1275_domain-containing_protein	586.822	0.809563	0.238446	3.39516	0.000685884	0.00179218	FALSE
W903_RS10130	YitT_family_protein	1242.65	-0.113518	0.212285	-0.53474	0.592829	0.67774	FALSE
W903_RS10135	ATP-binding_cassette_domain-containing_protein	10645.9	-0.14112	0.120862	-1.16762	0.242961	0.342674	FALSE
W903_RS10160	23S_rRNA_(pseudouridine(1915)-N(3))-methyltransferase_RlmH	283.218	0.200874	0.174284	1.15257	0.249088	0.349681	FALSE
W903_RS10165	trypsin-like_peptidase_domain-containing_protein	10560.7	-1.11797	0.0728921	-15.3373	4.3092e-53	1.5138e-51	TRUE
W903_RS10190	hypothetical_protein	3.23061	0.548537	1.21956	0.449782	0.652867	0.731104	FALSE
W903_RS10205	50S_ribosomal_protein_L36	80.8085	-3.04175	1.38853	-2.19062	0.0284791	0.0532737	FALSE
W903_RS10310	ID=W903_RS10310	8.31092	3.19236	0.814607	3.91889	8.89567e-05	0.000271304	TRUE
W903_RS10315	ID=W903_RS10315	3.66465	-0.169657	0.844186	-0.200971	0.840721	0.882106	FALSE
W903_RS10360	ID=W903_RS10360	1024.21	-0.187327	0.0678069	-2.76265	0.00573344	0.0125159	FALSE
W903_RS10430	50S_ribosomal_protein_L33	19.2204	-0.435041	0.678667	-0.641023	0.521508	0.618313	FALSE
W903_RS10440	CPBP_family_glutamic-type_intramembrane_protease	182.097	0.613745	0.179157	3.42573	0.000613145	0.00161771	FALSE
W903_RS10510	hypothetical_protein	178.78	-0.0389216	0.182657	-0.213086	0.83126	0.875495	FALSE
W903_RS10555	hypothetical_protein	15.2117	2.74568	0.711046	3.86147	0.000112707	0.000335644	TRUE
W903_RS10575	epipeptide_YydF_family_RiPP	0.573103	2.23304	2.80681	0.79558	0.426276	0.528992	FALSE
W903_RS10645	ID=W903_RS10645	636.912	-0.324637	0.168263	-1.92935	0.0536875	0.0931795	FALSE
W903_RS10685	peptide_pheromone_SHP2	2.81605	2.64814	1.24514	2.12678	0.0334388	0.0613475	FALSE
W903_RS10740	hypothetical_protein	2864.93	-0.960879	0.180823	-5.31393	1.07284e-07	4.82271e-07	FALSE
W903_RS10745	hypothetical_protein	19.517	0.238817	0.540638	0.441732	0.658683	0.736747	FALSE
W903_RS10750	hypothetical_protein	218.633	0.0298786	0.12448	0.240028	0.810308	0.862117	FALSE
W903_RS10755	hypothetical_protein	19.8038	1.54307	0.676271	2.28174	0.0225047	0.0433416	TRUE
W903_RS10760	hypothetical_protein	0.101518	0	6.66338	0	1	1	FALSE
W903_RS10765	hypothetical_protein	0.721932	-1.09089	1.92572	-0.566485	0.571064	0.659749	FALSE
W903_RS10770	hypothetical_protein	8.89345	-1.56313	1.76778	-0.884232	0.376571	0.482021	FALSE
W903_RS10775	hypothetical_protein	43.4552	-0.482495	0.475549	-1.01461	0.310293	0.41717	FALSE
W903_RS10780	hypothetical_protein	132.416	0.00768856	0.161706	0.0475464	0.962078	0.977537	FALSE
W903_RS10790	ID=W903_RS10790	274.846	0.437216	0.192706	2.26882	0.0232791	0.0445423	FALSE
W903_RS10815	hypothetical_protein	29.6683	-0.0306909	0.396321	-0.0774396	0.938274	0.960035	FALSE
W903_RS10825	hypothetical_protein	119.726	0.169637	0.200524	0.845966	0.397572	0.503467	FALSE
W903_RS10830	hypothetical_protein	31.3477	0.673671	0.32247	2.0891	0.0366989	0.0666199	FALSE
W903_RS10835	hypothetical_protein	30.3926	-0.93846	0.442967	-2.11857	0.0341264	0.0623079	FALSE
W903_RS10855	hypothetical_protein	288.81	0.339819	0.428525	0.792996	0.42778	0.530391	FALSE
W903_RS10860	phage_tail_protein	2022.7	-0.619585	0.135006	-4.58932	4.44685e-06	1.62537e-05	FALSE
W903_RS10865	gp58-like_family_protein	3715.14	-0.471164	0.094707	-4.97497	6.52593e-07	2.62282e-06	FALSE
W903_RS10875	ID=W903_RS10875	4.89231	1.8834	1.05538	1.78458	0.0743301	0.123471	FALSE
W903_RS10895	ID=W903_RS10895	143.197	2.49737	0.222921	11.2029	3.94392e-29	7.16439e-28	TRUE
W903_RS10910	ID=W903_RS10910	5.37808	1.00243	1.14255	0.877368	0.380287	0.485794	FALSE
W903_RS10935	ABC_transporter_permease	1312.59	1.56094	0.0792551	19.6952	2.37066e-86	1.40536e-84	TRUE
W903_RS10940	ABC_transporter_substrate-binding_protein	1355.95	1.1939	0.137837	8.66172	4.64686e-18	5.09543e-17	TRUE
W903_RS10945	FanG_protein	9.98201	4.24198	1.03882	4.08346	4.43705e-05	0.000141702	TRUE

## Sheet: ▲cas9 OD0.6 vs WT OD0.6
ID	attributes	baseMean	log2FoldChange	lfcSE	stat	pvalue	padj	Significant
W903_RS00005	chromosomal_replication_initiator_protein_DnaA	4128.84	0.363699	0.102008	3.56539	0.000363321	0.000914085	FALSE
W903_RS00010	DNA_polymerase_III_subunit_beta	5489.17	0.398622	0.142664	2.79412	0.00520412	0.0108367	FALSE
W903_RS00015	hypothetical_protein	587.129	0.869615	0.0669587	12.9873	1.44354e-38	2.17333e-37	FALSE
W903_RS00020	DUF951_family_protein	290.707	0.855953	0.196289	4.36069	1.29654e-05	3.98628e-05	FALSE
W903_RS00030	redox-regulated_ATPase_YchF	4023.99	-0.231193	0.176209	-1.31204	0.189508	0.270095	FALSE
W903_RS00035	aminoacyl-tRNA_hydrolase	214.061	-0.126202	0.0904782	-1.39483	0.163068	0.237954	FALSE
W903_RS00040	transcription-repair_coupling_factor	3433.77	-0.116083	0.0616615	-1.88259	0.0597556	0.0993387	FALSE
W903_RS00045	RNA-binding_S4_domain-containing_protein	421.995	0.0711749	0.133239	0.534188	0.593211	0.678471	FALSE
W903_RS00050	septum_formation_initiator_family_protein	375.51	0.189605	0.121251	1.56374	0.117878	0.181065	FALSE
W903_RS00055	SP_0009_family_protein	2.57817	-0.257498	0.883061	-0.291597	0.770595	0.816659	FALSE
W903_RS00060	serine_hydrolase	1338.75	0.259838	0.054804	4.74122	2.12434e-06	7.08239e-06	FALSE
W903_RS00065	tRNA_lysidine(34)_synthetase_TilS	904.928	0.297132	0.109825	2.70551	0.00682	0.013837	FALSE
W903_RS00070	hypoxanthine_phosphoribosyltransferase	2390.29	-0.100117	0.0980285	-1.02131	0.307108	0.404292	FALSE
W903_RS00075	ATP-dependent_zinc_metalloprotease_FtsH	21457.1	0.0572993	0.122068	0.469404	0.638781	0.714064	FALSE
W903_RS00250	CHAP_domain-containing_protein	47116.2	0.205388	0.0670609	3.06271	0.00219344	0.00486094	FALSE
W903_RS00255	ribose-phosphate_diphosphokinase	11846	-0.16821	0.189371	-0.888257	0.374403	0.475396	FALSE
W903_RS00260	pyridoxal_phosphate-dependent_aminotransferase	3790.32	0.330054	0.148505	2.22252	0.0262483	0.046842	FALSE
W903_RS00265	DNA_repair_protein_RecO	673.351	0.240551	0.216988	1.10859	0.267607	0.36209	FALSE
W903_RS00270	CPBP_family_intramembrane_metalloprotease	53.8705	0.151782	0.178419	0.850701	0.394935	0.494855	FALSE
W903_RS00275	phosphate_acyltransferase_PlsX	1868.65	-0.44326	0.123957	-3.57592	0.000349003	0.000882746	FALSE
W903_RS00280	phosphopantetheine-binding_protein	445.368	-0.249032	0.481915	-0.516755	0.605327	0.687608	FALSE
W903_RS00285	phosphoribosylaminoimidazolesuccinocarboxamide_synthase	878.122	-3.70061	0.136452	-27.1202	5.69322e-162	5.68423e-160	TRUE
W903_RS00290	phosphoribosylformylglycinamidine_synthase	19782.2	-3.21637	0.117033	-27.4826	2.83577e-166	2.98859e-164	TRUE
W903_RS00295	hypothetical_protein	700.302	-3.2051	0.126468	-25.3431	1.06957e-141	9.66174e-140	TRUE
W903_RS00300	amidophosphoribosyltransferase	5347.96	-3.10118	0.165049	-18.7895	9.20563e-79	3.29492e-77	TRUE
W903_RS00305	phosphoribosylformylglycinamidine_cyclo-ligase	5591.15	-2.96873	0.0907482	-32.7139	9.89493e-235	1.70643e-232	TRUE
W903_RS00310	phosphoribosylglycinamide_formyltransferase	3367.32	-2.88128	0.305438	-9.43328	3.97475e-21	3.42732e-20	TRUE
W903_RS00315	GNAT_family_N-acetyltransferase	2128.11	-2.40505	0.17687	-13.5978	4.12554e-42	7.11468e-41	TRUE
W903_RS00320	bifunctional_phosphoribosylaminoimidazolecarboxamide_formyltransferase/IMP_cyclohydrolase	11623.1	-2.18827	0.0757549	-28.8862	1.77732e-183	2.24772e-181	TRUE
W903_RS00325	peptidoglycan_DD-metalloendopeptidase_family_protein	402.462	0.655972	0.0996819	6.58065	4.68396e-11	2.2725e-10	FALSE
W903_RS00330	LysM_peptidoglycan-binding_domain-containing_protein	7472.99	0.756638	0.171084	4.42262	9.75118e-06	3.03744e-05	FALSE
W903_RS00335	N-acetylmannosamine-6-phosphate_2-epimerase	25.6104	0.936885	0.298784	3.13566	0.00171467	0.00389083	FALSE
W903_RS00340	ABC_transporter_substrate-binding_protein	73.2877	1.29914	0.19705	6.59295	4.3116e-11	2.09721e-10	TRUE
W903_RS00345	sugar_ABC_transporter_permease	32.2495	1.61541	0.235863	6.84892	7.44095e-12	3.74416e-11	TRUE
W903_RS00350	carbohydrate_ABC_transporter_permease	40.7875	1.94225	0.378889	5.12618	2.95683e-07	1.07044e-06	TRUE
W903_RS00355	YhcH/YjgK/YiaL_family_protein	8.58006	2.69527	0.699204	3.85477	0.000115839	0.000314824	TRUE
W903_RS00360	YesL_family_protein	23.9799	2.53413	0.34144	7.4219	1.15454e-13	6.46065e-13	TRUE
W903_RS00365	dihydrodipicolinate_synthase_family_protein	67.3433	2.46963	0.190691	12.9509	2.32146e-38	3.44048e-37	TRUE
W903_RS00370	ROK_family_protein	73.1462	2.20838	0.190762	11.5766	5.41231e-31	6.4982e-30	TRUE
W903_RS00375	alpha/beta_fold_hydrolase	143.464	2.42195	0.15469	15.6568	2.98581e-55	6.58615e-54	TRUE
W903_RS00380	MurR/RpiR_family_transcriptional_regulator	338.406	-0.00437496	0.149263	-0.0293104	0.976617	0.982834	FALSE
W903_RS00385	phosphoribosylamine--glycine_ligase	4256.92	-2.61133	0.214836	-12.155	5.39907e-34	7.11253e-33	TRUE
W903_RS00390	5-(carboxyamino)imidazole_ribonucleotide_mutase	1734.14	-2.59238	0.192249	-13.4845	1.92988e-41	3.23981e-40	TRUE
W903_RS00395	5-(carboxyamino)imidazole_ribonucleotide_synthase	4083.57	-2.69475	0.135999	-19.8145	2.23058e-87	9.61683e-86	TRUE
W903_RS00400	hypothetical_protein	650.525	-1.84159	0.113836	-16.1775	7.26843e-59	1.74534e-57	TRUE
W903_RS00405	DUF6287_domain-containing_protein	2908.45	-1.42781	0.0619566	-23.0453	1.63859e-117	1.07187e-115	TRUE
W903_RS00410	adenylosuccinate_lyase	9343.75	-1.19862	0.102701	-11.671	1.79394e-31	2.18147e-30	TRUE
W903_RS00415	helix-turn-helix_domain-containing_protein	910.373	-0.225032	0.121075	-1.85861	0.0630823	0.104058	FALSE
W903_RS00420	Holliday_junction_branch_migration_DNA_helicase_RuvB	3388.29	-0.0663129	0.0841952	-0.787608	0.430926	0.531167	FALSE
W903_RS00425	low_molecular_weight_phosphotyrosine_protein_phosphatase	2030.23	0.0125688	0.173032	0.0726383	0.942094	0.958259	FALSE
W903_RS00430	hypothetical_protein	349.094	-0.0554681	0.137209	-0.404259	0.686022	0.751377	FALSE
W903_RS00435	acyltransferase	7618.48	0.0888901	0.0756804	1.17455	0.240176	0.331356	FALSE
W903_RS00440	bifunctional_acetaldehyde-CoA/alcohol_dehydrogenase	12215.2	-0.663336	0.0698512	-9.49641	2.17258e-21	1.90805e-20	FALSE
W903_RS00445	alcohol_dehydrogenase_AdhP	960.308	-2.26931	0.15959	-14.2196	6.92476e-46	1.31363e-44	TRUE
W903_RS00450	threonine_synthase	1695.36	0.262759	0.11507	2.28346	0.0224033	0.0405912	FALSE
W903_RS00455	MATE_family_efflux_transporter	1371.26	0.45374	0.166172	2.73054	0.00632314	0.0129676	FALSE
W903_RS00460	30S_ribosomal_protein_S10	15797.4	-0.286352	0.124166	-2.30621	0.0210991	0.0384856	FALSE
W903_RS00465	50S_ribosomal_protein_L3	44081.7	-0.239929	0.0811969	-2.9549	0.00312769	0.00670421	FALSE
W903_RS00470	50S_ribosomal_protein_L4	57673	-0.206532	0.136809	-1.50964	0.131136	0.197589	FALSE
W903_RS00475	50S_ribosomal_protein_L23	10983.3	-0.187368	0.11712	-1.59979	0.109645	0.17021	FALSE
W903_RS00480	50S_ribosomal_protein_L2	63959.7	-0.218152	0.0637896	-3.41987	0.000626508	0.00151786	FALSE
W903_RS00485	30S_ribosomal_protein_S19	17245.4	-0.226819	0.385064	-0.589044	0.555832	0.646483	FALSE
W903_RS00490	50S_ribosomal_protein_L22	8375.06	-0.315221	0.279793	-1.12662	0.259902	0.352923	FALSE
W903_RS00495	30S_ribosomal_protein_S3	51729.2	-0.128818	0.0763883	-1.68636	0.0917268	0.145368	FALSE
W903_RS00500	50S_ribosomal_protein_L16	26109	-0.297575	0.0790354	-3.76509	0.00016649	0.000443583	FALSE
W903_RS00505	50S_ribosomal_protein_L29	4724.67	-0.28778	0.299264	-0.961628	0.336237	0.435464	FALSE
W903_RS00510	30S_ribosomal_protein_S17	9639.96	-0.283043	0.164565	-1.71994	0.0854426	0.136395	FALSE
W903_RS00515	50S_ribosomal_protein_L14	42130.9	-0.114856	0.0770635	-1.49041	0.136117	0.203961	FALSE
W903_RS00520	50S_ribosomal_protein_L24	25194.6	-0.14121	0.377627	-0.373941	0.708449	0.768315	FALSE
W903_RS00525	50S_ribosomal_protein_L5	52185.4	-0.219999	0.273856	-0.803338	0.421779	0.522268	FALSE
W903_RS00530	type_Z_30S_ribosomal_protein_S14	6909.07	-0.267077	0.0641697	-4.16204	3.15418e-05	9.24804e-05	FALSE
W903_RS00535	30S_ribosomal_protein_S8	34258.8	-0.163833	0.0830367	-1.97302	0.048493	0.082135	FALSE
W903_RS00540	50S_ribosomal_protein_L6	38998.8	-0.184061	0.0438724	-4.19537	2.72426e-05	8.04973e-05	FALSE
W903_RS00545	50S_ribosomal_protein_L18	59001.7	-0.109578	0.147231	-0.74426	0.456719	0.555382	FALSE
W903_RS00550	30S_ribosomal_protein_S5	31662.8	-0.145898	0.168215	-0.86733	0.385761	0.486366	FALSE
W903_RS00555	50S_ribosomal_protein_L30	5433.17	-0.174334	0.0834912	-2.08806	0.0367928	0.0640329	FALSE
W903_RS00560	50S_ribosomal_protein_L15	25879.4	-0.207239	0.153026	-1.35427	0.175649	0.253004	FALSE
W903_RS00565	preprotein_translocase_subunit_SecY	71158	-0.078721	0.12709	-0.619413	0.535644	0.62646	FALSE
W903_RS00570	adenylate_kinase	5488.15	0.106163	0.0512507	2.07145	0.0383163	0.0663194	FALSE
W903_RS00575	translation_initiation_factor_IF-1	30312.4	-0.417983	0.095646	-4.3701	1.2419e-05	3.82448e-05	FALSE
W903_RS00580	30S_ribosomal_protein_S13	6828.72	-0.641645	0.166228	-3.86003	0.000113374	0.000309454	FALSE
W903_RS00585	30S_ribosomal_protein_S11	56393.9	-0.252383	0.0806143	-3.13075	0.00174361	0.00394236	FALSE
W903_RS00590	DNA-directed_RNA_polymerase_subunit_alpha	62398.4	-0.339413	0.30575	-1.1101	0.266955	0.361724	FALSE
W903_RS00595	50S_ribosomal_protein_L17	27092.9	-0.381993	0.0540894	-7.06226	1.63812e-12	8.56063e-12	FALSE
W903_RS00700	hypothetical_protein	5.35521	-0.0991316	0.611169	-0.1622	0.871148	0.901621	FALSE
W903_RS00705	hypothetical_protein	55.1624	0.188994	0.271639	0.695754	0.486583	0.584207	FALSE
W903_RS00715	nucleotidyltransferase_family_protein	310.668	0.210219	0.0999211	2.10385	0.0353914	0.0617641	FALSE
W903_RS00720	YjdF_family_protein	1138.39	-0.232843	0.290808	-0.800676	0.423319	0.523833	FALSE
W903_RS00725	sigma-70_family_RNA_polymerase_sigma_factor	14.3887	2.47187	0.442547	5.58554	2.32971e-08	9.20719e-08	TRUE
W903_RS00730	phosphoglycerate_mutase_family_protein	749.638	-0.327574	0.136126	-2.40639	0.0161109	0.0302	FALSE
W903_RS00735	D-alanyl-D-alanine_carboxypeptidase_family_protein	1031.45	-0.170171	0.163131	-1.04315	0.296877	0.393279	FALSE
W903_RS00740	glucosaminidase_domain-containing_protein	612.295	-0.137457	0.113415	-1.21198	0.225522	0.312959	FALSE
W903_RS00745	heat-inducible_transcriptional_repressor_HrcA	7948.49	1.2975	0.10036	12.9285	3.10927e-38	4.57231e-37	TRUE
W903_RS00750	nucleotide_exchange_factor_GrpE	6901.92	1.06721	0.118437	9.01072	2.04707e-19	1.57219e-18	TRUE
[truncated: 1,779 more rows]

## Sheet: ▲cas9 OD1.2 vs WT OD1.2
ID	attributes	baseMean	log2FoldChange	lfcSE	stat	pvalue	padj	Significant
[truncated: 1,873 more rows]

[truncated: 12 more sheets: dcas9 OD0.6 vs scas9 OD0.6, dcas9 OD1.2 vs scas9 OD1.2, ▲cas9 OD0.6 vs dcas9 OD0.6, ▲cas9 OD1.2 vs dcas9 OD1.2, ▲cas9 OD0.6 vs scas9 OD0.6, ▲cas9 OD1.2 vs scas9 OD1.2, dcas9 OD0.6 vs WT OD0.6, dcas9 OD1.2 vs WT OD1.2, ▲cas9 OD0.6 vs ▲cas9 OD1.2, dcas9 OD0.6 vs dcas9 OD1.2, WT OD0.6 vs WT OD1.2, scas9 OD0.6 vs scas9 OD1.2]
