# Supplementary material for: Group B Streptococcus Cas9 variants provide insight into programmable gene repression and CRISPR-Cas transcriptional effects
Source: Commun Biol. 2023 Jun 9;6:620. doi: 10.1038/s42003-023-04994-w (PMC10256743; doi:10.1038/s42003-023-04994-w)
Supplement: Supplementary file 6 — Supplemental Data 3 [file 42003_2023_4994_MOESM6_ESM.xlsx]

## Sheet: ConservedAcross scanVSnscan
1084 OD0.6							1084 OD1.2
F COG genes	WT vs KO	WT vs sCas9	dCas9 vs KO	dCas9 vs sCas9			F COG genes	WT vs KO	WT vs sCas9	dCas9 vs KO	dCas9 vs sCas9
W903_RS00285	YES	YES	YES	YES			W903_RS00285	YES	YES	YES	No
W903_RS00300	YES	YES	No	No			W903_RS00300	YES	YES	YES	YES
W903_RS00305	YES	YES	No	No			W903_RS00305	YES	YES	YES	YES
W903_RS00290	YES	YES	YES	YES			W903_RS00290	YES	YES	YES	No
W903_RS00310	YES	YES	No	No			W903_RS00310	YES	YES	YES	YES
W903_RS00390	YES	YES	YES	YES			W903_RS00390	YES	YES	YES	No
W903_RS00395	YES	YES	YES	YES			W903_RS00395	YES	YES	YES	No
W903_RS00385	YES	YES	YES	YES			W903_RS00385	YES	YES	YES	No
W903_RS03335	YES	YES	YES	YES			W903_RS03335	YES	YES	YES	YES
W903_RS05700	YES	YES	YES	YES			W903_RS05700	No	No	No	No
W903_RS06570	YES	YES	YES	YES			W903_RS06570	No	No	No	No
W903_RS09180	YES	YES	No	No			W903_RS09180	YES	YES	No	No
W903_RS00320	YES	YES	No	No			W903_RS00320	YES	YES	YES	YES
W903_RS05695	YES	YES	YES	YES			W903_RS05695	No	No	No	No
W903_RS03485	YES	YES	No	No			W903_RS03485	YES	YES	YES	No
W903_RS03610	YES	YES	YES	YES			W903_RS03610	No	YES	No	No
W903_RS05705	YES	YES	YES	No			W903_RS05705	YES	YES	YES	YES
W903_RS04950	YES	YES	No	No			W903_RS04950	No	YES	No	No
W903_RS00410	YES	YES	No	YES			W903_RS00410	YES	YES	YES	No
W903_RS09640	YES	No	No	No			W903_RS09640	No	YES	No	YES
W903_RS05560	YES	YES	YES	YES			W903_RS05560	YES	YES	YES	No
W903_RS09630	YES	No	YES	No			W903_RS09630	No	YES	No	YES
W903_RS08835	YES	No	YES	No			W903_RS08835	YES	YES	YES	YES
W903_RS09635	YES	No	YES	YES			W903_RS09635	No	YES	YES	YES
W903_RS03595	No	No	YES	No			W903_RS03595	No	YES	YES	YES
W903_RS02750	No	YES	YES	YES			W903_RS02750	No	No	No	No
W903_RS06160	No	No	YES	YES			W903_RS06160	No	YES	YES	YES
W903_RS06245	No	No	YES	No			W903_RS06245	YES	YES	YES	YES
W903_RS04895	No	No	No	No			W903_RS04895	No	YES	No	No
W903_RS05755	No	No	YES	YES			W903_RS05755	No	YES	YES	No
W903_RS05045	No	No	No	No			W903_RS05045	No	No	No	No
W903_RS07440	No	No	YES	YES			W903_RS07440	No	YES	No	No
W903_RS04455	No	No	No	No			W903_RS04455	No	No	No	No
W903_RS03990	No	No	YES	YES			W903_RS03990	No	No	No	No
W903_RS09185	No	No	No	No			W903_RS09185	No	No	No	No
W903_RS02395	No	No	No	No			W903_RS02395	No	YES	No	No
W903_RS06170	No	No	YES	YES			W903_RS06170	No	YES	No	No
W903_RS08875	No	No	No	YES			W903_RS08875	No	No	No	No
W903_RS08580	No	No	No	YES			W903_RS08580	No	No	No	No
W903_RS10075	No	No	No	No			W903_RS10075	No	No	YES	No
W903_RS07135	No	No	No	No			W903_RS07135	No	No	No	No
W903_RS08285	No	No	No	No			W903_RS08285	No	No	No	No
W903_RS01155	No	No	YES	YES			W903_RS01155	No	No	No	No
W903_RS07750	No	No	No	No			W903_RS07750	No	YES	YES	YES
W903_RS01800	No	No	No	No			W903_RS01800	No	No	No	No
W903_RS08610	No	No	No	No			W903_RS08610	No	No	No	No
W903_RS09440	No	No	YES	YES			W903_RS09440	No	YES	No	No
W903_RS00255	No	No	No	No			W903_RS00255	No	No	No	No
W903_RS07705	No	No	No	No			W903_RS07705	No	No	No	No
W903_RS06840	No	No	YES	YES			W903_RS06840	No	No	No	No
W903_RS06725	No	No	No	No			W903_RS06725	No	YES	YES	YES
W903_RS06730	No	No	No	No			W903_RS06730	No	YES	No	YES
W903_RS00070	No	No	YES	YES			W903_RS00070	No	No	No	No
W903_RS05500	No	No	YES	No			W903_RS05500	YES	YES	YES	YES
W903_RS09520	No	No	No	No			W903_RS09520	No	No	No	No
W903_RS06250	No	No	No	No			W903_RS06250	No	YES	YES	YES
W903_RS05850	No	No	No	No			W903_RS05850	No	No	No	No
W903_RS05665	No	No	No	No			W903_RS05665	No	No	No	No
W903_RS04825	No	No	No	No			W903_RS04825	No	YES	YES	YES
W903_RS03440	No	No	No	No			W903_RS03440	No	No	No	No
W903_RS06735	No	No	No	No			W903_RS06735	No	YES	YES	YES
W903_RS09715	No	No	YES	YES			W903_RS09715	No	YES	No	YES
W903_RS06480	No	No	No	No			W903_RS06480	No	No	No	No
W903_RS04940	No	No	No	No			W903_RS04940	No	No	No	No
W903_RS07400	No	No	No	No			W903_RS07400	No	YES	No	No
W903_RS04840	No	No	No	No			W903_RS04840	No	No	No	No
W903_RS07815	No	No	No	No			W903_RS07815	No	No	No	No
W903_RS03000	No	No	No	No			W903_RS03000	No	YES	No	No
W903_RS02815	No	No	No	No			W903_RS02815	No	No	No	No
W903_RS04165	No	No	No	No			W903_RS04165	No	No	No	No
W903_RS05505	No	No	YES	No			W903_RS05505	YES	YES	YES	YES
W903_RS02105	No	No	YES	No			W903_RS02105	No	YES	No	No
W903_RS00570	No	No	No	No			W903_RS00570	No	No	No	No
W903_RS03620	No	No	No	No			W903_RS03620	No	No	YES	No
W903_RS00810	No	No	No	No			W903_RS00810	No	YES	No	No
W903_RS06295	No	No	No	No			W903_RS06295	No	No	No	No
W903_RS05975	No	No	YES	No			W903_RS05975	YES	YES	YES	YES
W903_RS02415	No	No	No	No			W903_RS02415	No	No	YES	YES
W903_RS04665	No	No	No	No			W903_RS04665	No	No	No	No
W903_RS05510	No	No	No	No			W903_RS05510	YES	YES	YES	YES
W903_RS04420	No	No	No	YES			W903_RS04420	No	No	No	No
W903_RS04415	No	No	No	YES			W903_RS04415	No	No	No	No
W903_RS05540	No	No	No	No			W903_RS05540	No	No	No	No
W903_RS01610	No	No	No	No			W903_RS01610	No	No	No	No
W903_RS02525	No	No	No	No			W903_RS02525	No	No	No	No
W903_RS05515	No	No	No	No			W903_RS05515	YES	YES	YES	YES
W903_RS01065	No	No	No	No			W903_RS01065	No	No	No	No
W903_RS01085	No	No	No	No			W903_RS01085	No	No	No	No
W903_RS03755	No	No	No	No			W903_RS03755	No	No	No	No
W903_RS00825	No	No	No	No			W903_RS00825	No	No	No	No
W903_RS05520	No	No	No	No			W903_RS05520	YES	YES	YES	YES
W903_RS02550	No	No	No	No			W903_RS02550	No	No	No	No
W903_RS05525	No	No	No	No			W903_RS05525	YES	YES	YES	YES
W903_RS02555	No	No	No	No			W903_RS02555	No	No	No	No
W903_RS02545	No	No	No	No			W903_RS02545	No	No	No	No

## Sheet: ConservedExpressionScores
	OD0.6															OD1.2
F COG genes	X1084_AEKO_06_1	X1084_AEKO_06_2	X1084_AEKO_06_3	X1084_WT_06_1	X1084_WT_06_2	X1084_WT_06_3	X1084_dCas9_06_1	X1084_dCas9_06_2	X1084_dCas9_06_3	X1084_xCas9_06_1	X1084_xCas9_06_2	X1084_xCas9_06_3			F COG genes	X1084_AEKO_12_1	X1084_AEKO_12_2	X1084_AEKO_12_3	X1084_WT_12_1	X1084_WT_12_2	X1084_WT_12_3	X1084_dCas9_12_1	X1084_dCas9_12_2	X1084_dCas9_12_3	X1084_xCas9_12_1	X1084_xCas9_12_2	X1084_xCas9_12_3
W903_RS00285	7.237	7.127	7.26	9.897	9.958	9.91	7.587	7.827	7.879	7.41	7.369	7.606			W903_RS00285	8.03359	8.0718	8.08275	11.7282	12.0561	11.8978	10.8467	10.706	10.4811	10.4258	10.2304	10.3065
W903_RS00300	9.064	9.024	9.158	12.019	11.921	11.911	8.728	8.952	8.801	9.168	9.146	9.3			W903_RS00300	9.53948	9.67267	9.52029	14.3588	14.4446	14.4707	13.3529	13.7983	13.3245	12.7342	12.7326	12.6846
W903_RS00305	9.345	9.38	9.266	12.103	12.115	12.101	9.14	9.128	9.127	9.348	9.377	9.48			W903_RS00305	9.78877	9.69889	9.63281	14.4508	14.6052	14.5914	13.4952	13.6557	13.4274	12.7028	12.7772	12.7465
W903_RS00290	10.561	10.539	10.53	13.779	13.637	13.603	10.765	11.031	10.985	10.529	10.529	10.658			W903_RS00290	11.5724	11.6141	11.47	16.1757	16.3467	16.3772	15.1609	15.4443	15.024	14.7129	14.8599	14.7159
W903_RS00310	8.767	8.814	8.716	11.411	11.278	11.393	8.361	8.75	8.369	8.686	8.75	8.919			W903_RS00310	9.17252	9.24902	9.04641	13.5787	13.8066	13.704	12.5249	13.5142	12.535	11.8751	12.1347	11.9943
W903_RS00390	8.978	9.052	8.876	11.343	11.393	11.236	9.465	9.531	9.499	8.612	8.77	8.983			W903_RS00390	10.3318	10.0509	10.0213	12.2024	12.3515	12.3856	11.4717	10.8923	11.3625	11.4933	11.6736	11.688
W903_RS00395	9.95	10.091	9.941	12.639	12.517	12.561	10.369	10.465	10.418	9.848	9.855	9.828			W903_RS00395	11.4109	11.1574	11.1768	13.3462	13.5538	13.4561	12.4942	12.7966	12.4801	12.6284	12.7677	12.7152
W903_RS00385	10.14	10.034	10.05	12.651	12.497	12.581	10.57	10.824	10.643	9.75	9.72	10.035			W903_RS00385	11.4595	11.5838	11.4338	13.3706	13.4611	13.4945	12.5546	13.0076	12.462	12.5752	12.802	12.6062
W903_RS03335	9.86	9.857	9.847	12.08	12.093	12.007	10.179	10.387	10.367	9.976	9.926	9.967			W903_RS03335	11.0924	10.9769	11.015	13.7102	13.7222	13.7322	13.8139	13.5359	13.6642	12.4831	12.5243	12.4669
W903_RS05700	9.584	9.798	9.768	11.669	11.672	11.758	10.866	10.848	10.775	9.937	9.912	10.083			W903_RS05700	10.4178	10.4979	10.4061	10.627	10.7439	10.7516	9.65707	10.0177	9.62013	11.1919	11.1556	11.1787
W903_RS06570	11.581	11.548	11.582	13.875	13.856	13.759	11.912	11.943	11.968	11.548	11.563	11.617			W903_RS06570	13.4019	13.4142	13.3943	13.6867	13.6976	13.7426	13.2344	13.2066	13.1552	13.4138	13.45	13.3845
W903_RS09180	9.637	9.636	9.635	11.535	11.589	11.397	9.354	9.209	9.404	9.406	9.412	9.487			W903_RS09180	10.4662	10.2923	10.2926	11.7614	11.9014	12.0172	10.5538	10.0997	10.3939	11.471	11.5047	11.5099
W903_RS00320	11.324	11.324	11.226	13.501	13.411	13.396	11.414	11.628	11.421	11.146	11.225	11.429			W903_RS00320	11.5324	11.3837	11.3528	15.3906	15.5078	15.5083	14.512	14.6235	14.476	13.5418	13.7357	13.6642
W903_RS05695	11.197	11.193	11.176	13.145	13.198	13.177	12.281	12.261	12.365	11.436	11.467	11.387			W903_RS05695	11.897	11.9476	11.8868	11.982	11.9706	12.0088	11.1001	11.1991	10.9294	12.6204	12.6341	12.6922
W903_RS03485	9.22	9.102	9.212	10.615	10.652	10.551	9.011	9.037	9.199	8.925	8.926	9.044			W903_RS03485	10.3065	10.2154	10.1894	11.2233	11.1899	11.166	10.933	10.8429	10.857	10.7817	10.7843	10.7868
W903_RS03610	9.476	9.371	9.342	10.497	10.347	10.321	10.163	10.025	10.13	9.64	9.45	9.45			W903_RS03610	9.80198	9.47865	9.63014	9.74919	9.8763	9.86998	9.77827	9.4779	9.85448	9.26847	8.99965	9.2887
W903_RS05705	9.206	9.365	9.208	10.2	10.174	10.303	9.632	9.787	9.816	9.469	9.573	9.463			W903_RS05705	9.58989	9.591	9.563	12.9678	12.9756	13.0123	13.2682	13.5821	13.2422	10.9814	10.8903	10.9256
W903_RS04950	8.836	8.951	8.944	9.786	9.832	9.859	9.193	9.066	9.083	9.122	9.048	9.049			W903_RS04950	9.58989	9.46342	9.45977	9.63655	9.73641	9.7542	9.45989	9.45307	9.42655	9.12899	9.08599	9.25989
W903_RS00410	12.357	12.418	12.287	13.597	13.489	13.528	12.593	12.794	12.544	12.18	12.156	12.295			W903_RS00410	12.8438	12.7744	12.7658	14.0267	14.1475	14.0519	13.4776	13.6945	13.4205	13.498	13.6355	13.5203
W903_RS09640	10.108	10.208	10.307	11.207	11.152	11.077	10.555	10.257	10.322	10.738	10.621	10.577			W903_RS09640	11.2652	10.8928	11.081	11.3351	11.5337	11.4521	11.4968	11.1663	11.4894	10.3939	10.2193	10.3366
W903_RS05560	12.489	12.502	12.44	13.441	13.437	13.357	12.944	13.031	12.928	12.177	12.159	12.226			W903_RS05560	12.8047	12.691	12.6909	14.3595	14.4081	14.4384	14.2818	14.2608	14.1844	13.6501	13.6525	13.6688
W903_RS09630	10.027	10.06	10.119	10.836	10.747	10.796	10.421	10.504	10.424	10.544	10.404	10.326			W903_RS09630	10.521	10.6607	10.7031	10.7923	10.9285	10.8141	10.9465	11.3977	10.9966	10.0344	9.86406	9.93528
W903_RS08835	12.418	12.438	12.372	13.334	13.275	13.215	12.745	12.952	12.813	12.717	12.761	12.845			W903_RS08835	12.7522	12.7864	12.6872	15.5162	15.6416	15.6332	15.3645	15.7603	15.2879	13.5211	13.6651	13.5794
W903_RS09635	11.687	11.629	11.534	12.447	12.471	12.329	12.163	12.283	12.245	11.714	11.796	11.806			W903_RS09635	12.2316	12.3703	12.3024	12.6228	12.6705	12.704	12.914	13.1096	12.834	11.8317	11.9191	11.8577
W903_RS03595	7.158	7.402	7.336	7.547	7.742	7.784	7.745	7.543	7.552	7.55	7.467	7.391			W903_RS03595	7.58406	7.11207	7.47559	7.88907	7.75927	7.83354	7.81878	8.06232	7.97629	7.1886	7.31555	7.526
W903_RS02750	9.899	9.864	9.759	10.288	10.443	10.327	10.223	10.328	10.355	9.558	9.628	9.634			W903_RS02750	9.96634	9.86682	9.89127	9.57476	9.50995	9.63223	9.65707	9.3783	9.55354	9.99741	10.248	10.0846
W903_RS06160	11.135	11.123	11.089	11.685	11.605	11.622	11.463	11.627	11.523	11.018	11.085	11.13			W903_RS06160	11.364	11.4789	11.3721	11.9613	11.9851	11.9528	11.8721	12.2054	11.865	11.2516	11.3975	11.2556
W903_RS06245	8.225	8.314	8.351	8.655	8.565	8.781	8.616	8.505	8.662	8.7	8.643	8.63			W903_RS06245	8.22706	8.16311	8.45412	9.04009	9.14943	8.97749	9.14911	8.95709	9.18925	8.6289	8.30241	8.46008
W903_RS04895	14.826	14.772	14.731	15.458	15.324	15.472	14.96	15.108	14.933	14.754	14.714	14.882			W903_RS04895	15.2526	15.3986	15.2771	15.5477	15.6414	15.5593	15.472	15.95	15.4534	15.0375	15.1041	15.0739
W903_RS05755	12.337	12.267	12.226	12.802	12.781	12.736	12.671	12.775	12.706	12.229	12.284	12.433			W903_RS05755	12.672	12.6026	12.6339	13.2178	13.2032	13.24	13.3638	13.2953	13.354	12.7604	12.8127	12.7594
W903_RS05045	13.6	13.523	13.504	14.115	14.048	14.085	13.602	13.8	13.66	13.482	13.499	13.59			W903_RS05045	13.8713	14.0669	13.9911	14.0226	14.0544	14.0428	13.9201	14.5219	13.8805	13.7618	13.9437	13.8428
W903_RS07440	11.985	12.099	11.974	12.473	12.425	12.57	12.55	12.479	12.32	12.079	12.007	12.017			W903_RS07440	12.294	12.0993	12.1295	12.3956	12.5887	12.4822	12.2839	12.3039	12.343	12.0605	12.0069	12.0815
W903_RS04455	10.868	10.745	10.881	11.257	11.221	11.272	10.878	10.817	10.832	10.952	10.941	11.031			W903_RS04455	10.9143	11.0585	10.9986	11.0067	11.0627	11.0191	10.8829	11.2279	10.7783	10.7151	10.7445	10.6164
W903_RS03990	11.401	11.554	11.466	11.915	11.842	11.925	12.052	11.983	11.928	11.606	11.579	11.659			W903_RS03990	11.6635	11.6003	11.6765	12.1152	12.2222	12.2788	12.1718	12.1912	12.2079	11.831	11.8263	11.8408
W903_RS09185	9.248	9.297	9.299	9.585	9.693	9.555	9.144	9.23	9.137	9.327	9.374	9.477			W903_RS09185	9.54735	9.34488	9.44156	9.91197	9.83019	9.95187	9.93375	9.60825	9.90638	9.67414	9.75421	9.68467
W903_RS02395	11.337	11.34	11.309	11.726	11.726	11.673	11.417	11.399	11.295	11.536	11.49	11.455			W903_RS02395	11.6841	11.6542	11.577	11.473	11.5515	11.5424	11.2737	11.3751	11.2302	11.1777	11.1638	11.0756
W903_RS06170	11.491	11.64	11.523	11.918	11.975	11.872	12.01	11.792	11.938	11.55	11.551	11.677			W903_RS06170	11.9008	11.4049	11.7097	12.1587	12.2757	12.3426	12.2125	11.3071	12.1518	11.6701	11.6777	11.8735
W903_RS08875	9.609	9.588	9.707	9.922	9.9	9.929	9.781	9.845	9.953	9.493	9.56	9.559			W903_RS08875	9.433	9.57895	9.62612	9.71858	9.74576	9.8115	9.72027	9.32452	9.58287	9.7591	9.61156	9.74119
W903_RS08580	15.573	15.608	15.523	16.056	16.015	15.952	15.828	15.89	15.822	15.335	15.31	15.488			W903_RS08580	16.1876	16.0483	16.0489	16.4375	16.5388	16.5781	16.5259	16.4703	16.4968	16.0488	16.1059	16.1122
W903_RS10075	13.801	13.854	13.813	14.233	14.212	14.125	13.568	13.588	13.582	13.755	13.75	13.854			W903_RS10075	14.2221	14.1149	14.0985	14.7212	14.7837	14.8209	14.9534	14.8212	14.8363	14.4125	14.4184	14.3916
W903_RS07135	8.554	8.613	8.631	8.7	8.778	8.945	8.629	8.505	8.651	8.539	8.666	8.605			W903_RS07135	8.80127	8.41455	8.5662	8.71916	8.73633	8.78192	8.64831	8.88428	8.43711	8.60255	8.56102	8.65899
W903_RS08285	7.727	7.872	8.08	8.149	8.029	8.043	8.014	7.869	7.906	8.612	8.33	8.373			W903_RS08285	8.16558	7.97388	8.02098	8.11141	8.05842	8.07093	8.02295	7.94697	8.12748	8.00484	7.8818	7.99677
W903_RS01155	12.906	12.91	12.813	13.172	13.164	13.11	13.278	13.243	13.292	12.601	12.588	12.7			W903_RS01155	13.0478	12.902	12.9958	13.3385	13.3172	13.435	13.4085	13.0357	13.3656	13.1457	13.1832	13.2022
W903_RS07750	11.675	11.607	11.566	11.858	11.877	11.835	11.677	11.733	11.67	11.663	11.64	11.731			W903_RS07750	11.8784	12.0108	11.8954	12.4752	12.4625	12.4806	12.5423	12.8073	12.4302	11.6409	11.8241	11.7825
W903_RS01800	11.989	11.949	12.045	12.27	12.217	12.232	12.07	12.065	11.976	12.065	11.96	12.124			W903_RS01800	11.9948	12.0852	11.9405	12.1369	12.202	12.1629	11.9915	12.4255	11.9796	12.067	12.0223	11.9651
W903_RS08610	12.112	12.093	12.114	12.332	12.364	12.34	12.275	12.322	12.307	11.925	11.998	12.134			W903_RS08610	12.3131	12.2489	12.2963	12.5059	12.5248	12.564	12.5298	12.4634	12.4338	12.3664	12.3936	12.3439
W903_RS09440	9.775	9.538	9.575	9.772	9.836	9.789	9.854	9.958	9.939	9.609	9.648	9.67			W903_RS09440	9.36776	9.55658	9.50868	9.85361	9.82432	9.68304	9.78206	9.46892	9.80561	9.55355	9.5237	9.29344
W903_RS00255	13.357	13.36	13.269	13.48	13.597	13.405	13.526	13.439	13.483	13.507	13.498	13.65			W903_RS00255	13.5899	13.3413	13.4734	13.6339	13.7314	13.7717	13.7872	13.1488	13.6722	13.4318	13.4773	13.5177
W903_RS07705	10.494	10.525	10.408	10.617	10.695	10.498	10.601	10.465	10.612	10.595	10.675	10.742			W903_RS07705	10.7388	10.265	10.4193	10.8058	10.7061	10.9946	10.7916	10.0131	10.7865	10.446	10.5823	10.7495
W903_RS06840	11.871	11.926	11.924	12.057	12.042	12.049	12.135	12.38	12.17	11.711	11.742	11.864			W903_RS06840	12.1515	12.1889	12.134	12.1692	12.3102	12.2858	12.2495	12.8225	12.2277	12.2279	12.2163	12.2236
W903_RS06725	11.767	11.591	11.729	11.852	11.811	11.817	11.681	11.875	11.819	11.795	11.771	11.835			W903_RS06725	11.8319	12.076	11.9563	12.541	12.518	12.533	12.6539	12.9904	12.5704	11.7237	11.7435	11.7295
W903_RS06730	11.33	11.309	11.274	11.368	11.441	11.411	11.383	11.487	11.348	11.364	11.474	11.482			W903_RS06730	11.7	11.7071	11.7242	12.1311	12.1591	12.2008	12.2022	12.1191	12.2222	11.404	11.4102	11.4936
W903_RS00070	11.207	11.21	11.234	11.258	11.292	11.387	11.578	11.504	11.553	11.137	11.111	11.026			W903_RS00070	11.2057	11.3057	11.3665	11.4396	11.3625	11.4157	11.295	11.5622	11.3075	11.074	10.9956	11.1134
W903_RS05500	10.679	10.65	10.618	10.731	10.77	10.711	11.141	11.111	11.21	11.154	11.143	11.137			W903_RS05500	10.8364	10.6251	10.7394	16.8041	16.8101	16.9024	17.0841	17.0542	17.0711	10.9392	10.9839	10.9749
W903_RS09520	8.669	8.567	8.617	8.714	8.614	8.739	8.864	8.605	8.755	8.717	8.77	8.793			W903_RS09520	8.61728	8.42372	8.6407	8.91196	8.85727	8.80345	8.91962	8.43139	8.88306	8.65477	8.67099	8.78652
W903_RS06250	8.566	8.774	8.55	8.731	8.684	8.677	8.872	8.479	8.751	8.805	8.772	8.836			W903_RS06250	8.53954	8.45978	8.57186	9.22808	9.00566	9.13246	9.32947	9.53921	9.35175	8.63541	8.68415	8.57494
W903_RS05850	10.474	10.397	10.311	10.425	10.487	10.443	10.496	10.493	10.41	10.316	10.258	10.467			W903_RS05850	10.591	10.3082	10.4216	10.6521	10.6869	10.7071	10.6458	10.0689	10.6181	10.6767	10.6468	10.7042
W903_RS05665	9.666	9.596	9.672	9.667	9.692	9.728	9.697	9.386	9.798	9.677	9.745	9.504			W903_RS05665	9.42448	9.62853	9.67882	9.76885	9.4766	9.36147	9.68565	9.5731	9.69588	9.46951	9.52732	9.37626
W903_RS04825	10.604	10.571	10.481	10.646	10.533	10.594	10.789	10.45	10.535	11.152	10.932	10.912			W903_RS04825	10.7041	10.4699	10.604	11.1135	11.1437	11.0447	11.2384	10.7702	11.4264	10.4803	10.3514	10.4843
W903_RS03440	12.262	12.195	12.177	12.241	12.333	12.19	12.225	12.243	12.256	11.976	12.077	12.138			W903_RS03440	12.6186	12.6307	12.6124	11.4471	11.5346	11.4909	11.3945	11.5437	11.2761	11.9341	12.0313	11.9929
W903_RS06735	10.143	10.046	10.087	10.12	10.106	10.076	10.033	10.111	9.99	10.233	10.21	10.276			W903_RS06735	10.4113	10.4514	10.4061	10.8681	10.901	10.9587	10.9616	11.0179	10.9168	10.1488	10.1601	10.159
W903_RS09715	11.774	11.694	11.78	11.778	11.729	11.748	12.087	12.037	12.1	11.653	11.687	11.664			W903_RS09715	12.0483	12.1087	12.0854	11.9007	11.9613	11.9125	12.1857	12.5008	12.1711	11.2978	11.3422	11.2749
W903_RS06480	10.808	10.679	10.688	10.741	10.73	10.674	10.946	11.035	10.965	10.729	10.754	10.685			W903_RS06480	10.7215	10.8765	10.7767	10.7123	10.641	10.6337	10.9364	11.3876	10.866	10.6876	10.7069	10.6683
W903_RS04940	8.275	8.337	8.263	8.358	8.346	8.135	8.119	7.799	8.09	8.344	8.273	8.225			W903_RS04940	8.12299	8.18501	8.31872	8.44394	8.17682	8.5632	8.62006	8.21329	8.41408	8.17812	8.09839	8.26772
W903_RS07400	7.516	7.54	7.48	7.476	7.567	7.454	7.253	6.964	7.184	7.719	7.504	7.406			W903_RS07400	7.60023	7.35131	7.51967	7.50892	7.60885	7.52544	7.24556	7.20931	7.46933	7.31831	7.23973	7.07221
W903_RS04840	9.677	9.687	9.616	9.482	9.711	9.71	9.712	9.748	9.904	9.616	9.702	9.679			W903_RS04840	9.44148	9.44137	9.50137	9.85794	9.78859	9.92292	9.85811	9.87238	9.91791	9.73234	9.74181	9.83179
W903_RS07815	11.778	11.767	11.729	11.719	11.71	11.716	11.667	11.79	11.767	11.579	11.643	11.666			W903_RS07815	11.8652	11.8643	11.8657	11.7677	11.6963	11.6992	11.6492	11.9245	11.6196	11.6879	11.6922	11.7295
W903_RS03000	10.691	10.682	10.663	10.699	10.613	10.607	10.391	10.495	10.459	10.279	10.324	10.327			W903_RS03000	10.9158	10.9738	10.8785	10.9955	11.0172	11.0023	11.1462	11.3589	11.1053	10.6277	10.6925	10.5879
W903_RS02815	8.959	8.959	8.979	8.944	8.919	8.928	9.308	9.013	9.159	9.211	9.249	9.167			W903_RS02815	8.84696	8.84608	8.88205	8.91196	8.80413	8.90646	8.88222	9.21586	9.11464	8.7537	8.84487	9.15942
W903_RS04165	12.724	12.716	12.682	12.633	12.624	12.669	12.731	12.755	12.734	12.595	12.644	12.72			W903_RS04165	12.5909	12.6286	12.6345	12.2954	12.2938	12.186	12.2404	12.3263	12.1798	12.5516	12.5462	12.5643
W903_RS05505	9.123	8.925	8.905	8.904	8.946	8.928	9.331	9.436	9.483	9.37	9.355	9.261			W903_RS05505	8.99902	9.0236	9.20275	14.8585	14.8375	14.954	15.2569	15.0326	15.1823	9.1198	9.18587	9.10098
W903_RS02105	8.891	9	8.95	8.896	8.834	8.926	9.372	9.156	9.195	9.041	9.01	9.217			W903_RS02105	9.05	8.9185	8.89781	9.19069	9.42702	9.34211	9.42798	8.74519	9.37377	9.08244	8.76061	8.76605
W903_RS00570	12.727	12.738	12.686	12.6	12.631	12.607	12.708	12.721	12.709	12.769	12.815	12.799			W903_RS00570	12.7611	12.7198	12.7199	12.165	12.1562	12.1961	11.7895	11.8185	11.8058	12.5835	12.6011	12.6217
W903_RS03620	8.619	8.479	8.796	8.534	8.537	8.563	8.388	8.572	8.552	8.509	8.581	8.731			W903_RS03620	8.65459	8.78041	8.71398	8.60666	8.67173	8.5376	8.99595	9.66237	8.9066	8.74771	8.7229	8.80669
W903_RS00810	13.591	13.582	13.519	13.372	13.38	13.39	13.42	13.51	13.434	13.262	13.309	13.435			W903_RS00810	13.612	13.5824	13.578	13.9041	13.9883	13.9676	13.9497	14.1049	13.9291	13.3096	13.4393	13.3759
W903_RS06295	13.327	13.236	13.194	13.057	13.047	13.068	13.099	13.252	13.059	12.919	12.996	13.212			W903_RS06295	12.9163	13.2134	13.1031	12.4813	12.4845	12.4066	12.0053	12.5483	11.976	12.6669	12.8138	12.6783
W903_RS05975	11.226	11.143	11.141	10.963	10.997	11.025	11.512	11.507	11.393	11.333	11.295	11.309			W903_RS05975	11.5324	11.6807	11.6283	15.1345	15.1302	15.0931	15.3953	15.3335	15.2572	11.0693	11.1083	11.1607
W903_RS02415	7.687	7.806	7.923	7.788	7.674	7.499	7.895	7.677	7.805	7.971	7.734	7.91			W903_RS02415	7.72273	7.6275	7.82627	7.89346	7.89412	7.87616	8.15699	8.35421	8.03881	7.66756	7.65107	7.73216
W903_RS04665	9.823	9.871	9.758	9.497	9.483	9.541	9.736	9.697	9.739	9.508	9.535	9.582			W903_RS04665	9.59369	9.71916	9.61669	9.27752	9.24516	9.4041	9.19923	9.52413	9.12668	9.54331	9.73557	9.67382
W903_RS05510	8.943	8.753	8.837	8.531	8.508	8.632	9.133	9.049	8.956	9.158	9.148	9.241			W903_RS05510	9.07208	8.90884	9.00552	14.5665	14.5873	14.6817	14.9065	15.0134	14.9238	8.9276	8.91329	8.8
W903_RS04420	13.639	13.626	13.565	13.138	13.163	13.071	13.775	13.759	13.79	13.066	13.141	13.173			W903_RS04420	13.4902	13.5168	13.5328	13.8418	13.7817	13.8462	13.852	13.5857	13.8096	14.012	14.044	13.9926
W903_RS04415	12.662	12.603	12.578	12.163	12.151	12.116	12.678	12.814	12.716	12.04	12.047	12.122			W903_RS04415	12.4913	12.4261	12.4666	12.7247	12.8103	12.8203	12.6405	12.5085	12.6199	12.8729	12.9953	12.9944
W903_RS05540	11.9	11.942	11.851	11.39	11.45	11.427	11.574	11.651	11.57	11.742	11.863	11.908			W903_RS05540	11.8117	11.725	11.7826	11.8786	11.9316	11.9043	12.0171	12.0719	11.9943	11.8649	11.9177	11.99
W903_RS01610	9.427	9.571	9.518	9.138	9.101	9.031	9.272	9.281	9.199	9.579	9.551	9.547			W903_RS01610	9.32713	9.39394	9.39184	9.04391	9.33485	9.29252	8.87033	9.06273	8.88306	9.31342	9.40273	9.49625
W903_RS02525	10.282	10.15	10.123	9.662	9.699	9.773	9.173	9.31	9.347	9.973	10.004	10.06			W903_RS02525	9.98381	10.1919	10.0254	9.91405	10.0218	9.94548	10.2454	10.4334	10.0517	10.0392	10.0639	9.83828
W903_RS05515	11.059	10.924	10.983	10.454	10.393	10.322	10.727	10.558	10.587	11.139	11.289	11.267			W903_RS05515	11.2497	11.1281	11.1533	15.0648	15.0752	15.2268	15.5268	15.5064	15.4772	11.1455	11.1603	11.1108
W903_RS01065	12.139	12.041	12.044	11.352	11.35	11.435	11.694	11.787	11.724	12.25	12.249	12.331			W903_RS01065	11.6716	11.8823	11.726	11.5407	11.5856	11.5072	11.5768	11.9865	11.6871	11.8408	11.883	11.8688
W903_RS01085	7.942	8.024	7.961	7.53	7.526	7.454	7.565	7.507	7.513	8.067	7.932	7.971			W903_RS01085	8.17602	7.96112	8.07872	7.56659	7.83453	7.71263	7.70629	7.50569	7.72544	8.05524	8.14751	7.92278
W903_RS03755	9.264	9.279	9.333	8.769	8.751	8.685	8.908	8.97	9.005	9.167	9.2	9.171			W903_RS03755	9.13109	8.94394	9.08223	8.69493	8.65175	8.68459	8.69236	8.1967	8.90893	8.67385	8.55385	8.68835
W903_RS00825	9.779	9.901	9.956	9.194	9.151	9.101	9.288	8.894	8.906	10.103	10.032	9.995			W903_RS00825	9.61631	9.34725	9.5644	9.09822	9.32238	8.96484	8.81678	8.84641	9.08614	9.53644	9.22214	9.4503
W903_RS05520	9.338	9.437	9.286	8.31	8.425	8.323	8.905	8.75	8.647	9.586	9.561	9.47			W903_RS05520	9.6821	9.13527	9.39184	13.1525	13.1853	13.3456	13.6196	12.658	13.5885	9.53644	9.39482	9.45877
W903_RS02550	7.25	7.375	7.419	6.413	6.476	6.517	6.885	6.701	6.997	7.078	7.036	6.841			W903_RS02550	6.98713	7.00595	6.98303	6.46174	6.38118	6.7859	6.6015	6.73674	6.80574	7.06454	7.13748	6.93831
W903_RS05525	10.466	10.459	10.52	9.127	8.978	9.025	9.618	9.715	9.624	10.485	10.537	10.594			W903_RS05525	10.462	10.5032	10.5821	14.0733	14.0517	14.0859	14.6047	14.2832	14.5273	10.538	10.5525	10.5548
W903_RS02555	9.473	9.426	9.316	8.22	8.089	8.001	8.767	8.92	8.704	9.105	9.085	9.071			W903_RS02555	9.07755	9.19724	9.05645	7.89346	7.91723	8.10672	8.33269	8.44075	8.25238	8.95892	8.99441	8.95247
W903_RS02545	8.414	8.449	8.302	7.197	7.053	7.161	7.711	7.799	7.722	7.857	7.929	8.148			W903_RS02545	7.91278	8.00525	8.02938	6.97561	7.11635	7.36937	7.53285	7.54275	7.41403	8.0651	8.09839	8.00872

## Sheet: OD0.6 WT vs KO
Gene	Rank in Gene List	Rank Metric Score	Running ES	Core Enrichment?
W903_RS00285	2	0.792	0.0493	Yes
W903_RS00300	4	0.682	0.0921	Yes
W903_RS00305	7	0.647	0.1322	Yes
W903_RS00290	8	0.646	0.1733	Yes
W903_RS00310	9	0.645	0.2143	Yes
W903_RS00390	13	0.58	0.2495	Yes
W903_RS00395	14	0.571	0.2859	Yes
W903_RS00385	15	0.552	0.321	Yes
W903_RS03335	18	0.503	0.3519	Yes
W903_RS05700	20	0.463	0.3808	Yes
W903_RS06570	22	0.445	0.4086	Yes
W903_RS09180	23	0.442	0.4367	Yes
W903_RS00320	25	0.434	0.4638	Yes
W903_RS05695	28	0.407	0.4885	Yes
W903_RS03485	36	0.361	0.5076	Yes
W903_RS03610	72	0.251	0.5038	Yes
W903_RS05705	73	0.248	0.5196	Yes
W903_RS04950	75	0.244	0.5346	Yes
W903_RS00410	86	0.229	0.5435	Yes
W903_RS09640	90	0.22	0.5558	Yes
W903_RS05560	111	0.181	0.556	Yes
W903_RS09630	120	0.174	0.5626	Yes
W903_RS08835	125	0.168	0.5711	Yes
W903_RS09635	127	0.166	0.5811	Yes
W903_RS03595	191	0.131	0.554	No
W903_RS02750	203	0.127	0.5558	No
W903_RS06160	230	0.115	0.5485	No
W903_RS06245	248	0.109	0.5459	No
W903_RS04895	251	0.106	0.5515	No
W903_RS05755	286	0.099	0.5387	No
W903_RS05045	293	0.098	0.5416	No
W903_RS07440	304	0.096	0.542	No
W903_RS04455	309	0.095	0.5458	No
W903_RS03990	331	0.09	0.5397	No
W903_RS09185	344	0.087	0.5385	No
W903_RS02395	369	0.082	0.5303	No
W903_RS06170	384	0.079	0.5274	No
W903_RS08875	419	0.072	0.5129	No
W903_RS08580	436	0.07	0.5083	No
W903_RS10075	461	0.066	0.499	No
W903_RS07135	509	0.06	0.4764	No
W903_RS08285	527	0.057	0.4704	No
W903_RS01155	555	0.052	0.4585	No
W903_RS07750	562	0.051	0.4584	No
W903_RS01800	569	0.051	0.4583	No
W903_RS08610	589	0.049	0.4507	No
W903_RS09440	633	0.044	0.4293	No
W903_RS00255	747	0.031	0.3677	No
W903_RS07705	753	0.03	0.3668	No
W903_RS06840	760	0.03	0.3653	No
W903_RS06725	775	0.028	0.3592	No
W903_RS06730	830	0.022	0.3303	No
W903_RS00070	839	0.021	0.3271	No
W903_RS05500	843	0.021	0.3268	No
W903_RS09520	845	0.021	0.3275	No
W903_RS06250	856	0.019	0.3231	No
W903_RS05850	907	0.014	0.2959	No
W903_RS05665	916	0.013	0.2922	No
W903_RS04825	954	0.009	0.272	No
W903_RS03440	958	0.009	0.2709	No
W903_RS06735	1005	0.002	0.2451	No
W903_RS09715	1020	0	0.2373	No
W903_RS06480	1044	-0.002	0.2245	No
W903_RS04940	1051	-0.004	0.2214	No
W903_RS07400	1055	-0.004	0.2199	No
W903_RS04840	1066	-0.007	0.2147	No
W903_RS07815	1079	-0.009	0.2086	No
W903_RS03000	1080	-0.009	0.2091	No
W903_RS02815	1087	-0.01	0.2064	No
W903_RS04165	1113	-0.013	0.1932	No
W903_RS05505	1145	-0.016	0.1768	No
W903_RS02105	1152	-0.017	0.1745	No
W903_RS00570	1167	-0.021	0.1679	No
W903_RS03620	1193	-0.025	0.1555	No
W903_RS00810	1253	-0.034	0.1245	No
W903_RS06295	1267	-0.037	0.1195	No
W903_RS05975	1279	-0.039	0.1158	No
W903_RS02415	1315	-0.049	0.0993	No
W903_RS04665	1426	-0.08	0.0425	No
W903_RS05510	1429	-0.083	0.0467	No
W903_RS04420	1458	-0.091	0.0367	No
W903_RS04415	1467	-0.095	0.0382	No
W903_RS05540	1479	-0.102	0.0385	No
W903_RS01610	1502	-0.112	0.0333	No
W903_RS02525	1517	-0.119	0.033	No
W903_RS05515	1570	-0.14	0.0126	No
W903_RS01065	1589	-0.148	0.012	No
W903_RS01085	1595	-0.152	0.0188	No
W903_RS03755	1598	-0.154	0.0275	No
W903_RS00825	1655	-0.192	0.0083	No
W903_RS05520	1754	-0.283	-0.0289	No
W903_RS02550	1771	-0.318	-0.0176	No
W903_RS05525	1804	-0.368	-0.0122	No
W903_RS02555	1806	-0.372	0.0109	No
W903_RS02545	1822	-0.403	0.0281	No

## Sheet: OD0.6 WT vs sCas9
Gene	Rank in Gene List	Rank Metric Score	Running ES	Core Enrichment?
W903_RS00285	0	0.708	0.0459	Yes
W903_RS00300	1	0.649	0.088	Yes
W903_RS00290	3	0.64	0.1289	Yes
W903_RS00310	4	0.639	0.1704	Yes
W903_RS00390	5	0.63	0.2113	Yes
W903_RS00305	6	0.629	0.2521	Yes
W903_RS00385	7	0.612	0.2917	Yes
W903_RS00395	8	0.609	0.3312	Yes
W903_RS09180	10	0.495	0.3628	Yes
W903_RS03335	11	0.478	0.3937	Yes
W903_RS06570	12	0.444	0.4225	Yes
W903_RS00320	13	0.439	0.451	Yes
W903_RS03485	16	0.419	0.4771	Yes
W903_RS05700	17	0.397	0.5028	Yes
W903_RS05695	19	0.354	0.5253	Yes
W903_RS00410	34	0.258	0.5341	Yes
W903_RS05560	40	0.239	0.5468	Yes
W903_RS03610	50	0.22	0.556	Yes
W903_RS04950	63	0.199	0.5622	Yes
W903_RS02750	68	0.187	0.572	Yes
W903_RS05705	72	0.183	0.5822	Yes
W903_RS09635	161	0.133	0.5414	No
W903_RS06160	191	0.123	0.5331	No
W903_RS09640	216	0.115	0.527	No
W903_RS04895	256	0.105	0.5119	No
W903_RS05045	270	0.101	0.5111	No
W903_RS01155	274	0.101	0.516	No
W903_RS08580	275	0.1	0.5225	No
W903_RS08875	288	0.097	0.5221	No
W903_RS08835	291	0.096	0.5272	No
W903_RS07440	305	0.093	0.5259	No
W903_RS05755	317	0.091	0.5256	No
W903_RS09630	339	0.087	0.5194	No
W903_RS03000	390	0.079	0.4964	No
W903_RS03595	417	0.073	0.4865	No
W903_RS10075	429	0.072	0.485	No
W903_RS06170	442	0.07	0.4828	No
W903_RS08610	467	0.067	0.4737	No
W903_RS04455	498	0.062	0.4608	No
W903_RS03990	516	0.059	0.4551	No
W903_RS07135	526	0.059	0.4538	No
W903_RS06840	532	0.058	0.4548	No
W903_RS09185	542	0.058	0.4535	No
W903_RS00070	624	0.049	0.4111	No
W903_RS02395	645	0.046	0.4029	No
W903_RS09440	693	0.04	0.379	No
W903_RS03440	701	0.039	0.3776	No
W903_RS01800	704	0.039	0.3791	No
W903_RS07750	718	0.038	0.3742	No
W903_RS05850	824	0.025	0.3168	No
W903_RS07815	880	0.018	0.2871	No
W903_RS09715	888	0.018	0.2843	No
W903_RS04415	907	0.015	0.2751	No
W903_RS05665	918	0.014	0.2704	No
W903_RS00810	977	0.009	0.2383	No
W903_RS06725	1002	0.005	0.2252	No
W903_RS06295	1027	0.003	0.2119	No
W903_RS06245	1028	0.003	0.2121	No
W903_RS04940	1053	0	0.1986	No
W903_RS04420	1057	0	0.1969	No
W903_RS06480	1067	-0.002	0.192	No
W903_RS04165	1070	-0.002	0.191	No
W903_RS06730	1097	-0.007	0.1768	No
W903_RS04840	1103	-0.008	0.1745	No
W903_RS04665	1107	-0.009	0.1734	No
W903_RS00255	1114	-0.011	0.1708	No
W903_RS07400	1142	-0.015	0.1565	No
W903_RS07705	1147	-0.016	0.1553	No
W903_RS03620	1162	-0.018	0.1486	No
W903_RS09520	1174	-0.02	0.1437	No
W903_RS06250	1224	-0.03	0.1182	No
W903_RS06735	1240	-0.034	0.1119	No
W903_RS00570	1248	-0.036	0.1103	No
W903_RS02105	1352	-0.057	0.0561	No
W903_RS02415	1391	-0.07	0.0392	No
W903_RS05975	1393	-0.071	0.0433	No
W903_RS02525	1410	-0.076	0.0393	No
W903_RS02815	1413	-0.077	0.0431	No
W903_RS05540	1446	-0.089	0.0309	No
W903_RS05500	1460	-0.093	0.0296	No
W903_RS04825	1465	-0.094	0.0335	No
W903_RS05505	1513	-0.11	0.0142	No
W903_RS08285	1514	-0.111	0.0214	No
W903_RS03755	1542	-0.124	0.0143	No
W903_RS01610	1544	-0.126	0.0219	No
W903_RS01085	1602	-0.157	0	No
W903_RS05510	1632	-0.176	-0.0049	No
W903_RS01065	1656	-0.19	-0.0055	No
W903_RS02550	1657	-0.192	0.0069	No
W903_RS05515	1664	-0.195	0.0162	No
W903_RS00825	1711	-0.233	0.0054	No
W903_RS02545	1760	-0.278	-0.0035	No
W903_RS02555	1768	-0.286	0.0111	No
W903_RS05520	1796	-0.332	0.0174	No
W903_RS05525	1815	-0.382	0.0321	No

## Sheet: OD0.6 dCas9 vs KO
Gene	Rank in Gene List	Rank Metric Score	Running ES	Core Enrichment?
W903_RS05700	66	0.271	0.0008	Yes
W903_RS05695	81	0.237	0.026	Yes
W903_RS00285	97	0.186	0.0436	Yes
W903_RS03610	98	0.182	0.069	Yes
W903_RS00385	118	0.146	0.0787	Yes
W903_RS00390	120	0.143	0.0982	Yes
W903_RS09635	145	0.129	0.1027	Yes
W903_RS05705	147	0.128	0.1199	Yes
W903_RS05505	169	0.117	0.1246	Yes
W903_RS05500	172	0.116	0.1396	Yes
W903_RS02750	176	0.114	0.1539	Yes
W903_RS03335	179	0.113	0.1686	Yes
W903_RS03990	184	0.109	0.1817	Yes
W903_RS03595	194	0.106	0.1914	Yes
W903_RS00395	198	0.104	0.2042	Yes
W903_RS05560	221	0.096	0.2053	Yes
W903_RS06160	235	0.093	0.211	Yes
W903_RS09630	236	0.093	0.224	Yes
W903_RS00290	252	0.089	0.2281	Yes
W903_RS05755	257	0.088	0.2381	Yes
W903_RS06245	258	0.088	0.2505	Yes
W903_RS07440	260	0.088	0.2622	Yes
W903_RS08835	278	0.085	0.2645	Yes
W903_RS02105	298	0.081	0.2651	Yes
W903_RS06570	309	0.079	0.2705	Yes
W903_RS06170	325	0.077	0.2728	Yes
W903_RS01155	332	0.075	0.28	Yes
W903_RS09440	346	0.074	0.283	Yes
W903_RS00070	351	0.072	0.2908	Yes
W903_RS09715	368	0.068	0.2913	Yes
W903_RS06840	377	0.067	0.2961	Yes
W903_RS05975	379	0.066	0.3049	Yes
W903_RS06480	437	0.059	0.2811	No
W903_RS00410	451	0.058	0.2819	No
W903_RS08875	452	0.058	0.2899	No
W903_RS04950	462	0.056	0.2927	No
W903_RS05510	464	0.056	0.3001	No
W903_RS02815	484	0.054	0.2969	No
W903_RS08580	568	0.044	0.2564	No
W903_RS00320	576	0.043	0.2585	No
W903_RS09640	596	0.041	0.2536	No
W903_RS08610	611	0.04	0.2513	No
W903_RS04895	632	0.038	0.2453	No
W903_RS09520	655	0.036	0.2379	No
W903_RS04840	683	0.033	0.2273	No
W903_RS04420	719	0.03	0.2118	No
W903_RS00255	731	0.029	0.2097	No
W903_RS05045	749	0.027	0.2038	No
W903_RS04415	774	0.024	0.1937	No
W903_RS06730	794	0.022	0.1861	No
W903_RS06725	810	0.021	0.1805	No
W903_RS06250	815	0.02	0.1811	No
W903_RS07705	817	0.02	0.1834	No
W903_RS05850	850	0.017	0.1678	No
W903_RS07750	861	0.017	0.1645	No
W903_RS08285	907	0.012	0.1408	No
W903_RS04825	935	0.009	0.1269	No
W903_RS02395	938	0.009	0.1271	No
W903_RS01800	941	0.009	0.1272	No
W903_RS04165	963	0.006	0.1163	No
W903_RS03440	968	0.006	0.1149	No
W903_RS04455	995	0.003	0.1006	No
W903_RS00570	1023	-0.001	0.0855	No
W903_RS07135	1027	-0.001	0.084	No
W903_RS07815	1046	-0.003	0.0744	No
W903_RS02415	1053	-0.004	0.0716	No
W903_RS05665	1058	-0.005	0.07	No
W903_RS06735	1114	-0.012	0.0407	No
W903_RS00810	1163	-0.02	0.0165	No
W903_RS06295	1171	-0.022	0.0157	No
W903_RS04665	1182	-0.024	0.0134	No
W903_RS03485	1197	-0.026	0.0092	No
W903_RS09185	1221	-0.03	0.0005	No
W903_RS03620	1255	-0.037	-0.0129	No
W903_RS10075	1292	-0.044	-0.0269	No
W903_RS00305	1334	-0.054	-0.0425	No
W903_RS03000	1337	-0.054	-0.036	No
W903_RS05540	1379	-0.064	-0.0501	No
W903_RS01610	1401	-0.068	-0.0525	No
W903_RS01065	1413	-0.071	-0.0487	No
W903_RS00300	1414	-0.071	-0.0387	No
W903_RS00310	1446	-0.079	-0.0451	No
W903_RS09180	1458	-0.083	-0.0397	No
W903_RS05515	1465	-0.084	-0.0313	No
W903_RS04940	1478	-0.089	-0.0256	No
W903_RS03755	1487	-0.091	-0.0174	No
W903_RS07400	1581	-0.129	-0.0517	No
W903_RS01085	1615	-0.144	-0.0501	No
W903_RS05520	1650	-0.162	-0.0466	No
W903_RS02555	1657	-0.167	-0.0266	No
W903_RS02550	1663	-0.171	-0.0055	No
W903_RS02545	1692	-0.2	0.0067	No
W903_RS05525	1703	-0.206	0.0299	No
W903_RS00825	1718	-0.225	0.0534	No
W903_RS02525	1726	-0.233	0.0821	No

## Sheet: OD0.6 dCas9 vs sCas9
Gene	Rank in Gene List	Rank Metric Score	Running ES	Core Enrichment?
W903_RS00385	90	0.206	-0.0211	Yes
W903_RS05700	92	0.205	0.0078	Yes
W903_RS00390	102	0.194	0.0307	Yes
W903_RS05695	113	0.184	0.0514	Yes
W903_RS02750	120	0.175	0.0732	Yes
W903_RS05560	146	0.155	0.0814	Yes
W903_RS03610	150	0.151	0.1014	Yes
W903_RS00395	163	0.142	0.115	Yes
W903_RS04415	168	0.134	0.1321	Yes
W903_RS01155	181	0.124	0.1431	Yes
W903_RS04420	187	0.12	0.1576	Yes
W903_RS06160	228	0.102	0.1498	Yes
W903_RS00070	232	0.1	0.1625	Yes
W903_RS00285	237	0.099	0.1745	Yes
W903_RS09635	248	0.095	0.1826	Yes
W903_RS06840	252	0.095	0.1946	Yes
W903_RS03335	281	0.088	0.1914	Yes
W903_RS00410	284	0.087	0.2028	Yes
W903_RS09715	293	0.086	0.2106	Yes
W903_RS07440	296	0.085	0.2217	Yes
W903_RS08875	308	0.083	0.2274	Yes
W903_RS00290	310	0.082	0.2387	Yes
W903_RS05755	325	0.08	0.2424	Yes
W903_RS03990	331	0.079	0.2509	Yes
W903_RS06570	339	0.078	0.2581	Yes
W903_RS08580	351	0.075	0.2627	Yes
W903_RS09440	379	0.07	0.2576	Yes
W903_RS06170	386	0.068	0.264	Yes
W903_RS05705	424	0.063	0.2523	No
W903_RS06480	440	0.06	0.2525	No
W903_RS08610	456	0.058	0.2524	No
W903_RS00320	522	0.048	0.2228	No
W903_RS03595	526	0.048	0.228	No
W903_RS04665	533	0.047	0.2314	No
W903_RS02105	581	0.041	0.2109	No
W903_RS03440	627	0.036	0.1908	No
W903_RS04895	629	0.036	0.1955	No
W903_RS05975	646	0.035	0.1915	No
W903_RS03000	658	0.033	0.1901	No
W903_RS03485	670	0.032	0.1885	No
W903_RS04840	679	0.031	0.1886	No
W903_RS05045	689	0.03	0.1878	No
W903_RS05850	704	0.029	0.1841	No
W903_RS07815	751	0.024	0.1617	No
W903_RS05505	756	0.023	0.1628	No
W903_RS00810	769	0.022	0.1592	No
W903_RS06295	819	0.018	0.1343	No
W903_RS04165	831	0.017	0.1305	No
W903_RS08835	876	0.012	0.1075	No
W903_RS04950	883	0.011	0.1058	No
W903_RS09630	926	0.006	0.083	No
W903_RS07750	947	0.003	0.0722	No
W903_RS05500	956	0.002	0.068	No
W903_RS06725	992	-0.002	0.0486	No
W903_RS07135	999	-0.003	0.0456	No
W903_RS01800	1003	-0.003	0.0443	No
W903_RS05665	1016	-0.004	0.0381	No
W903_RS09520	1025	-0.005	0.0344	No
W903_RS06730	1051	-0.007	0.0214	No
W903_RS00255	1092	-0.013	0.0007	No
W903_RS02815	1099	-0.013	-0.0007	No
W903_RS00570	1110	-0.016	-0.0041	No
W903_RS06245	1129	-0.018	-0.0115	No
W903_RS02415	1174	-0.025	-0.0327	No
W903_RS07705	1183	-0.026	-0.0334	No
W903_RS02395	1190	-0.027	-0.0329	No
W903_RS06250	1205	-0.03	-0.0365	No
W903_RS03620	1208	-0.03	-0.0333	No
W903_RS09180	1209	-0.03	-0.029	No
W903_RS04455	1211	-0.03	-0.0252	No
W903_RS05510	1253	-0.037	-0.0429	No
W903_RS10075	1260	-0.038	-0.0408	No
W903_RS02550	1287	-0.045	-0.049	No
W903_RS06735	1311	-0.048	-0.0551	No
W903_RS05540	1329	-0.051	-0.0573	No
W903_RS09185	1360	-0.06	-0.0656	No
W903_RS03755	1366	-0.06	-0.0597	No
W903_RS09640	1376	-0.064	-0.0556	No
W903_RS00305	1413	-0.073	-0.0654	No
W903_RS02545	1420	-0.074	-0.0581	No
W903_RS02555	1447	-0.081	-0.0611	No
W903_RS01610	1450	-0.082	-0.0504	No
W903_RS00310	1456	-0.084	-0.0411	No
W903_RS04940	1461	-0.085	-0.0311	No
W903_RS04825	1483	-0.094	-0.0293	No
W903_RS00300	1512	-0.105	-0.03	No
W903_RS01065	1536	-0.113	-0.0267	No
W903_RS05515	1600	-0.139	-0.0422	No
W903_RS07400	1601	-0.14	-0.0221	No
W903_RS01085	1619	-0.149	-0.0103	No
W903_RS08285	1626	-0.156	0.0087	No
W903_RS02525	1680	-0.191	0.0063	No
W903_RS05520	1703	-0.211	0.0242	No
W903_RS05525	1711	-0.219	0.0518	No
W903_RS00825	1753	-0.266	0.0669	No

## Sheet: OD1.2 WT vs KO
Gene	Rank in Gene List	Rank Metric Score	Running ES	Core Enrichment?
W903_RS05505	2	1.212	0.0539	Yes
W903_RS05510	3	1.19	0.1079	Yes
W903_RS05500	6	1.107	0.157	Yes
W903_RS00300	8	1.01	0.2023	Yes
W903_RS00305	9	0.998	0.2476	Yes
W903_RS00310	10	0.993	0.2927	Yes
W903_RS00285	11	0.96	0.3363	Yes
W903_RS00290	13	0.852	0.3745	Yes
W903_RS05520	14	0.845	0.4128	Yes
W903_RS05705	17	0.754	0.4459	Yes
W903_RS00320	18	0.752	0.4801	Yes
W903_RS05515	19	0.75	0.5141	Yes
W903_RS05525	20	0.723	0.547	Yes
W903_RS05975	22	0.656	0.5762	Yes
W903_RS03335	28	0.544	0.598	Yes
W903_RS08835	30	0.504	0.6204	Yes
W903_RS00390	34	0.485	0.6407	Yes
W903_RS00395	36	0.446	0.6604	Yes
W903_RS00385	46	0.391	0.6731	Yes
W903_RS09180	57	0.347	0.6832	Yes
W903_RS05560	66	0.308	0.6927	Yes
W903_RS00410	98	0.238	0.6861	Yes
W903_RS06245	105	0.223	0.6928	Yes
W903_RS03485	106	0.223	0.703	Yes
W903_RS06250	146	0.17	0.6887	No
W903_RS03595	180	0.143	0.6767	No
W903_RS06170	236	0.123	0.6513	No
W903_RS06160	248	0.12	0.6506	No
W903_RS06725	252	0.118	0.6542	No
W903_RS09185	255	0.117	0.6584	No
W903_RS03990	256	0.117	0.6638	No
W903_RS04825	257	0.117	0.6691	No
W903_RS06735	265	0.114	0.6703	No
W903_RS05755	268	0.113	0.6743	No
W903_RS07750	276	0.112	0.6754	No
W903_RS10075	289	0.109	0.6736	No
W903_RS04840	315	0.102	0.6642	No
W903_RS02105	322	0.1	0.6654	No
W903_RS06730	342	0.095	0.659	No
W903_RS09520	384	0.085	0.6398	No
W903_RS07705	386	0.085	0.6431	No
W903_RS09440	407	0.08	0.6355	No
W903_RS09640	410	0.08	0.638	No
W903_RS09635	447	0.073	0.6211	No
W903_RS01155	452	0.072	0.6221	No
W903_RS00810	495	0.066	0.6015	No
W903_RS08580	500	0.065	0.6022	No
W903_RS04415	506	0.064	0.6023	No
W903_RS07440	510	0.064	0.6035	No
W903_RS05700	515	0.063	0.6041	No
W903_RS05850	552	0.057	0.5864	No
W903_RS04420	556	0.057	0.5873	No
W903_RS06570	559	0.056	0.5888	No
W903_RS04940	564	0.056	0.589	No
W903_RS08875	568	0.055	0.5899	No
W903_RS04950	582	0.053	0.585	No
W903_RS02415	586	0.052	0.5856	No
W903_RS09630	596	0.05	0.5829	No
W903_RS03610	599	0.05	0.584	No
W903_RS08610	603	0.049	0.5846	No
W903_RS00255	628	0.045	0.5731	No
W903_RS04895	633	0.044	0.5729	No
W903_RS07135	637	0.044	0.5732	No
W903_RS01800	715	0.033	0.5314	No
W903_RS05540	758	0.028	0.509	No
W903_RS00070	775	0.025	0.5011	No
W903_RS06840	809	0.02	0.4835	No
W903_RS07400	817	0.019	0.4804	No
W903_RS03000	820	0.019	0.4801	No
W903_RS05695	839	0.016	0.4707	No
W903_RS05045	878	0.011	0.4499	No
W903_RS04455	895	0.009	0.4413	No
W903_RS08285	901	0.008	0.4389	No
W903_RS02815	923	0.004	0.4272	No
W903_RS05665	1005	-0.011	0.3822	No
W903_RS02395	1087	-0.025	0.3378	No
W903_RS02525	1096	-0.027	0.3345	No
W903_RS06480	1114	-0.03	0.3263	No
W903_RS07815	1119	-0.031	0.3254	No
W903_RS03620	1129	-0.032	0.3218	No
W903_RS09715	1134	-0.032	0.321	No
W903_RS01610	1174	-0.04	0.3009	No
W903_RS01065	1201	-0.046	0.2884	No
W903_RS04165	1321	-0.072	0.2247	No
W903_RS02750	1374	-0.086	0.1994	No
W903_RS04665	1379	-0.088	0.2011	No
W903_RS00825	1436	-0.102	0.1743	No
W903_RS03755	1444	-0.106	0.1752	No
W903_RS00570	1461	-0.113	0.1713	No
W903_RS01085	1470	-0.116	0.1721	No
W903_RS06295	1489	-0.121	0.1674	No
W903_RS02550	1602	-0.166	0.112	No
W903_RS03440	1717	-0.234	0.0585	No
W903_RS02545	1744	-0.274	0.0563	No
W903_RS02555	1783	-0.333	0.0501	No

## Sheet: OD1.2 WT vs sCas9
Gene	Rank in Gene List	Rank Metric Score	Running ES	Core Enrichment?
W903_RS05510	0	1.22	0.0728	Yes
W903_RS05505	1	1.197	0.1442	Yes
W903_RS05500	5	1.056	0.2056	Yes
W903_RS05520	6	0.83	0.2551	Yes
W903_RS05975	7	0.764	0.3006	Yes
W903_RS05515	8	0.758	0.3459	Yes
W903_RS05525	9	0.715	0.3886	Yes
W903_RS05705	14	0.429	0.4119	Yes
W903_RS00285	27	0.354	0.4263	Yes
W903_RS08835	31	0.344	0.4452	Yes
W903_RS00305	36	0.331	0.4627	Yes
W903_RS00310	37	0.33	0.4824	Yes
W903_RS00300	39	0.315	0.5006	Yes
W903_RS00320	41	0.313	0.5187	Yes
W903_RS09640	69	0.258	0.5189	Yes
W903_RS00290	72	0.247	0.5326	Yes
W903_RS03335	84	0.235	0.5404	Yes
W903_RS09630	93	0.217	0.5488	Yes
W903_RS06735	125	0.179	0.542	Yes
W903_RS03610	136	0.17	0.5465	Yes
W903_RS06245	138	0.169	0.5561	Yes
W903_RS06725	145	0.165	0.5625	Yes
W903_RS09635	149	0.162	0.5705	Yes
W903_RS03595	153	0.159	0.5783	Yes
W903_RS06730	160	0.154	0.5842	Yes
W903_RS04825	162	0.154	0.5928	Yes
W903_RS00385	174	0.15	0.5955	Yes
W903_RS07750	175	0.149	0.6044	Yes
W903_RS04950	179	0.146	0.6115	Yes
W903_RS00390	183	0.145	0.6184	Yes
W903_RS00395	186	0.143	0.6258	Yes
W903_RS06160	187	0.143	0.6344	Yes
W903_RS06250	201	0.138	0.6353	Yes
W903_RS09715	216	0.133	0.6354	Yes
W903_RS05560	217	0.133	0.6433	Yes
W903_RS02105	242	0.124	0.6372	Yes
W903_RS07400	258	0.114	0.6356	Yes
W903_RS06170	274	0.108	0.6336	Yes
W903_RS00810	278	0.106	0.6382	Yes
W903_RS00410	311	0.095	0.6259	Yes
W903_RS03485	319	0.093	0.6275	Yes
W903_RS07440	334	0.089	0.625	Yes
W903_RS09440	344	0.086	0.625	Yes
W903_RS03000	347	0.085	0.629	Yes
W903_RS05755	348	0.085	0.6341	Yes
W903_RS09180	349	0.085	0.6392	Yes
W903_RS02395	352	0.085	0.6431	Yes
W903_RS04895	357	0.083	0.6458	Yes
W903_RS04455	390	0.078	0.6324	No
W903_RS03990	391	0.078	0.6371	No
W903_RS00070	397	0.077	0.6388	No
W903_RS08580	462	0.066	0.6068	No
W903_RS02415	463	0.066	0.6107	No
W903_RS04940	469	0.064	0.6117	No
W903_RS10075	474	0.063	0.6132	No
W903_RS07705	509	0.057	0.5975	No
W903_RS06570	524	0.054	0.5928	No
W903_RS09185	552	0.049	0.5806	No
W903_RS09520	597	0.044	0.5585	No
W903_RS00255	598	0.044	0.5611	No
W903_RS07135	628	0.04	0.5471	No
W903_RS08285	653	0.037	0.5358	No
W903_RS01155	671	0.035	0.5284	No
W903_RS05045	681	0.034	0.5253	No
W903_RS08610	691	0.033	0.5222	No
W903_RS01800	707	0.031	0.5157	No
W903_RS04840	785	0.022	0.4737	No
W903_RS05665	799	0.021	0.4676	No
W903_RS08875	850	0.014	0.4403	No
W903_RS03755	875	0.011	0.4275	No
W903_RS06840	901	0.007	0.4138	No
W903_RS07815	924	0.004	0.4017	No
W903_RS05850	938	0.001	0.3944	No
W903_RS05540	981	-0.004	0.3711	No
W903_RS02525	990	-0.005	0.3669	No
W903_RS06480	996	-0.006	0.3644	No
W903_RS02815	1047	-0.013	0.337	No
W903_RS04415	1180	-0.033	0.2648	No
W903_RS04420	1194	-0.035	0.2595	No
W903_RS03620	1252	-0.044	0.2301	No
W903_RS01610	1267	-0.048	0.2251	No
W903_RS06295	1286	-0.052	0.2181	No
W903_RS04165	1328	-0.06	0.1986	No
W903_RS01065	1360	-0.068	0.1852	No
W903_RS00825	1383	-0.074	0.1773	No
W903_RS00570	1450	-0.087	0.1453	No
W903_RS04665	1466	-0.09	0.1423	No
W903_RS03440	1517	-0.105	0.1204	No
W903_RS05700	1529	-0.107	0.1206	No
W903_RS01085	1531	-0.107	0.1265	No
W903_RS05695	1600	-0.134	0.0962	No
W903_RS02750	1611	-0.137	0.0988	No
W903_RS02550	1707	-0.185	0.0564	No
W903_RS02555	1814	-0.294	0.0143	No
W903_RS02545	1818	-0.297	0.0304	No

## Sheet: OD1.2 dCas9 vs KO
Gene	Rank in Gene List	Rank Metric Score	Running ES	Core Enrichment?
W903_RS05505	3	1.255	0.0588	Yes
W903_RS05510	5	1.243	0.1181	Yes
W903_RS05500	8	1.139	0.1719	Yes
W903_RS05520	9	0.856	0.2131	Yes
W903_RS00300	10	0.848	0.254	Yes
W903_RS00310	12	0.841	0.294	Yes
W903_RS05705	13	0.824	0.3337	Yes
W903_RS00305	14	0.822	0.3733	Yes
W903_RS05515	15	0.811	0.4124	Yes
W903_RS05525	16	0.792	0.4505	Yes
W903_RS00285	20	0.698	0.4824	Yes
W903_RS05975	21	0.689	0.5157	Yes
W903_RS00290	22	0.683	0.5486	Yes
W903_RS00320	33	0.6	0.5719	Yes
W903_RS03335	40	0.535	0.5943	Yes
W903_RS08835	48	0.484	0.6136	Yes
W903_RS00395	110	0.281	0.5929	Yes
W903_RS05560	112	0.281	0.6059	Yes
W903_RS00390	123	0.259	0.6127	Yes
W903_RS06250	130	0.246	0.6212	Yes
W903_RS00385	132	0.245	0.6324	Yes
W903_RS06245	137	0.235	0.6415	Yes
W903_RS03595	166	0.183	0.6346	Yes
W903_RS06725	198	0.159	0.6248	Yes
W903_RS03485	208	0.152	0.627	Yes
W903_RS02415	224	0.144	0.6255	Yes
W903_RS00410	240	0.14	0.6238	Yes
W903_RS07750	248	0.136	0.6264	Yes
W903_RS05755	251	0.135	0.6318	Yes
W903_RS03620	253	0.132	0.6376	Yes
W903_RS09635	262	0.129	0.6393	Yes
W903_RS04825	270	0.127	0.6415	Yes
W903_RS06735	271	0.127	0.6476	Yes
W903_RS10075	282	0.125	0.648	Yes
W903_RS06160	287	0.123	0.6517	Yes
W903_RS03990	312	0.114	0.6437	No
W903_RS09630	322	0.112	0.644	No
W903_RS04840	327	0.109	0.647	No
W903_RS06730	363	0.099	0.6321	No
W903_RS09185	369	0.096	0.6339	No
W903_RS00810	463	0.073	0.5851	No
W903_RS09640	502	0.068	0.567	No
W903_RS03000	528	0.063	0.556	No
W903_RS02105	536	0.063	0.5551	No
W903_RS04940	537	0.062	0.5581	No
W903_RS06480	539	0.062	0.5605	No
W903_RS08580	541	0.062	0.5629	No
W903_RS02815	559	0.059	0.5562	No
W903_RS06840	580	0.056	0.5477	No
W903_RS01155	586	0.055	0.5475	No
W903_RS09440	587	0.054	0.5501	No
W903_RS05540	590	0.054	0.5516	No
W903_RS09520	594	0.053	0.5524	No
W903_RS04895	605	0.051	0.5493	No
W903_RS06170	641	0.046	0.5318	No
W903_RS02525	658	0.043	0.5249	No
W903_RS04420	660	0.043	0.5264	No
W903_RS09715	669	0.042	0.524	No
W903_RS08610	689	0.038	0.5151	No
W903_RS07440	744	0.028	0.4861	No
W903_RS01800	758	0.026	0.48	No
W903_RS04415	761	0.026	0.4801	No
W903_RS05045	774	0.023	0.4745	No
W903_RS00070	794	0.021	0.4648	No
W903_RS05665	805	0.019	0.4602	No
W903_RS07135	814	0.018	0.4565	No
W903_RS03610	827	0.017	0.4506	No
W903_RS07705	856	0.013	0.4355	No
W903_RS00255	860	0.013	0.4344	No
W903_RS05850	938	0.001	0.3912	No
W903_RS09180	953	0	0.3833	No
W903_RS08875	958	-0.001	0.3811	No
W903_RS01065	968	-0.002	0.3761	No
W903_RS04455	994	-0.006	0.3624	No
W903_RS08285	995	-0.007	0.3627	No
W903_RS04950	1031	-0.015	0.3437	No
W903_RS07815	1087	-0.028	0.3142	No
W903_RS06570	1135	-0.038	0.2896	No
W903_RS07400	1236	-0.062	0.2363	No
W903_RS04165	1286	-0.074	0.2123	No
W903_RS02395	1288	-0.075	0.2154	No
W903_RS04665	1368	-0.095	0.1756	No
W903_RS02750	1376	-0.097	0.1763	No
W903_RS02550	1386	-0.101	0.1761	No
W903_RS01610	1445	-0.118	0.1492	No
W903_RS03755	1477	-0.128	0.1379	No
W903_RS01085	1502	-0.136	0.131	No
W903_RS02545	1558	-0.157	0.1076	No
W903_RS00825	1573	-0.161	0.1075	No
W903_RS05700	1588	-0.167	0.1077	No
W903_RS06295	1622	-0.178	0.0977	No
W903_RS05695	1627	-0.181	0.1042	No
W903_RS00570	1642	-0.189	0.1054	No
W903_RS02555	1698	-0.22	0.0851	No
W903_RS03440	1732	-0.253	0.0787	No

## Sheet: OD1.2 dCas9 vs sCas9
Gene	Rank in Gene List	Rank Metric Score	Running ES	Core Enrichment?
W903_RS05510	2	1.273	0.076	Yes
W903_RS05505	3	1.239	0.1511	Yes
W903_RS05500	6	1.089	0.216	Yes
W903_RS05520	8	0.841	0.2664	Yes
W903_RS05515	9	0.819	0.316	Yes
W903_RS05975	10	0.797	0.3643	Yes
W903_RS05525	11	0.784	0.4118	Yes
W903_RS05705	29	0.5	0.4326	Yes
W903_RS08835	70	0.324	0.4297	Yes
W903_RS09630	89	0.278	0.4364	Yes
W903_RS09640	112	0.246	0.4389	Yes
W903_RS03335	121	0.225	0.4481	Yes
W903_RS09635	126	0.218	0.4591	Yes
W903_RS06250	129	0.215	0.471	Yes
W903_RS09715	133	0.208	0.4819	Yes
W903_RS06725	135	0.206	0.4938	Yes
W903_RS03595	142	0.199	0.5025	Yes
W903_RS06735	147	0.192	0.5118	Yes
W903_RS06245	158	0.181	0.5172	Yes
W903_RS07750	171	0.173	0.5209	Yes
W903_RS00310	173	0.172	0.5308	Yes
W903_RS04825	184	0.164	0.5351	Yes
W903_RS00320	194	0.158	0.5396	Yes
W903_RS06730	196	0.158	0.5486	Yes
W903_RS02415	197	0.157	0.5581	Yes
W903_RS00305	213	0.149	0.5587	Yes
W903_RS00300	216	0.148	0.5666	Yes
W903_RS06160	220	0.146	0.5737	Yes
W903_RS03610	237	0.137	0.573	No
W903_RS03000	254	0.13	0.5719	No
W903_RS03620	275	0.12	0.5679	No
W903_RS00810	302	0.113	0.5601	No
W903_RS05755	318	0.107	0.5582	No
W903_RS05560	330	0.105	0.5584	No
W903_RS04895	392	0.09	0.5295	No
W903_RS02105	400	0.087	0.5308	No
W903_RS06480	404	0.086	0.5344	No
W903_RS00285	408	0.085	0.5379	No
W903_RS10075	442	0.079	0.5241	No
W903_RS04950	451	0.077	0.5243	No
W903_RS00290	466	0.075	0.5209	No
W903_RS03990	468	0.074	0.5249	No
W903_RS00070	476	0.073	0.5253	No
W903_RS04940	491	0.071	0.5218	No
W903_RS02525	522	0.065	0.5088	No
W903_RS08580	536	0.063	0.5053	No
W903_RS04455	538	0.063	0.5085	No
W903_RS09440	553	0.06	0.5043	No
W903_RS07440	588	0.053	0.4884	No
W903_RS05665	605	0.051	0.4825	No
W903_RS05045	630	0.046	0.4718	No
W903_RS06840	646	0.043	0.4659	No
W903_RS02815	652	0.042	0.4657	No
W903_RS02395	710	0.034	0.4357	No
W903_RS07400	714	0.034	0.436	No
W903_RS06170	724	0.032	0.4329	No
W903_RS04840	742	0.029	0.4251	No
W903_RS09185	747	0.029	0.4246	No
W903_RS01800	790	0.024	0.4024	No
W903_RS08285	799	0.022	0.3993	No
W903_RS08610	806	0.022	0.3972	No
W903_RS05540	807	0.022	0.3985	No
W903_RS03485	808	0.022	0.3998	No
W903_RS01155	829	0.018	0.3896	No
W903_RS07135	847	0.014	0.3809	No
W903_RS09520	860	0.012	0.3749	No
W903_RS00255	865	0.011	0.3733	No
W903_RS07815	899	0.006	0.3551	No
W903_RS00385	924	0.003	0.3418	No
W903_RS00410	974	-0.004	0.3144	No
W903_RS03755	1026	-0.011	0.2865	No
W903_RS07705	1046	-0.015	0.2767	No
W903_RS00395	1091	-0.022	0.2533	No
W903_RS01065	1109	-0.024	0.2452	No
W903_RS06570	1194	-0.041	0.2004	No
W903_RS08875	1205	-0.042	0.1973	No
W903_RS04420	1237	-0.048	0.1828	No
W903_RS05850	1258	-0.055	0.1749	No
W903_RS04165	1302	-0.062	0.1544	No
W903_RS04415	1339	-0.071	0.1385	No
W903_RS00390	1391	-0.082	0.1148	No
W903_RS04665	1444	-0.097	0.0914	No
W903_RS06295	1487	-0.109	0.0744	No
W903_RS02550	1525	-0.121	0.0609	No
W903_RS03440	1532	-0.124	0.0651	No
W903_RS01085	1537	-0.126	0.0705	No
W903_RS01610	1540	-0.127	0.077	No
W903_RS00825	1565	-0.133	0.0716	No
W903_RS02750	1609	-0.148	0.0564	No
W903_RS00570	1647	-0.163	0.0454	No
W903_RS02545	1681	-0.18	0.0378	No
W903_RS02555	1685	-0.181	0.0471	No
W903_RS09180	1793	-0.262	0.0028	No
W903_RS05695	1831	-0.331	0.0021	No
W903_RS05700	1834	-0.337	0.0214	No
