# Supplementary material for: Group B Streptococcus Cas9 variants provide insight into programmable gene repression and CRISPR-Cas transcriptional effects
Source: Commun Biol. 2023 Jun 9;6:620. doi: 10.1038/s42003-023-04994-w (PMC10256743; doi:10.1038/s42003-023-04994-w)
Supplement: Supplementary file 7 — Supplemental Data 4 [file 42003_2023_4994_MOESM7_ESM.xlsx]

## Sheet: ConservedAcross scanVSnscan
1084 OD0.6							1084 OD1.2
F COG genes	WT vs KO	WT vs sCas9	dCas9 vs KO	dCas9 vs sCas9			F COG genes	WT vs KO	WT vs sCas9	dCas9 vs KO	dCas9 vs sCas9
W903_RS08045	No	No	No	No			W903_RS08045	No	No	No	No
W903_RS00860	No	No	No	YES			W903_RS00860	No	No	No	No
W903_RS04600	No	No	No	No			W903_RS04600	No	No	No	No
W903_RS07115	No	No	No	No			W903_RS07115	No	No	No	No
W903_RS00865	No	No	No	No			W903_RS00865	No	No	No	No
W903_RS04590	No	No	No	No			W903_RS04590	No	No	No	No
W903_RS04605	No	No	No	YES			W903_RS04605	No	No	No	No
W903_RS00855	No	No	YES	YES			W903_RS00855	No	No	No	YES
W903_RS08245	No	No	No	No			W903_RS08245	No	No	No	No
W903_RS01635	No	No	No	No			W903_RS01635	No	No	No	No
W903_RS08250	No	No	No	No			W903_RS08250	No	No	No	No
W903_RS02060	No	No	No	No			W903_RS02060	No	No	No	No
W903_RS03720	No	No	No	No			W903_RS03720	YES	No	YES	No
W903_RS02055	No	No	No	No			W903_RS02055	No	No	No	No
W903_RS02050	No	No	No	No			W903_RS02050	No	No	No	No
W903_RS07480	No	No	No	No			W903_RS07480	No	No	No	No
W903_RS01260	No	No	No	No			W903_RS01260	No	No	No	No
W903_RS00850	No	No	YES	YES			W903_RS00850	No	No	YES	YES
W903_RS04430	No	No	No	No			W903_RS04430	No	No	No	No
W903_RS00910	No	No	No	No			W903_RS00910	No	No	No	No
W903_RS09270	No	No	No	YES			W903_RS09270	No	No	No	No
W903_RS06140	No	No	No	No			W903_RS06140	No	No	No	No
W903_RS02650	No	No	No	No			W903_RS02650	No	No	No	No
W903_RS05615	No	No	No	No			W903_RS05615	No	No	No	No
W903_RS08145	No	No	No	No			W903_RS08145	No	No	No	No
W903_RS04900	No	No	No	No			W903_RS04900	No	No	No	No
W903_RS02425	No	No	No	No			W903_RS02425	No	No	No	No
W903_RS06185	No	No	No	No			W903_RS06185	No	No	No	No
W903_RS04435	No	No	No	No			W903_RS04435	No	No	No	No
W903_RS03605	No	No	No	No			W903_RS03605	No	No	No	No
W903_RS01175	No	No	No	No			W903_RS01175	No	No	No	No
W903_RS08590	No	No	No	No			W903_RS08590	No	No	No	No
W903_RS09190	No	No	No	No			W903_RS09190	No	No	No	No
W903_RS00730	No	No	No	No			W903_RS00730	No	No	No	No
W903_RS06235	No	No	No	No			W903_RS06235	No	No	No	No
W903_RS08235	No	No	No	No			W903_RS08235	No	No	No	No
W903_RS02890	No	No	No	No			W903_RS02890	No	No	No	No
W903_RS04585	No	No	No	No			W903_RS04585	No	No	No	No
W903_RS06180	No	No	No	No			W903_RS06180	No	No	No	No
W903_RS04125	No	No	No	No			W903_RS04125	No	No	No	No
W903_RS04120	No	No	No	No			W903_RS04120	No	No	No	No
W903_RS02655	No	No	No	No			W903_RS02655	No	No	No	No
W903_RS04070	No	No	No	No			W903_RS04070	No	No	No	No
W903_RS04765	No	No	No	No			W903_RS04765	No	No	No	No
W903_RS08065	No	No	No	No			W903_RS08065	No	No	No	No
W903_RS05265	No	No	No	No			W903_RS05265	No	No	No	No
W903_RS06995	No	No	No	No			W903_RS06995	No	No	No	No
W903_RS09625	No	No	No	No			W903_RS09625	No	No	No	No
W903_RS07610	No	No	No	No			W903_RS07610	YES	No	YES	YES
W903_RS04790	No	No	No	No			W903_RS04790	No	No	No	No
W903_RS08240	No	No	YES	YES			W903_RS08240	YES	No	YES	No
W903_RS08635	No	No	No	No			W903_RS08635	No	No	No	No
W903_RS01265	No	No	No	No			W903_RS01265	No	No	No	No
W903_RS02670	No	No	No	No			W903_RS02670	No	No	No	No
W903_RS08630	No	No	No	No			W903_RS08630	No	No	No	No
W903_RS05795	No	No	No	No			W903_RS05795	No	No	No	No
W903_RS08125	No	No	No	No			W903_RS08125	YES	YES	YES	YES
W903_RS06320	No	No	No	No			W903_RS06320	No	No	No	No
W903_RS03855	No	No	No	No			W903_RS03855	No	No	No	No
W903_RS08840	No	No	No	No			W903_RS08840	No	No	No	No
W903_RS01850	No	No	No	No			W903_RS01850	No	No	No	No
W903_RS06635	No	No	No	No			W903_RS06635	No	No	No	No
W903_RS02995	No	No	No	No			W903_RS02995	No	No	No	No
W903_RS07645	No	No	No	No			W903_RS07645	No	No	No	No
W903_RS08770	No	No	No	No			W903_RS08770	No	No	No	No
W903_RS02105	No	No	No	No			W903_RS02105	No	No	No	No
W903_RS03380	No	No	No	No			W903_RS03380	No	No	No	No
W903_RS09095	No	No	No	No			W903_RS09095	No	No	No	No
W903_RS05180	No	No	No	No			W903_RS05180	No	No	No	No
W903_RS01275	No	No	No	No			W903_RS01275	No	No	No	No
W903_RS05875	No	No	No	No			W903_RS05875	No	No	No	No
W903_RS02660	No	No	YES	YES			W903_RS02660	No	No	No	No
W903_RS04285	No	No	No	No			W903_RS04285	No	No	No	No
W903_RS02675	No	No	YES	YES			W903_RS02675	No	No	No	No
W903_RS04295	No	No	YES	YES			W903_RS04295	YES	No	YES	No
W903_RS08815	No	YES	No	No			W903_RS08815	No	No	No	No
W903_RS04445	No	No	No	No			W903_RS04445	No	No	No	No
W903_RS02665	No	No	YES	YES			W903_RS02665	No	No	No	No
W903_RS02680	No	No	No	No			W903_RS02680	No	No	No	No
W903_RS01575	No	No	No	No			W903_RS01575	No	No	No	No
W903_RS04300	No	No	YES	YES			W903_RS04300	YES	YES	YES	YES
W903_RS04080	No	No	No	No			W903_RS04080	No	No	No	No
W903_RS05670	No	No	No	No			W903_RS05670	No	No	No	No
W903_RS09235	No	No	YES	YES			W903_RS09235	No	No	No	No
W903_RS05785	No	No	No	No			W903_RS05785	No	No	No	No
W903_RS00335	No	YES	No	YES			W903_RS00335	No	No	No	No
W903_RS04280	No	No	YES	YES			W903_RS04280	YES	YES	YES	YES
W903_RS08035	No	No	YES	No			W903_RS08035	No	No	No	No
W903_RS01875	No	YES	YES	YES			W903_RS01875	YES	YES	No	No
W903_RS08985	No	YES	YES	YES			W903_RS08985	No	No	No	No
W903_RS09135	No	No	YES	YES			W903_RS09135	YES	No	YES	No
W903_RS02710	YES	YES	YES	YES			W903_RS02710	YES	YES	YES	YES
W903_RS01880	YES	YES	YES	YES			W903_RS01880	YES	No	No	No
W903_RS07100	YES	YES	YES	YES			W903_RS07100	YES	YES	YES	YES
W903_RS03805	YES	YES	YES	No			W903_RS03805	YES	YES	No	No
W903_RS09230	YES	YES	YES	YES			W903_RS09230	No	YES	No	No
W903_RS08805	YES	YES	YES	YES			W903_RS08805	No	No	No	No
W903_RS08800	YES	YES	YES	No			W903_RS08800	No	No	No	No
W903_RS01655	YES	No	No	No			W903_RS01655	No	YES	No	No
W903_RS06345	YES	YES	YES	YES			W903_RS06345	YES	YES	YES	YES
W903_RS08980	YES	YES	YES	YES			W903_RS08980	YES	YES	YES	YES
W903_RS07095	YES	YES	YES	YES			W903_RS07095	No	YES	No	No
W903_RS08810	YES	YES	YES	YES			W903_RS08810	No	No	No	No
W903_RS00355	YES	YES	YES	YES			W903_RS00355	No	No	No	No
W903_RS08995	YES	YES	YES	YES			W903_RS08995	YES	YES	YES	YES
W903_RS01290	YES	YES	YES	No			W903_RS01290	YES	YES	YES	YES
W903_RS00340	YES	YES	YES	YES			W903_RS00340	YES	YES	No	No
W903_RS09225	YES	YES	YES	YES			W903_RS09225	YES	YES	YES	YES
W903_RS01270	YES	YES	No	No			W903_RS01270	No	No	No	No
W903_RS01285	YES	YES	No	No			W903_RS01285	YES	YES	YES	YES
W903_RS08795	YES	YES	YES	YES			W903_RS08795	YES	No	No	No
W903_RS03800	YES	YES	YES	YES			W903_RS03800	YES	No	YES	No
W903_RS07105	YES	YES	YES	YES			W903_RS07105	YES	YES	YES	YES
W903_RS09445	YES	YES	YES	YES			W903_RS09445	YES	YES	No	No
W903_RS08755	YES	YES	YES	YES			W903_RS08755	YES	YES	YES	YES
W903_RS08975	YES	YES	YES	YES			W903_RS08975	YES	YES	YES	YES
W903_RS02695	YES	YES	YES	YES			W903_RS02695	YES	YES	No	YES
W903_RS08740	YES	YES	YES	YES			W903_RS08740	YES	YES	YES	YES
W903_RS08760	YES	YES	YES	YES			W903_RS08760	YES	YES	YES	YES
W903_RS03825	YES	YES	YES	YES			W903_RS03825	YES	YES	YES	No
W903_RS03795	YES	YES	YES	YES			W903_RS03795	YES	YES	YES	YES
W903_RS02705	YES	YES	YES	YES			W903_RS02705	YES	YES	YES	YES
W903_RS01885	YES	YES	YES	YES			W903_RS01885	YES	YES	YES	YES
W903_RS09220	YES	YES	YES	YES			W903_RS09220	YES	YES	YES	YES
W903_RS02715	YES	YES	YES	YES			W903_RS02715	YES	YES	YES	YES
W903_RS09150	YES	YES	YES	YES			W903_RS09150	YES	YES	YES	No
W903_RS02725	YES	YES	YES	YES			W903_RS02725	YES	YES	YES	YES
W903_RS00370	YES	YES	YES	YES			W903_RS00370	YES	YES	YES	YES
W903_RS03815	YES	YES	YES	YES			W903_RS03815	YES	No	YES	No
W903_RS03820	YES	YES	YES	YES			W903_RS03820	YES	No	YES	No
W903_RS03840	YES	YES	YES	YES			W903_RS03840	YES	YES	YES	YES
W903_RS09145	YES	YES	YES	YES			W903_RS09145	YES	No	YES	No
W903_RS09140	YES	YES	YES	YES			W903_RS09140	YES	YES	YES	No
W903_RS09005	YES	YES	YES	YES			W903_RS09005	YES	YES	YES	YES
W903_RS09015	YES	YES	YES	YES			W903_RS09015	YES	YES	YES	YES
W903_RS09130	YES	YES	YES	YES			W903_RS09130	YES	YES	YES	YES
W903_RS09010	YES	YES	YES	YES			W903_RS09010	YES	YES	YES	YES
W903_RS09125	YES	YES	YES	YES			W903_RS09125	YES	YES	YES	YES
W903_RS09115	YES	YES	YES	YES			W903_RS09115	YES	YES	YES	YES
W903_RS09110	YES	YES	YES	YES			W903_RS09110	YES	YES	YES	YES
W903_RS04325	YES	YES	YES	YES			W903_RS04325	YES	YES	YES	YES

## Sheet: ConservedExpressionScores
1084 OD0.6																OD1.2
G COG genes	X1084_AEKO_06_1	X1084_AEKO_06_2	X1084_AEKO_06_3	X1084_WT_06_1	X1084_WT_06_2	X1084_WT_06_3	X1084_dCas9_06_1	X1084_dCas9_06_2	X1084_dCas9_06_3	X1084_xCas9_06_1	X1084_xCas9_06_2	X1084_xCas9_06_3			G COG genes	X1084_AEKO_12_1	X1084_AEKO_12_2	X1084_AEKO_12_3	X1084_WT_12_1	X1084_WT_12_2	X1084_WT_12_3	X1084_dCas9_12_1	X1084_dCas9_12_2	X1084_dCas9_12_3	X1084_xCas9_12_1	X1084_xCas9_12_2	X1084_xCas9_12_3
W903_RS08045	8.674	8.921	8.798	11.355	11.352	11.387	10.752	10.963	10.672	9.849	9.907	10.122			W903_RS08045	10.1296	10.4281	10.4604	11.8439	12.0759	11.9408	11.2728	12.0906	11.3262	9.95692	10.1319	10.177
W903_RS00860	8.848	8.772	8.939	10.414	10.306	10.381	9.092	9.066	9.134	9.768	9.835	9.79			W903_RS00860	8.61728	8.68904	8.79812	10.1251	10.0722	10.0592	8.90338	9.18047	8.97273	9.0146	8.94085	9.04003
W903_RS04600	9.246	9.184	9.182	10.594	10.505	10.625	9.553	9.605	9.63	9.918	9.926	10.012			W903_RS04600	9.47902	9.66699	9.58941	11.3872	11.4121	11.2524	11.3042	11.6724	11.2481	10.0441	10.0812	9.97114
W903_RS07115	10.657	10.608	10.519	12.161	12.144	12.081	11.618	11.484	11.488	11.255	11.184	11.159			W903_RS07115	10.9562	10.9413	11.0603	11.9788	11.9377	12.0157	11.584	11.3643	11.5947	10.7421	10.6893	10.7885
W903_RS00865	6.905	6.864	6.963	7.714	7.816	7.819	7.187	7.15	7.13	7.295	7.375	7.422			W903_RS00865	6.59746	6.66202	6.77842	7.65373	7.54946	7.57927	7.13506	6.85976	7.07268	6.97343	7.15867	7.04671
W903_RS04590	9.399	9.17	9.299	10.458	10.345	10.514	9.888	10.022	9.966	9.779	9.725	9.798			W903_RS04590	9.82802	10.0007	10.008	11.318	11.4667	11.4755	11.2352	12.0855	11.2228	10.1148	10.1484	10.0818
W903_RS04605	9.489	9.459	9.455	10.513	10.507	10.521	9.467	9.471	9.449	10.108	10.082	10.131			W903_RS04605	9.76537	9.87669	9.77634	11.4656	11.4695	11.4876	11.437	11.7698	11.4464	10.2444	10.1271	10.1512
W903_RS00855	8.961	8.893	8.807	9.774	9.801	9.802	8.429	8.379	8.423	9.602	9.637	9.658			W903_RS00855	8.49899	8.7263	8.64873	9.55622	9.64608	9.49013	8.21937	8.11059	8.2336	8.85726	8.83314	8.99984
W903_RS08245	11.883	11.821	11.853	13.044	13.005	12.964	11.722	11.868	11.618	12.178	12.155	12.232			W903_RS08245	12.2419	12.2602	12.2539	12.7058	12.766	12.7513	12.4063	12.362	12.3206	11.9707	11.9763	11.9139
W903_RS01635	13.291	13.273	13.249	14.368	14.372	14.256	13.409	13.412	13.425	13.204	13.199	13.326			W903_RS01635	14.3247	14.1624	14.2412	14.8386	14.8802	14.9187	14.6834	14.5105	14.6756	14.0188	14.07	14.1014
W903_RS08250	10.534	10.42	10.428	11.385	11.286	11.187	10.396	10.38	10.362	10.554	10.597	10.57			W903_RS08250	10.8728	10.9883	10.9428	10.9613	11.0589	11.1229	10.9907	11.1517	11.0192	10.4624	10.6616	10.5627
W903_RS02060	14.445	14.423	14.395	15.441	15.398	15.354	14.645	14.844	14.669	14.347	14.367	14.477			W903_RS02060	15.5989	15.5857	15.5911	14.9958	15.0936	15.0763	14.9743	15.1214	14.9066	14.8867	14.9979	14.9231
W903_RS03720	12.554	12.519	12.457	13.351	13.413	13.296	12.673	12.616	12.619	12.736	12.644	12.626			W903_RS03720	13.6966	13.6497	13.6192	12.4452	12.4817	12.4954	12.5722	12.1372	12.4883	13.0711	12.8358	12.9224
W903_RS02055	14.416	14.319	14.418	15.445	15.233	15.364	14.663	14.996	14.693	14.253	14.26	14.465			W903_RS02055	15.4316	15.7891	15.649	14.8764	14.9909	14.7929	14.7984	15.367	14.8054	14.809	15.0627	14.7357
W903_RS02050	14.796	14.794	14.714	15.765	15.711	15.662	15.154	15.354	15.195	14.696	14.743	14.872			W903_RS02050	15.8648	15.8804	15.9039	15.2505	15.2905	15.3038	15.2477	15.3287	15.2533	15.2497	15.4079	15.3002
W903_RS07480	10.486	10.414	10.401	11.146	11.088	11.066	10.677	10.655	10.706	10.439	10.432	10.507			W903_RS07480	10.6865	10.6636	10.656	10.5064	10.5084	10.6435	10.8805	10.6348	10.794	10.409	10.1577	10.3949
W903_RS01260	9.332	9.296	9.283	9.883	9.863	9.811	16.989	16.962	16.938	9.327	9.174	9.6			W903_RS01260	9.21277	9.07623	9.16987	10.0316	10.0918	10.0263	16.7416	16.7191	16.7388	9.57045	9.55241	9.65555
W903_RS00850	9.268	9.281	9.245	9.888	9.717	9.76	8.137	8.085	8.093	9.917	9.909	9.9			W903_RS00850	9.06659	8.99653	9.09007	9.49217	9.65604	9.49889	7.94592	7.96029	7.93921	9.18731	9.06614	9.15421
W903_RS04430	13.388	13.43	13.2	14.164	14.171	13.933	13.813	13.986	13.784	13.363	13.416	13.459			W903_RS04430	14.033	13.9157	13.8606	14.2346	14.3884	14.3461	14.4784	14.6297	14.2051	13.8136	13.7388	13.8588
W903_RS00910	15.652	15.662	15.569	16.543	16.529	16.391	15.999	16.069	15.94	15.838	15.815	15.972			W903_RS00910	16.7203	16.4501	16.4889	17.0856	17.2168	17.231	17.1663	17.1548	17.0909	16.2771	16.3124	16.3775
W903_RS09270	9.698	9.685	9.706	10.144	10.141	10.112	9.51	9.432	9.464	10	10.036	10.089			W903_RS09270	9.59749	9.45244	9.46879	9.956	9.95089	9.89006	9.29092	9.02634	9.21013	9.49454	9.50913	9.48386
W903_RS06140	9.876	9.883	10.064	10.37	10.338	10.385	10.042	9.891	9.916	10.2	10.152	9.898			W903_RS06140	10.127	10.0924	9.9747	10.0017	9.95358	9.78672	10.0034	10.1524	9.77038	9.99492	9.90075	9.73076
W903_RS02650	5.872	6.117	6.084	6.236	6.29	6.297	6.312	6.196	6.168	6.167	6.117	6.057			W903_RS02650	6.18104	6.26551	6.31885	6.56781	6.38118	6.88645	6.45287	6.24192	6.72976	6.20589	6.27757	6.18406
W903_RS05615	12.154	12.127	12.134	12.658	12.667	12.599	12.147	12.363	12.246	12.086	12.113	12.239			W903_RS05615	12.6237	12.6966	12.6408	13.0066	13.0053	13.0705	13.08	13.3476	13.0118	12.405	12.559	12.4675
W903_RS08145	9.47	9.399	9.504	9.889	9.739	9.871	9.908	9.644	9.723	9.989	9.851	9.82			W903_RS08145	9.433	9.45684	9.40912	9.66524	9.82138	9.62824	9.71764	9.75379	9.74338	9.10591	9.05611	9.14372
W903_RS04900	15.712	15.652	15.657	16.335	16.234	16.299	15.858	16.065	15.902	15.647	15.654	15.806			W903_RS04900	16.2066	16.3321	16.2784	16.5733	16.6496	16.6341	16.4879	16.833	16.4635	16.0568	16.1926	16.097
W903_RS02425	14.474	14.497	14.459	15.023	15.026	14.934	14.931	15.03	14.972	14.301	14.311	14.451			W903_RS02425	14.8423	14.678	14.7483	15.0595	15.1505	15.1973	15.0599	14.8296	15.0522	15.125	15.1379	15.1409
W903_RS06185	10.194	10.237	10.19	10.504	10.534	10.65	10.626	10.55	10.549	10.258	10.248	10.144			W903_RS06185	10.2183	10.1733	10.2901	10.5255	10.6158	10.5437	10.3728	10.7602	10.4537	10.1171	10.1247	10.1922
W903_RS04435	16.14	16.104	16.086	16.724	16.631	16.635	16.35	16.5	16.357	16.029	16.065	16.26			W903_RS04435	16.6672	16.6733	16.632	16.7316	16.8115	16.8156	16.694	17.0449	16.7021	16.4189	16.5728	16.4645
W903_RS03605	16.772	16.711	16.695	17.357	17.256	17.267	17.124	17.224	17.113	16.635	16.645	16.823			W903_RS03605	17.2634	17.3939	17.3104	17.7373	17.7517	17.7528	17.6819	18.1171	17.6621	17.1953	17.3815	17.2092
W903_RS01175	11.436	11.447	11.367	11.823	11.844	11.655	11.822	11.819	11.801	11.323	11.339	11.457			W903_RS01175	11.7904	11.6571	11.6478	12.0282	12.0467	12.1491	12.0462	11.9508	12.0555	11.4106	11.4946	11.5119
W903_RS08590	17.231	17.217	17.156	17.788	17.696	17.715	17.54	17.704	17.56	16.92	16.922	17.173			W903_RS08590	17.825	17.8045	17.7983	18.2081	18.2882	18.2642	18.1402	18.2511	18.116	17.6141	17.8095	17.6757
W903_RS09190	10.417	10.42	10.376	10.756	10.789	10.629	10.345	10.321	10.336	10.372	10.441	10.605			W903_RS09190	10.7023	10.5552	10.6135	10.9842	11.0146	11.1509	11.1236	10.5891	11.0405	10.9275	11.0341	10.9837
W903_RS00730	9.229	9.397	9.394	9.704	9.551	9.625	9.763	9.835	9.444	9.84	9.554	9.643			W903_RS00730	9.69632	9.40081	9.55174	9.84601	9.92371	9.80093	9.79709	10.214	9.84846	9.32144	9.19958	9.36729
W903_RS06235	11.761	11.746	11.77	12.139	12.072	12.094	12.073	12.269	12.163	11.699	11.718	11.83			W903_RS06235	11.8707	11.8993	11.8801	12.5555	12.5995	12.5687	12.5506	12.9622	12.5523	12.0652	12.1187	12.1158
W903_RS08235	11.084	10.963	11	11.363	11.288	11.33	10.774	11.016	10.935	10.966	10.977	11.077			W903_RS08235	11.2888	11.4391	11.3516	11.3482	11.2931	11.2742	11.1857	11.8412	11.2242	11.1021	11.138	11.1477
W903_RS02890	11.72	11.719	11.752	12.105	12.014	12.015	11.844	11.875	11.713	11.763	11.797	11.804			W903_RS02890	11.9702	11.9958	11.9501	11.7774	11.9459	11.8251	11.7592	11.8989	11.7324	11.6693	11.6842	11.6434
W903_RS04585	12.12	12.03	12.009	12.399	12.365	12.347	12.293	12.264	12.299	12.043	12.093	12.111			W903_RS04585	12.1502	12.1577	12.148	12.3416	12.3325	12.3826	12.2995	12.3126	12.2913	12.0911	12.1465	12.133
W903_RS06180	12.167	12.171	12.089	12.476	12.511	12.367	12.372	12.421	12.417	11.992	12.075	12.206			W903_RS06180	12.3985	12.3113	12.3625	12.5535	12.6089	12.673	12.574	12.3441	12.5893	12.2327	12.4239	12.3128
W903_RS04125	14.946	15.01	14.89	15.274	15.384	15.278	15.133	15.166	15.224	14.631	14.782	14.901			W903_RS04125	15.4141	15.3239	15.3612	15.5644	15.5486	15.6519	15.6365	15.285	15.6127	15.4824	15.594	15.5783
W903_RS04120	14.982	14.978	14.893	15.334	15.32	15.23	15.226	15.339	15.278	14.661	14.761	14.967			W903_RS04120	15.5463	15.3994	15.4232	15.6672	15.7368	15.824	15.8125	15.7298	15.7356	15.5746	15.6882	15.6783
W903_RS02655	5.953	5.985	5.826	6.017	6.057	6.061	6.104	5.594	5.871	6.097	5.965	5.594			W903_RS02655	6.18104	6.07095	6.06198	6.10952	5.99123	6.20252	5.99906	6.02794	6.16576	5.86928	5.9911	5.89056
W903_RS04070	9.885	9.998	9.797	10.124	10.201	9.954	10.246	10.128	10.186	10.124	10.124	10.236			W903_RS04070	10.0572	9.68958	9.90681	10.2322	10.1679	10.3522	10.2841	9.34185	10.226	9.90465	9.96344	10.0981
W903_RS04765	12.564	12.62	12.598	12.864	12.804	12.873	12.752	12.896	12.728	12.464	12.488	12.536			W903_RS04765	12.9373	12.9987	12.8852	12.9653	13.107	13.0536	12.9737	13.5808	12.9911	12.8197	12.847	12.7521
W903_RS08065	9.885	9.951	9.956	10.183	9.972	10.178	10.26	10.229	10.145	10.24	10.007	9.991			W903_RS08065	9.9427	9.77479	9.9652	10.7564	10.8771	10.6157	10.7355	11.6209	10.9202	10.0585	9.66509	9.88604
W903_RS05265	9.651	9.536	9.676	9.827	9.687	9.81	9.552	9.305	9.438	9.617	9.613	9.585			W903_RS05265	9.6821	9.77303	9.8015	9.50466	9.58833	9.38531	9.43602	9.77213	9.46332	9.31342	9.19958	9.27916
W903_RS06995	11.934	11.795	11.806	12.005	12.022	12.011	11.841	11.999	11.925	11.891	11.96	12.04			W903_RS06995	11.8431	11.9041	11.8688	12.0458	12.0906	12.0976	11.9858	12.1213	11.9707	11.9764	11.9946	11.9047
W903_RS09625	11.951	11.982	11.926	12.193	12.14	12.019	11.887	11.919	11.949	11.814	11.861	11.994			W903_RS09625	12.1605	12.1404	12.2184	12.0762	12.0379	12.1526	12.2397	12.0327	12.2349	11.8986	12.0414	11.9936
W903_RS07610	12.015	12.059	12.027	12.206	12.156	12.219	11.741	11.662	11.753	11.569	11.545	11.499			W903_RS07610	12.2437	12.1401	12.2053	10.7968	10.8428	10.9587	10.4317	10.4207	10.4037	11.238	11.1107	11.2127
W903_RS04790	9.921	9.978	9.918	10.008	10.118	10.035	10.348	10.347	10.332	9.663	9.724	9.798			W903_RS04790	10.0627	9.82495	10.0743	10.2112	10.2134	10.3254	10.2662	9.95651	10.2526	9.99492	10.0184	10.1641
W903_RS08240	9.438	9.524	9.518	9.594	9.65	9.531	8.716	8.841	8.725	9.51	9.633	9.47			W903_RS08240	9.68923	9.5213	9.68914	8.79402	8.974	8.95847	8.82174	8.87063	8.76942	9.08244	9.03073	9.21054
W903_RS08635	11.684	11.572	11.638	11.747	11.754	11.732	11.855	11.932	11.881	11.64	11.649	11.77			W903_RS08635	11.5637	11.6783	11.6749	11.8079	11.8081	11.7567	11.6809	12.099	11.7357	11.6879	11.7696	11.7243
W903_RS01265	9.105	9.299	9.158	9.323	9.27	9.18	16.192	16.173	16.153	9.351	9.354	9.371			W903_RS01265	8.9036	8.67385	8.74675	9.26613	9.38368	9.27219	15.8696	15.6906	15.894	9.3013	9.2963	9.40722
W903_RS02670	6.233	6.244	6.404	6.321	6.332	6.358	6.331	6.536	5.951	6.266	6.401	6.47			W903_RS02670	6.77899	6.77302	6.46883	6.86788	6.92654	7.23761	6.90814	6.85976	6.89877	6.1421	6.75731	6.60249
W903_RS08630	10.984	10.987	11.005	11.014	11.094	11.081	11.129	11.289	11.234	10.94	11.048	11.194			W903_RS08630	11.1255	10.8912	10.9347	11.2267	11.3016	11.2653	11.1295	11.2561	11.0846	11.1432	11.3122	11.2556
W903_RS05795	9.171	9.089	9.168	9.131	9.291	9.163	9.311	9.334	9.311	9.165	9.196	9.176			W903_RS05795	9.18269	9.09902	9.26975	9.47676	9.28429	9.35182	9.59096	9.79382	9.53113	9.22633	9.35867	9.42892
W903_RS08125	9.162	9.168	9.139	9.238	9.191	9.133	9.154	9.106	8.977	9.397	9.208	9.292			W903_RS08125	9.08299	8.92809	9.01379	8.34701	8.39478	8.55472	8.09163	7.98002	8.24864	8.77738	8.76061	8.95848
W903_RS06320	9.714	9.702	9.576	9.623	9.802	9.64	9.68	9.58	9.718	9.595	9.663	9.575			W903_RS06320	9.55127	9.55453	9.5043	9.44254	9.35131	9.62425	9.60386	8.81466	9.44426	9.81967	9.60815	9.80554
W903_RS03855	10.213	10.246	10.223	10.27	10.232	10.231	10.294	10.269	10.298	10.316	10.272	10.318			W903_RS03855	10.1191	10.2775	10.2288	10.4301	10.3214	10.5117	10.5368	10.7126	10.5225	10.2018	10.2633	10.2948
W903_RS08840	10.225	10.176	10.252	10.279	10.246	10.166	10.315	10.294	10.265	10.325	10.358	10.284			W903_RS08840	10.6136	10.5032	10.4154	10.0796	10.2067	10.2524	10.2344	10.1496	10.1011	10.2756	10.3856	10.3343
W903_RS01850	12.56	12.665	12.608	12.6	12.599	12.611	12.783	12.883	12.703	12.397	12.375	12.49			W903_RS01850	12.7577	12.6761	12.6949	12.717	12.8324	12.8011	12.7047	12.7764	12.6616	12.7779	12.8024	12.8047
W903_RS06635	14.128	14.076	14.026	14.082	14.075	13.983	13.735	13.815	13.709	14.081	14.106	14.233			W903_RS06635	14.0206	14.1197	14.0758	13.7302	13.8129	13.8019	13.509	13.7952	13.4413	13.7695	13.8197	13.7968
W903_RS02995	11.308	11.235	11.284	11.243	11.239	11.245	11.632	11.654	11.661	11.122	11.094	11.205			W903_RS02995	11.2168	11.4009	11.3653	10.9548	11.0261	11.0476	11.0461	11.4565	11.1372	10.8837	10.8987	10.9346
W903_RS07645	9.61	9.557	9.535	9.499	9.544	9.52	9.674	9.723	9.799	9.49	9.486	9.487			W903_RS07645	9.3722	9.50014	9.39184	9.89944	9.79461	9.68304	10.2426	10.063	10.1051	9.97224	9.81463	9.79557
W903_RS08770	6.65	6.677	6.837	6.738	6.626	6.676	6.625	6.738	6.415	6.643	6.712	6.578			W903_RS08770	6.84291	6.8405	6.56474	6.72379	6.66084	6.85403	6.43452	6.52699	6.64714	6.6388	6.51264	6.60249
W903_RS02105	8.891	9	8.95	8.896	8.834	8.926	9.372	9.156	9.195	9.041	9.01	9.217			W903_RS02105	9.05	8.9185	8.89781	9.19069	9.42702	9.34211	9.42798	8.74519	9.37377	9.08244	8.76061	8.76605
W903_RS03380	9.877	9.796	9.752	9.708	9.756	9.699	10.13	10.128	10.174	9.503	9.532	9.48			W903_RS03380	9.4159	9.33773	9.47327	9.61497	9.71435	9.67147	9.63491	9.49789	9.62436	9.90731	9.93107	9.92922
W903_RS09095	10.509	10.441	10.443	10.352	10.39	10.359	10.05	10.054	10.051	10.569	10.622	10.602			W903_RS09095	10.4724	10.3441	10.3309	9.92026	9.95895	10.0384	9.73336	9.7296	9.71322	10.1101	10.1854	10.0981
W903_RS05180	11.186	11.145	11.066	11.046	11.017	11.005	10.914	10.724	10.798	11.24	11.091	11.018			W903_RS05180	11.0392	11.0286	11.0348	10.7418	10.7408	10.6976	10.7323	10.8636	10.6335	10.9064	10.686	10.7734
W903_RS01275	5.915	6.117	6.182	6.017	5.986	6.027	6.104	5.897	6.122	6.121	6.095	6.245			W903_RS01275	6.10326	6.116	6.06198	5.594	5.99123	5.594	5.99906	5.594	5.85103	5.594	5.87524	5.594
W903_RS05875	9.537	9.557	9.485	9.443	9.431	9.393	9.274	9.33	9.313	9.516	9.56	9.52			W903_RS05875	9.54735	9.56882	9.69555	9.84274	9.84476	9.9033	9.92693	9.79382	9.87475	9.3955	9.34641	9.35827
W903_RS02660	6.851	7.041	6.938	6.901	6.693	6.991	6.403	6.663	6.575	7.106	6.914	7.049			W903_RS02660	6.8734	6.97773	6.82505	6.88831	6.62615	6.88645	6.72829	6.63803	6.60282	6.67158	6.47119	6.84903
W903_RS04285	9.064	9.079	9.058	8.913	8.98	8.833	8.601	8.547	8.708	8.851	8.973	9.062			W903_RS04285	9.06659	8.95336	9.07039	8.67276	8.51076	8.51153	8.44712	8.26189	8.58552	8.64189	8.91329	8.74528
W903_RS02675	7.211	7.291	7.24	7.158	6.998	7.101	6.885	6.774	6.827	7.148	7.268	7.293			W903_RS02675	7.16133	7.22064	7.13782	7.13155	7.13794	6.97803	7.04212	6.89231	6.86487	7.04247	7.02513	6.9094
W903_RS04295	7.595	7.528	7.677	7.446	7.309	7.511	6.792	7.074	6.941	7.773	7.626	7.743			W903_RS04295	7.72273	7.81207	7.74582	6.52403	7.04896	6.63321	6.71503	6.79136	6.68938	6.82018	6.97677	7.02061
W903_RS08815	6.357	6.349	6.338	6.164	6.057	6.338	6.905	6.904	6.43	6.573	6.526	6.544			W903_RS08815	6.63677	6.26551	6.35939	6.27858	6.15403	6.44843	6.45287	6.71782	6.5235	6.31588	6.38093	6.47167
W903_RS04445	9.546	9.573	9.484	9.31	9.336	9.207	9.235	9.001	9.117	9.613	9.622	9.646			W903_RS04445	9.49132	9.41898	9.29197	9.4178	9.39563	9.28746	9.83523	9.52413	9.91906	9.47311	9.45692	9.42028
W903_RS02665	7.224	7.2	7.36	7.143	6.95	7.01	6.724	6.663	6.789	7.092	7.279	7.422			W903_RS02665	7.06515	7.01978	7.25881	7.02119	6.66084	6.82055	6.81628	6.79136	6.67551	7.04247	6.97677	6.81745
W903_RS02680	6.324	6.49	6.42	6.05	6.198	6.378	6.104	6.116	6.168	6.428	6.466	6.344			W903_RS02680	6.46725	6.53546	6.3788	5.97915	6.33145	6.3366	6.13604	6.12448	6.03803	5.98272	6.38093	6.37061
W903_RS01575	10.984	11.008	11.085	10.767	10.563	10.671	10.826	10.8	10.708	11.114	10.959	10.963			W903_RS01575	11.2568	11.1874	11.1042	10.5623	10.6576	10.4746	11.0767	11.3929	11.1558	10.6907	10.6501	10.5783
W903_RS04300	8.763	8.632	8.714	8.413	8.461	8.353	7.829	7.949	7.801	8.606	8.51	8.679			W903_RS04300	8.99902	9.01463	9.06443	7.36519	7.5795	7.32704	7.22923	7.34529	7.43506	8.15073	7.8818	7.96029
W903_RS04080	8.107	8.246	8.055	7.915	7.787	7.774	8.186	8.025	8.147	7.914	8.144	8.039			W903_RS04080	8.20687	7.75341	7.95181	7.89346	8.09905	8.04654	8.4759	7.59637	8.32148	8.29913	8.19492	8.46008
W903_RS05670	7.035	6.985	6.856	6.689	6.626	6.74	6.676	6.701	6.599	7.026	6.914	6.915			W903_RS05670	6.90301	6.93396	6.96329	6.62289	6.62615	6.71267	6.81628	7.05528	6.89877	6.89964	6.78751	6.99387
W903_RS09235	6.307	6.369	6.355	6.111	6.089	6.061	5.975	5.897	5.985	6.368	6.453	6.344			W903_RS09235	6.18104	6.35762	6.3977	6.04917	5.87533	6.27312	5.95653	6.39844	6.10606	6.31588	5.9911	6.25258
W903_RS05785	9.602	9.595	9.523	9.163	9.116	9.27	9.618	9.395	9.556	9.182	9.239	9.296			W903_RS05785	9.42019	9.31849	9.2559	9.47535	9.53895	9.63223	9.72552	9.83974	9.80685	9.90465	9.85258	9.75498
W903_RS00335	6.592	6.61	6.635	6.301	6.223	6.468	6.529	6.329	6.353	6.971	6.766	6.891			W903_RS00335	6.81146	6.43896	6.51819	6.394	6.47146	6.27312	6.57069	6.71782	6.4168	6.53242	6.21897	6.31421
W903_RS04280	8.364	8.4	8.334	7.949	8.097	7.936	7.676	7.91	7.577	8.311	8.301	8.358			W903_RS04280	8.0565	8.47746	8.35878	7.25415	7.25963	7.26061	7.18737	7.16024	7.17216	7.99453	7.93932	7.92278
W903_RS08035	8.904	9.087	8.918	8.547	8.562	8.594	8.376	8.514	8.353	8.805	8.8	8.776			W903_RS08035	9.09921	8.68904	8.86612	8.44101	8.71084	8.65323	8.28266	8.09269	8.20301	8.64834	8.55385	8.65899
W903_RS01875	6.448	6.458	6.465	6.138	6.089	6.093	5.975	5.897	6.016	6.687	6.581	6.611			W903_RS01875	6.18104	6.29766	6.3977	5.83802	5.87533	5.89995	5.95653	5.90142	5.90859	6.06937	6.33122	6.18406
W903_RS08985	6.672	6.81	6.938	6.321	6.555	6.415	6.228	6.266	6.249	6.768	6.784	6.815			W903_RS08985	6.77899	6.5124	6.54951	6.33873	6.27779	6.20252	6.26788	6.02794	6.03803	6.45309	6.07959	6.25258
W903_RS09135	9.931	9.799	9.954	9.366	9.34	9.284	9.159	9.1	9.09	9.788	9.611	9.616			W903_RS09135	9.94568	9.81128	9.91121	9.15936	9.33899	9.22536	9.1073	9.13852	8.96379	8.9276	8.95713	9.04003
W903_RS02710	6.905	6.926	6.911	6.396	6.425	6.548	6.572	6.386	6.472	7.182	6.944	7.028			W903_RS02710	6.98713	6.82405	6.80201	6.21214	6.33145	6.39467	6.19247	6.30899	6.16576	6.73382	6.55208	6.9094
W903_RS01880	6.271	6.61	6.521	6.164	5.945	5.989	5.975	5.897	5.82	6.665	6.757	6.704			W903_RS01880	6.55629	6.38576	6.4341	5.89268	6.07975	5.89995	6.07265	6.07871	5.90859	6.31588	5.594	6.10588
W903_RS07100	11.938	11.807	11.808	10.993	11.015	11.032	10.197	10.195	10.274	11.71	11.723	11.822			W903_RS07100	11.6662	11.709	11.6289	10.543	10.5066	10.4634	10.0481	10.2086	10.0263	11.1941	11.2383	11.149
W903_RS03805	8.292	8.35	8.373	7.734	7.767	7.723	7.792	7.869	7.789	8.19	8.202	8.2			W903_RS03805	8.23705	8.19583	8.31533	7.66421	7.77211	7.71263	7.65493	7.70537	7.7199	8.13216	8.09839	8.13357
W903_RS09230	6.694	6.596	6.573	6.05	6.173	6.204	6.157	6.021	5.914	6.665	6.73	6.733			W903_RS09230	6.51299	6.57974	6.60886	6.33873	6.42768	6.20252	6.03743	6.27634	6.29202	6.60478	6.55208	6.64198
W903_RS08805	6.776	6.886	6.92	6.236	6.46	6.358	6.044	6.196	6.229	7.134	6.875	6.866			W903_RS08805	6.77899	6.68146	6.79028	6.55347	6.42768	6.54595	6.91907	6.84309	6.70303	6.60478	6.58974	6.56112
W903_RS08800	7.453	7.382	7.378	6.901	6.857	6.801	7.042	6.993	7.005	7.365	7.369	7.406			W903_RS08800	7.16133	7.16159	7.28157	7.13155	6.97719	6.88645	7.48051	7.77578	7.22299	6.84736	7.45424	7.16877
W903_RS01655	10.887	10.942	10.877	10.065	10.077	10.126	11.231	11.209	11.186	10.103	10.095	10.083			W903_RS01655	10.4928	10.3919	10.488	10.1491	10.2179	10.159	10.361	9.7703	10.3773	10.6421	10.6583	10.7717
W903_RS06345	8.757	8.784	8.772	8.138	8.081	8.104	7.774	7.827	7.856	8.824	8.79	8.868			W903_RS06345	8.69808	8.59938	8.6163	7.89784	7.95116	7.89006	7.5831	7.43807	7.62788	8.20496	8.14751	8.4515
W903_RS08980	8.234	8.207	8.176	7.439	7.7	7.613	7.033	7.198	7.073	7.993	7.952	8.039			W903_RS08980	7.90007	8.02373	8.10273	7.31096	7.36994	7.21416	6.95118	6.95448	6.92076	7.61337	7.57894	7.67218
W903_RS07095	9.825	9.716	9.77	9.087	8.998	9.004	8.644	9.007	8.594	9.582	9.617	9.616			W903_RS07095	9.47077	9.60296	9.55174	9.11103	9.06692	9.06895	9.03688	9.24249	9.13068	9.51913	9.46827	9.58005
W903_RS08810	6.746	6.81	6.681	6.359	6.146	6.178	6.331	6.329	6.353	7.003	6.875	6.938			W903_RS08810	6.7454	6.60104	6.7168	6.44537	6.59006	6.39467	6.52227	6.69851	6.79348	6.41017	6.47119	6.56112
W903_RS00355	6.448	6.267	6.465	5.767	5.986	5.948	5.594	5.594	6.072	6.471	6.548	6.245			W903_RS00355	5.88903	6.32831	6.20485	5.93869	6.07975	6.02587	5.99906	5.90142	5.95702	6.20589	5.87524	6.18406
W903_RS08995	6.715	6.832	6.681	6.189	6.246	6.204	6.044	6.021	6.072	6.585	6.757	6.578			W903_RS08995	6.71058	6.8726	6.69099	6.21214	6.21916	6.20252	6.03743	6.39844	6.03803	6.6388	6.66051	6.60249
W903_RS01290	8.337	8.44	8.263	7.657	7.544	7.754	7.886	7.897	7.772	8.214	8.161	8.225			W903_RS01290	7.96241	7.98652	8.14183	7.28289	7.48714	7.44986	6.97206	7.18503	7.20629	7.76956	7.97267	7.87107
W903_RS00340	7.595	7.341	7.513	6.806	6.878	6.868	6.724	6.841	6.989	7.52	7.691	7.707			W903_RS00340	7.20654	7.27684	7.11202	6.91823	6.51293	6.74998	7.04212	6.96947	6.78107	7.08619	7.15867	7.23621
W903_RS09225	6.972	7.013	6.818	6.413	6.408	6.204	6.182	6.116	6.229	6.913	7.049	7.028			W903_RS09225	6.8734	6.79033	6.99276	6.42864	6.15403	6.20252	6.21869	5.97016	6.10606	6.56937	6.62583	6.78484
W903_RS01270	8.342	8.2	8.269	7.598	7.591	7.473	8.412	8.539	8.326	7.986	8.156	8.305			W903_RS01270	7.98656	8.28955	8.13797	7.64315	7.80992	7.8479	8.13285	8.24588	7.95788	7.92005	8.07824	8.04393
W903_RS01285	8.149	8.145	7.907	7.368	7.419	7.264	7.829	7.543	7.801	8.093	8.09	8.058			W903_RS01285	7.83466	7.79038	7.77657	7.13155	7.07188	7.0624	7.1261	7.04143	7.2875	7.64075	7.56401	7.83091
W903_RS08795	7.185	7.388	7.2	6.584	6.613	6.622	7.016	6.935	6.678	7.201	7.419	7.481			W903_RS08795	7.25006	7.16159	7.2356	6.82574	6.84564	6.49867	6.98235	6.79136	7.3031	7.01994	6.84525	7.12152
W903_RS03800	7.004	7.022	6.704	6.189	6.408	6.252	6.292	6.266	6.353	6.825	6.883	6.733			W903_RS03800	7.08997	6.80733	6.80201	6.27858	6.27779	6.44843	6.24378	6.30899	6.19328	6.3646	6.27757	6.64198
W903_RS07105	11.442	11.31	11.363	10.359	10.305	10.353	9.685	9.815	9.746	11.12	11.188	11.218			W903_RS07105	11.187	11.2264	11.1791	9.94283	9.97492	9.78672	9.54265	9.9549	9.54014	10.5835	10.6368	10.7095
W903_RS09445	8.347	8.189	8.176	7.348	7.567	7.492	7.322	7.126	7.21	8.116	8.063	8.225			W903_RS09445	7.90007	7.67617	7.86472	7.26861	7.40458	7.23761	7.41888	7.06895	7.23125	7.59946	7.5489	7.88419
W903_RS08755	6.683	6.764	6.798	6.111	6.023	6.152	6.011	6.021	6.145	6.718	6.603	6.704			W903_RS08755	6.67442	6.53546	6.67781	6.04917	5.99123	6.02587	6.03743	5.97016	5.95702	6.60478	6.33122	6.51762
W903_RS08975	8.26	8.204	8.12	7.439	7.324	7.272	6.781	6.663	6.73	7.996	8.105	8.148			W903_RS08975	8.09015	7.79038	7.75615	7.11526	7.15913	7.32704	6.97206	6.30899	6.5235	7.45119	7.42101	7.73216
W903_RS02695	6.814	6.81	6.798	6.28	5.986	6.027	6.044	6.196	6.249	6.816	6.784	6.815			W903_RS02695	6.41866	6.64215	6.534	6.18823	5.99123	5.89995	6.29109	6.24192	6.19328	6.60478	6.6939	6.7511
W903_RS08740	8.891	8.812	8.759	7.953	7.844	7.789	7.666	7.629	7.678	8.619	8.678	8.924			W903_RS08740	8.64721	8.79098	8.81246	7.73038	7.82228	7.77448	7.35399	7.79844	7.60381	8.40271	8.63754	8.51869
W903_RS08760	7.087	7.119	7.069	6.213	6.146	6.318	6.331	6.196	6.4	7.127	7.108	7.205			W903_RS08760	6.95982	6.8405	6.83637	6.41152	5.99123	5.89995	5.99906	6.34011	6.13677	6.79223	6.97677	6.78484
W903_RS03825	9.063	9.032	9.065	7.923	7.816	7.954	7.63	7.693	7.596	8.402	8.531	8.534			W903_RS03825	8.92199	8.79098	8.81246	7.5265	7.48714	7.61393	7.57692	7.73713	7.68616	7.76956	7.91661	8.02056
W903_RS03795	7.753	7.727	7.634	6.702	6.705	6.74	6.664	6.536	6.667	7.415	7.395	7.467			W903_RS03795	7.66294	7.53316	7.50097	6.64918	6.51293	6.71267	6.80418	6.59532	6.29202	7.35292	7.11589	7.57661
W903_RS02705	8.12	7.952	7.969	7.015	6.94	6.991	7.224	7.222	7.191	7.891	7.892	7.92			W903_RS02705	7.88724	7.75341	7.7715	7.12344	6.90027	7.16578	7.0988	7.01322	6.99432	7.36985	7.5489	7.76114
W903_RS01885	8.915	8.91	8.909	7.744	7.792	7.728	7.726	7.739	7.817	8.88	8.877	8.964			W903_RS01885	8.60208	8.49493	8.68825	7.71541	7.63753	7.41028	7.77706	7.51506	7.77426	8.49189	8.69068	8.49387
W903_RS09220	7.511	7.447	7.56	6.511	6.54	6.533	6.403	6.58	6.444	7.289	7.268	7.51			W903_RS09220	7.29203	7.25468	7.26645	6.56781	6.66084	6.3366	6.16499	6.36988	6.45401	7.4193	7.27824	7.19169
W903_RS02715	8.228	8.164	8.251	7.134	7.071	7.186	7.187	7.126	7.15	8.064	8.226	8.157			W903_RS02715	7.97454	7.98021	8.09478	7.09874	7.00165	6.94838	7.21267	7.36653	7.19785	7.70676	7.86999	7.73216
W903_RS09150	7.382	7.466	7.384	6.34	6.613	6.297	6.271	6.266	6.229	6.852	6.973	6.733			W903_RS09150	6.98713	7.16159	7.17957	6.13709	5.99123	6.12196	6.43452	6.24192	6.37762	6.53242	6.51264	6.84903
W903_RS02725	8.078	8.076	8.027	6.988	6.899	6.981	7.025	7.048	7.028	7.928	7.942	7.889			W903_RS02725	8.02198	7.89544	7.87416	6.78174	7.04896	6.91787	6.98235	6.93928	6.96341	7.7448	7.60828	7.50866
W903_RS00370	7.674	7.637	7.749	6.651	6.68	6.564	6.529	6.386	6.55	7.773	7.73	7.707			W903_RS00370	7.48245	7.52422	7.68749	6.55347	6.55238	6.39467	6.58624	6.69851	6.61785	7.36985	7.31555	7.38004
W903_RS03815	7.769	7.83	7.615	6.584	6.705	6.676	6.875	6.808	6.688	7.252	7.268	7.259			W903_RS03815	7.3718	7.40183	7.60345	6.58191	6.66084	6.7859	6.80418	6.82615	6.79348	6.99694	7.11589	6.51762
W903_RS03820	8.735	8.726	8.696	7.452	7.538	7.499	7.608	7.677	7.434	8.147	8.012	8.048			W903_RS03820	8.63232	8.43735	8.37838	7.49707	7.33428	7.30531	7.36137	7.29051	7.3031	7.73225	7.60828	7.526
W903_RS03840	9.551	9.655	9.521	8.152	8.323	8.199	8.224	8.142	8.047	9.273	9.204	9.089			W903_RS03840	9.33626	9.08767	9.31218	7.90655	8.09905	8.0091	8.06201	8.01863	7.9854	8.62236	8.66436	8.65899
W903_RS09145	7.908	7.969	7.983	6.761	6.801	6.676	6.572	6.738	6.72	7.277	7.29	7.391			W903_RS09145	7.86121	7.61086	7.75615	6.63613	6.84564	6.88645	6.53873	6.42593	6.63261	6.84736	6.87293	6.9094
W903_RS09140	10.168	10.128	10.17	8.31	8.293	8.316	8.137	8.131	8.061	9.005	9.124	9.163			W903_RS09140	9.7139	9.94081	9.96414	8.24276	8.04807	8.16435	7.97362	8.22968	7.89622	8.7051	8.49513	8.52687
W903_RS09005	8.084	7.99	7.987	6.495	6.613	6.484	6.403	6.021	6.385	7.753	7.683	7.579			W903_RS09005	7.75162	7.93524	7.83114	6.58191	6.59006	6.63321	6.45287	6.42593	6.4168	7.43535	7.38686	7.2791
W903_RS09015	8.44	8.47	8.328	6.849	7.044	6.501	6.558	6.329	6.525	8.15	8.021	8.233			W903_RS09015	8.23705	8.0718	8.14952	6.67473	6.87332	6.71267	6.4708	6.20542	6.31446	7.48228	7.50247	7.83091
W903_RS09130	7.619	7.642	7.681	6.05	6.118	6.123	6.157	6.116	5.914	7.382	7.212	7.343			W903_RS09130	7.39095	7.29859	7.36152	5.89268	5.99123	6.12196	6.19247	6.12448	5.85103	6.82018	6.72614	6.71612
W903_RS09010	8.32	8.297	8.266	6.48	6.555	6.533	6.558	6.489	6.444	8.047	7.84	7.856			W903_RS09010	7.7938	7.87509	7.95624	6.55347	6.47146	6.59068	6.53873	6.30899	6.4168	7.40304	7.57894	7.64111
W903_RS09125	8.047	8.126	8.005	6.447	6.146	6.297	6.157	6.386	6.122	7.697	7.518	7.632			W903_RS09125	7.90007	7.92869	7.87416	6.01566	6.33145	6.20252	6.13604	6.50291	6.26878	6.92481	6.97677	7.04671
W903_RS09115	9.011	9.211	9.199	6.997	6.909	6.835	6.612	6.738	6.622	8.789	8.627	8.684			W903_RS09115	8.96399	8.76975	8.70631	6.60944	6.84564	7.035	6.48833	6.63803	6.50669	7.96312	7.90511	7.74673
W903_RS09110	9.422	9.365	9.465	7.11	7.097	6.972	6.712	6.774	6.799	8.768	8.802	8.899			W903_RS09110	8.86609	9.11307	8.99511	6.78174	6.92654	6.74998	6.58624	6.73674	6.48951	8.14148	8.13783	8.0669
W903_RS04325	12.983	12.814	12.872	9.338	9.465	9.4	9.572	9.852	9.732	12.684	12.717	12.803			W903_RS04325	12.5573	12.6845	12.6158	9.18897	8.95249	8.97118	9.55746	9.87578	9.73165	12.0533	12.1721	12.0152

## Sheet: OD0.6 WT vs KO
Gene	Rank in Gene List	Rank Metric Score	Running ES	Core Enrichment?
W903_RS08045	10	0.637	0.0193	No
W903_RS00860	32	0.394	0.0227	No
W903_RS04600	39	0.346	0.0329	No
W903_RS07115	40	0.338	0.0462	No
W903_RS00865	51	0.297	0.0521	No
W903_RS04590	55	0.291	0.0619	No
W903_RS04605	66	0.262	0.0664	No
W903_RS00855	76	0.242	0.0708	No
W903_RS08245	83	0.232	0.0764	No
W903_RS01635	105	0.192	0.0719	No
W903_RS08250	107	0.19	0.0788	No
W903_RS02060	131	0.164	0.0719	No
W903_RS03720	134	0.163	0.0772	No
W903_RS02055	135	0.162	0.0836	No
W903_RS02050	142	0.155	0.0862	No
W903_RS07480	143	0.155	0.0923	No
W903_RS01260	167	0.143	0.0847	No
W903_RS00850	174	0.137	0.0867	No
W903_RS04430	180	0.137	0.0892	No
W903_RS00910	185	0.134	0.0921	No
W903_RS09270	245	0.11	0.0624	No
W903_RS06140	259	0.104	0.059	No
W903_RS02650	267	0.102	0.0589	No
W903_RS05615	268	0.102	0.0629	No
W903_RS08145	296	0.097	0.0512	No
W903_RS04900	302	0.096	0.0521	No
W903_RS02425	342	0.088	0.033	No
W903_RS06185	352	0.086	0.0312	No
W903_RS04435	358	0.084	0.0317	No
W903_RS03605	364	0.083	0.0321	No
W903_RS01175	394	0.077	0.0184	No
W903_RS08590	399	0.076	0.019	No
W903_RS09190	400	0.076	0.022	No
W903_RS00730	401	0.076	0.025	No
W903_RS06235	422	0.072	0.0163	No
W903_RS08235	435	0.07	0.0121	No
W903_RS02890	460	0.066	0.0009	No
W903_RS04585	470	0.065	-0.0018	No
W903_RS06180	491	0.063	-0.0108	No
W903_RS04125	508	0.06	-0.0177	No
W903_RS04120	524	0.057	-0.0241	No
W903_RS02655	559	0.052	-0.0417	No
W903_RS04070	572	0.05	-0.0467	No
W903_RS04765	574	0.05	-0.0453	No
W903_RS08065	621	0.045	-0.0701	No
W903_RS05265	668	0.04	-0.0951	No
W903_RS06995	700	0.035	-0.1116	No
W903_RS09625	715	0.034	-0.1184	No
W903_RS07610	725	0.033	-0.1222	No
W903_RS04790	770	0.029	-0.1465	No
W903_RS08240	791	0.026	-0.1571	No
W903_RS08635	816	0.024	-0.17	No
W903_RS01265	858	0.019	-0.1929	No
W903_RS02670	878	0.017	-0.2032	No
W903_RS08630	884	0.016	-0.2054	No
W903_RS05795	906	0.014	-0.217	No
W903_RS08125	961	0.008	-0.2478	No
W903_RS06320	974	0.006	-0.2545	No
W903_RS03855	988	0.004	-0.2619	No
W903_RS08840	998	0.003	-0.2669	No
W903_RS01850	1038	-0.002	-0.2894	No
W903_RS06635	1059	-0.005	-0.3007	No
W903_RS02995	1071	-0.007	-0.3068	No
W903_RS07645	1108	-0.012	-0.3271	No
W903_RS08770	1139	-0.015	-0.3438	No
W903_RS02105	1152	-0.017	-0.3501	No
W903_RS03380	1177	-0.022	-0.363	No
W903_RS09095	1184	-0.023	-0.3656	No
W903_RS05180	1190	-0.025	-0.3675	No
W903_RS01275	1194	-0.025	-0.3682	No
W903_RS05875	1211	-0.027	-0.3764	No
W903_RS02660	1228	-0.03	-0.3844	No
W903_RS04285	1296	-0.044	-0.4214	No
W903_RS02675	1347	-0.056	-0.448	No
W903_RS04295	1359	-0.059	-0.4521	No
W903_RS08815	1374	-0.064	-0.4576	No
W903_RS04445	1383	-0.066	-0.4596	No
W903_RS02665	1421	-0.08	-0.4778	No
W903_RS02680	1425	-0.08	-0.4764	No
W903_RS01575	1431	-0.083	-0.476	No
W903_RS04300	1439	-0.086	-0.4767	No
W903_RS04080	1471	-0.097	-0.4907	No
W903_RS05670	1475	-0.1	-0.4885	No
W903_RS09235	1481	-0.103	-0.4874	No
W903_RS05785	1486	-0.104	-0.4856	No
W903_RS00335	1495	-0.109	-0.4859	No
W903_RS04280	1507	-0.114	-0.4878	No
W903_RS08035	1508	-0.115	-0.4832	No
W903_RS01875	1567	-0.139	-0.5112	No
W903_RS08985	1574	-0.142	-0.5091	No
W903_RS09135	1587	-0.147	-0.5102	No
W903_RS02710	1620	-0.171	-0.522	Yes
W903_RS01880	1624	-0.174	-0.5169	Yes
W903_RS07100	1638	-0.183	-0.5171	Yes
W903_RS03805	1644	-0.186	-0.5127	Yes
W903_RS09230	1648	-0.188	-0.5071	Yes
W903_RS08805	1657	-0.193	-0.5041	Yes
W903_RS08800	1659	-0.193	-0.497	Yes
W903_RS01655	1660	-0.194	-0.4894	Yes
W903_RS06345	1664	-0.196	-0.4834	Yes
W903_RS08980	1665	-0.197	-0.4756	Yes
W903_RS07095	1666	-0.197	-0.4679	Yes
W903_RS08810	1667	-0.199	-0.46	Yes
W903_RS00355	1668	-0.201	-0.4521	Yes
W903_RS08995	1675	-0.204	-0.4475	Yes
W903_RS01290	1690	-0.217	-0.447	Yes
W903_RS00340	1693	-0.22	-0.4395	Yes
W903_RS09225	1695	-0.223	-0.4313	Yes
W903_RS01270	1696	-0.226	-0.4224	Yes
W903_RS01285	1704	-0.232	-0.4173	Yes
W903_RS08795	1705	-0.235	-0.408	Yes
W903_RS03800	1706	-0.238	-0.3986	Yes
W903_RS07105	1707	-0.238	-0.3893	Yes
W903_RS09445	1712	-0.245	-0.3819	Yes
W903_RS08755	1726	-0.254	-0.3794	Yes
W903_RS08975	1743	-0.273	-0.3779	Yes
W903_RS02695	1747	-0.275	-0.3688	Yes
W903_RS08740	1757	-0.287	-0.3627	Yes
W903_RS08760	1774	-0.325	-0.3591	Yes
W903_RS03825	1782	-0.341	-0.3497	Yes
W903_RS03795	1786	-0.343	-0.3379	Yes
W903_RS02705	1788	-0.344	-0.325	Yes
W903_RS01885	1791	-0.347	-0.3124	Yes
W903_RS09220	1792	-0.349	-0.2987	Yes
W903_RS02715	1796	-0.353	-0.2865	Yes
W903_RS09150	1801	-0.36	-0.2747	Yes
W903_RS02725	1803	-0.368	-0.2607	Yes
W903_RS00370	1805	-0.368	-0.2468	Yes
W903_RS03815	1811	-0.376	-0.2349	Yes
W903_RS03820	1812	-0.377	-0.22	Yes
W903_RS03840	1813	-0.379	-0.2051	Yes
W903_RS09145	1823	-0.411	-0.1941	Yes
W903_RS09140	1844	-0.501	-0.1859	Yes
W903_RS09005	1847	-0.512	-0.1669	Yes
W903_RS09015	1848	-0.531	-0.146	Yes
W903_RS09130	1853	-0.564	-0.126	Yes
W903_RS09010	1857	-0.598	-0.1042	Yes
W903_RS09125	1858	-0.614	-0.08	Yes
W903_RS09115	1863	-0.694	-0.055	Yes
W903_RS09110	1865	-0.715	-0.0274	Yes
W903_RS04325	1870	-0.783	0.0012	Yes

## Sheet: OD0.6 WT vs sCas9
Gene	Rank in Gene List	Rank Metric Score	Running ES	Core Enrichment?
W903_RS08045	22	0.329	0.0029	No
W903_RS07115	62	0.199	-0.0101	No
W903_RS01635	64	0.197	-0.0013	No
W903_RS02055	86	0.172	-0.0053	No
W903_RS02060	92	0.168	-0.0002	No
W903_RS04590	97	0.166	0.0054	No
W903_RS08250	98	0.163	0.0131	No
W903_RS08245	99	0.162	0.0208	No
W903_RS02050	114	0.155	0.0201	No
W903_RS04600	118	0.152	0.0255	No
W903_RS07480	127	0.149	0.028	No
W903_RS00860	139	0.141	0.0283	No
W903_RS00865	145	0.138	0.032	No
W903_RS07610	147	0.138	0.038	No
W903_RS03720	166	0.132	0.0339	No
W903_RS01260	181	0.126	0.0318	No
W903_RS04430	192	0.123	0.0318	No
W903_RS02425	243	0.109	0.0082	No
W903_RS08590	258	0.105	0.005	No
W903_RS05615	277	0.1	-0.0006	No
W903_RS04605	281	0.099	0.0023	No
W903_RS00910	297	0.095	-0.0018	No
W903_RS04900	314	0.092	-0.0067	No
W903_RS04125	326	0.09	-0.0088	No
W903_RS03605	335	0.087	-0.0093	No
W903_RS01175	340	0.087	-0.0075	No
W903_RS06185	356	0.083	-0.0122	No
W903_RS04435	358	0.083	-0.0088	No
W903_RS04120	361	0.083	-0.006	No
W903_RS04790	366	0.082	-0.0044	No
W903_RS06235	412	0.074	-0.0269	No
W903_RS06180	415	0.073	-0.0246	No
W903_RS08235	431	0.072	-0.0298	No
W903_RS04765	447	0.069	-0.0352	No
W903_RS06140	450	0.069	-0.0331	No
W903_RS02655	468	0.067	-0.0397	No
W903_RS02650	479	0.065	-0.0424	No
W903_RS09190	515	0.06	-0.0598	No
W903_RS04585	523	0.059	-0.061	No
W903_RS03380	553	0.056	-0.0751	No
W903_RS02890	576	0.054	-0.0853	No
W903_RS09625	636	0.047	-0.1171	No
W903_RS05265	668	0.044	-0.1329	No
W903_RS00855	689	0.041	-0.1425	No
W903_RS01850	733	0.037	-0.1656	No
W903_RS02995	844	0.023	-0.228	No
W903_RS09270	847	0.022	-0.2281	No
W903_RS06320	865	0.02	-0.237	No
W903_RS08240	917	0.014	-0.2657	No
W903_RS08770	921	0.013	-0.2668	No
W903_RS08635	932	0.012	-0.272	No
W903_RS06995	959	0.01	-0.2865	No
W903_RS07645	974	0.009	-0.2942	No
W903_RS08065	986	0.008	-0.3002	No
W903_RS05795	1017	0.004	-0.3173	No
W903_RS08630	1044	0.001	-0.3323	No
W903_RS01655	1060	-0.001	-0.3409	No
W903_RS08145	1132	-0.013	-0.3813	No
W903_RS00730	1133	-0.014	-0.3806	No
W903_RS03855	1136	-0.014	-0.3811	No
W903_RS04285	1144	-0.015	-0.3844	No
W903_RS05785	1145	-0.015	-0.3837	No
W903_RS02670	1153	-0.017	-0.387	No
W903_RS06635	1154	-0.017	-0.3862	No
W903_RS04070	1155	-0.017	-0.3854	No
W903_RS05180	1177	-0.021	-0.3965	No
W903_RS08840	1185	-0.022	-0.3995	No
W903_RS01265	1205	-0.027	-0.4092	No
W903_RS05875	1215	-0.029	-0.413	No
W903_RS08125	1223	-0.03	-0.4156	No
W903_RS00850	1225	-0.031	-0.4147	No
W903_RS02675	1324	-0.053	-0.4688	No
W903_RS09095	1342	-0.055	-0.476	No
W903_RS04300	1345	-0.056	-0.4745	No
W903_RS02105	1352	-0.057	-0.4753	No
W903_RS02660	1356	-0.058	-0.4743	No
W903_RS01275	1359	-0.059	-0.4726	No
W903_RS08035	1375	-0.065	-0.4782	No
W903_RS04080	1376	-0.065	-0.4751	No
W903_RS01575	1420	-0.08	-0.4961	No
W903_RS02665	1422	-0.081	-0.4929	No
W903_RS02680	1424	-0.081	-0.4896	No
W903_RS09135	1449	-0.09	-0.4992	No
W903_RS04445	1452	-0.091	-0.4961	No
W903_RS04295	1468	-0.097	-0.5001	No
W903_RS05670	1475	-0.097	-0.499	No
W903_RS04280	1486	-0.101	-0.4999	No
W903_RS09235	1537	-0.121	-0.5231	No
W903_RS08980	1558	-0.132	-0.5284	Yes
W903_RS08985	1567	-0.136	-0.5265	Yes
W903_RS08815	1576	-0.142	-0.5244	Yes
W903_RS03805	1580	-0.143	-0.5194	Yes
W903_RS07095	1597	-0.154	-0.5213	Yes
W903_RS07100	1610	-0.162	-0.5205	Yes
W903_RS09150	1616	-0.164	-0.5156	Yes
W903_RS08995	1618	-0.166	-0.5083	Yes
W903_RS01290	1630	-0.173	-0.5064	Yes
W903_RS03825	1639	-0.18	-0.5025	Yes
W903_RS03820	1646	-0.184	-0.4972	Yes
W903_RS08800	1648	-0.185	-0.489	Yes
W903_RS01270	1655	-0.189	-0.4834	Yes
W903_RS07105	1662	-0.194	-0.4777	Yes
W903_RS03800	1675	-0.203	-0.475	Yes
W903_RS09145	1677	-0.204	-0.4659	Yes
W903_RS01875	1679	-0.204	-0.4568	Yes
W903_RS00335	1681	-0.207	-0.4475	Yes
W903_RS00355	1690	-0.211	-0.4421	Yes
W903_RS06345	1692	-0.212	-0.4326	Yes
W903_RS09445	1694	-0.213	-0.4231	Yes
W903_RS03815	1697	-0.217	-0.4139	Yes
W903_RS02710	1699	-0.22	-0.404	Yes
W903_RS09230	1700	-0.221	-0.3936	Yes
W903_RS08755	1703	-0.227	-0.3839	Yes
W903_RS09140	1704	-0.227	-0.3731	Yes
W903_RS08805	1706	-0.228	-0.3629	Yes
W903_RS01285	1714	-0.236	-0.3557	Yes
W903_RS08975	1717	-0.239	-0.3455	Yes
W903_RS09225	1725	-0.246	-0.3379	Yes
W903_RS03795	1729	-0.251	-0.3277	Yes
W903_RS08740	1740	-0.264	-0.3209	Yes
W903_RS01880	1742	-0.265	-0.3089	Yes
W903_RS08810	1747	-0.27	-0.2984	Yes
W903_RS00340	1750	-0.272	-0.2866	Yes
W903_RS08795	1753	-0.272	-0.2749	Yes
W903_RS02695	1755	-0.274	-0.2624	Yes
W903_RS03840	1759	-0.277	-0.251	Yes
W903_RS09220	1772	-0.298	-0.2438	Yes
W903_RS02705	1781	-0.309	-0.2337	Yes
W903_RS02725	1792	-0.324	-0.2241	Yes
W903_RS02715	1798	-0.333	-0.2112	Yes
W903_RS08760	1805	-0.344	-0.1983	Yes
W903_RS01885	1806	-0.346	-0.1819	Yes
W903_RS00370	1818	-0.385	-0.17	Yes
W903_RS09005	1827	-0.402	-0.1555	Yes
W903_RS09015	1840	-0.448	-0.1412	Yes
W903_RS09130	1844	-0.453	-0.1214	Yes
W903_RS09125	1846	-0.474	-0.0995	Yes
W903_RS09010	1848	-0.482	-0.0772	Yes
W903_RS09110	1859	-0.555	-0.0566	Yes
W903_RS09115	1862	-0.572	-0.0306	Yes
W903_RS04325	1871	-0.753	0.0006	Yes

## Sheet: OD0.6 dCas9 vs KO
Gene	Rank in Gene List	Rank Metric Score	Running ES	Core Enrichment?
W903_RS01260	1	1.458	0.0513	No
W903_RS01265	2	1.377	0.1003	No
W903_RS08045	7	0.51	0.1161	No
W903_RS07115	89	0.211	0.0769	No
W903_RS04590	103	0.174	0.0755	No
W903_RS08815	115	0.152	0.0746	No
W903_RS04600	195	0.104	0.0327	No
W903_RS04790	214	0.099	0.0258	No
W903_RS04430	222	0.096	0.0252	No
W903_RS00730	250	0.09	0.0128	No
W903_RS06185	255	0.089	0.0136	No
W903_RS00865	263	0.087	0.0127	No
W903_RS06235	272	0.086	0.0111	No
W903_RS01175	273	0.085	0.0141	No
W903_RS02425	277	0.085	0.0154	No
W903_RS03380	281	0.084	0.0167	No
W903_RS02650	289	0.082	0.0156	No
W903_RS02995	292	0.081	0.0173	No
W903_RS02105	298	0.081	0.0173	No
W903_RS08145	317	0.078	0.0097	No
W903_RS02050	321	0.078	0.0107	No
W903_RS04070	348	0.073	-0.0017	No
W903_RS08065	361	0.07	-0.0062	No
W903_RS01655	363	0.069	-0.0043	No
W903_RS02055	367	0.068	-0.0036	No
W903_RS00860	370	0.068	-0.0023	No
W903_RS03605	405	0.063	-0.0197	No
W903_RS00910	435	0.059	-0.0343	No
W903_RS07480	449	0.058	-0.0398	No
W903_RS08590	454	0.058	-0.04	No
W903_RS08635	477	0.055	-0.0508	No
W903_RS04120	480	0.055	-0.05	No
W903_RS06180	487	0.053	-0.0516	No
W903_RS02060	510	0.051	-0.0624	No
W903_RS08630	514	0.051	-0.0624	No
W903_RS04585	536	0.048	-0.0728	No
W903_RS05795	543	0.048	-0.0746	No
W903_RS01270	549	0.046	-0.0758	No
W903_RS04435	565	0.045	-0.0829	No
W903_RS07645	582	0.043	-0.0906	No
W903_RS04900	584	0.042	-0.0896	No
W903_RS04765	617	0.039	-0.1067	No
W903_RS04125	635	0.037	-0.1152	No
W903_RS01850	659	0.035	-0.1272	No
W903_RS01635	746	0.027	-0.1759	No
W903_RS03720	763	0.025	-0.1843	No
W903_RS05615	783	0.023	-0.1944	No
W903_RS08840	841	0.018	-0.2267	No
W903_RS02890	856	0.017	-0.2342	No
W903_RS06995	866	0.016	-0.2388	No
W903_RS03855	879	0.015	-0.2452	No
W903_RS06140	1000	0.002	-0.3144	No
W903_RS06320	1024	-0.001	-0.3276	No
W903_RS04605	1026	-0.001	-0.3282	No
W903_RS04080	1064	-0.005	-0.3494	No
W903_RS09625	1079	-0.007	-0.3572	No
W903_RS02670	1090	-0.008	-0.3627	No
W903_RS01275	1121	-0.013	-0.3795	No
W903_RS05785	1124	-0.013	-0.3802	No
W903_RS09190	1147	-0.017	-0.3923	No
W903_RS08250	1158	-0.02	-0.3974	No
W903_RS08125	1168	-0.021	-0.4018	No
W903_RS08235	1185	-0.024	-0.4102	No
W903_RS08245	1187	-0.025	-0.4099	No
W903_RS02655	1206	-0.028	-0.4193	No
W903_RS08770	1314	-0.048	-0.4794	No
W903_RS05265	1321	-0.05	-0.4811	No
W903_RS01575	1345	-0.057	-0.4923	No
W903_RS06635	1349	-0.058	-0.492	No
W903_RS05875	1350	-0.059	-0.4899	No
W903_RS09270	1355	-0.059	-0.4901	No
W903_RS07610	1391	-0.066	-0.508	No
W903_RS05180	1426	-0.073	-0.525	No
W903_RS00335	1449	-0.08	-0.5348	No
W903_RS09095	1510	-0.101	-0.5659	No
W903_RS01285	1533	-0.109	-0.5748	No
W903_RS05670	1538	-0.11	-0.5731	No
W903_RS04445	1540	-0.112	-0.5697	No
W903_RS02680	1543	-0.112	-0.5669	No
W903_RS04285	1578	-0.127	-0.582	No
W903_RS08795	1594	-0.135	-0.5859	Yes
W903_RS08800	1597	-0.136	-0.5822	Yes
W903_RS00855	1602	-0.138	-0.5796	Yes
W903_RS02660	1620	-0.147	-0.5842	Yes
W903_RS02675	1623	-0.149	-0.5801	Yes
W903_RS01290	1629	-0.153	-0.5775	Yes
W903_RS08810	1633	-0.156	-0.5737	Yes
W903_RS09235	1640	-0.159	-0.5715	Yes
W903_RS08035	1642	-0.16	-0.5664	Yes
W903_RS03805	1646	-0.161	-0.5624	Yes
W903_RS02710	1652	-0.163	-0.5595	Yes
W903_RS02665	1687	-0.192	-0.5723	Yes
W903_RS01875	1691	-0.199	-0.5669	Yes
W903_RS04280	1695	-0.2	-0.5615	Yes
W903_RS08240	1696	-0.201	-0.5544	Yes
W903_RS09135	1701	-0.205	-0.5494	Yes
W903_RS08985	1706	-0.214	-0.5441	Yes
W903_RS00340	1710	-0.22	-0.538	Yes
W903_RS04295	1721	-0.229	-0.5357	Yes
W903_RS03800	1722	-0.229	-0.5275	Yes
W903_RS01880	1724	-0.23	-0.5199	Yes
W903_RS09230	1725	-0.233	-0.5116	Yes
W903_RS02695	1735	-0.248	-0.508	Yes
W903_RS04300	1741	-0.255	-0.5018	Yes
W903_RS02705	1755	-0.263	-0.4999	Yes
W903_RS00355	1756	-0.263	-0.4906	Yes
W903_RS08755	1758	-0.269	-0.4816	Yes
W903_RS08805	1760	-0.27	-0.4725	Yes
W903_RS08995	1763	-0.272	-0.464	Yes
W903_RS07095	1766	-0.276	-0.4553	Yes
W903_RS06345	1770	-0.287	-0.4469	Yes
W903_RS09225	1772	-0.289	-0.4372	Yes
W903_RS08760	1773	-0.292	-0.4268	Yes
W903_RS03815	1792	-0.326	-0.4256	Yes
W903_RS09445	1793	-0.329	-0.4138	Yes
W903_RS00850	1794	-0.334	-0.402	Yes
W903_RS02725	1798	-0.34	-0.3916	Yes
W903_RS02715	1799	-0.345	-0.3793	Yes
W903_RS01885	1800	-0.345	-0.3671	Yes
W903_RS03820	1803	-0.352	-0.3557	Yes
W903_RS08740	1804	-0.353	-0.3432	Yes
W903_RS08980	1806	-0.361	-0.3309	Yes
W903_RS09220	1810	-0.368	-0.3195	Yes
W903_RS07100	1811	-0.369	-0.3064	Yes
W903_RS03795	1813	-0.378	-0.2935	Yes
W903_RS07105	1815	-0.384	-0.2804	Yes
W903_RS03840	1819	-0.406	-0.2677	Yes
W903_RS00370	1826	-0.423	-0.2562	Yes
W903_RS09150	1827	-0.423	-0.2411	Yes
W903_RS03825	1828	-0.423	-0.2261	Yes
W903_RS09145	1833	-0.436	-0.2129	Yes
W903_RS08975	1847	-0.493	-0.2028	Yes
W903_RS09140	1854	-0.56	-0.1864	Yes
W903_RS09130	1856	-0.578	-0.1664	Yes
W903_RS09010	1857	-0.608	-0.1448	Yes
W903_RS09005	1858	-0.613	-0.123	Yes
W903_RS09125	1862	-0.643	-0.1018	Yes
W903_RS09015	1863	-0.652	-0.0786	Yes
W903_RS04325	1866	-0.701	-0.0548	Yes
W903_RS09115	1870	-0.786	-0.0286	Yes
W903_RS09110	1871	-0.821	0.0006	Yes

## Sheet: OD0.6 dCas9 vs sCas9
Gene	Rank in Gene List	Rank Metric Score	Running ES	Core Enrichment?
W903_RS01260	0	1.442	0.055	No
W903_RS01265	1	1.334	0.1058	No
W903_RS01655	49	0.262	0.0887	No
W903_RS08045	98	0.201	0.0686	No
W903_RS03380	138	0.162	0.0523	No
W903_RS04790	148	0.153	0.0529	No
W903_RS02995	199	0.112	0.0283	No
W903_RS02425	212	0.106	0.0254	No
W903_RS01175	251	0.095	0.0071	No
W903_RS06235	278	0.088	-0.0046	No
W903_RS08590	289	0.086	-0.0071	No
W903_RS06185	290	0.086	-0.0038	No
W903_RS01270	303	0.084	-0.0075	No
W903_RS04430	314	0.082	-0.0102	No
W903_RS04120	323	0.081	-0.0117	No
W903_RS02055	334	0.079	-0.0145	No
W903_RS02050	340	0.077	-0.0144	No
W903_RS05785	348	0.076	-0.0156	No
W903_RS08815	354	0.075	-0.0156	No
W903_RS01850	363	0.073	-0.0175	No
W903_RS07115	364	0.073	-0.0147	No
W903_RS04125	390	0.067	-0.0266	No
W903_RS03605	398	0.067	-0.028	No
W903_RS06180	419	0.064	-0.0372	No
W903_RS07645	421	0.064	-0.0353	No
W903_RS04765	452	0.059	-0.0504	No
W903_RS02060	474	0.055	-0.0604	No
W903_RS07480	496	0.052	-0.0706	No
W903_RS04590	521	0.049	-0.0826	No
W903_RS02650	548	0.045	-0.0959	No
W903_RS04435	560	0.044	-0.1005	No
W903_RS08635	567	0.043	-0.1024	No
W903_RS04585	579	0.042	-0.1071	No
W903_RS02105	581	0.041	-0.1061	No
W903_RS07610	597	0.039	-0.1133	No
W903_RS05795	616	0.038	-0.1223	No
W903_RS04900	617	0.038	-0.1208	No
W903_RS08630	642	0.035	-0.1333	No
W903_RS08065	669	0.033	-0.1471	No
W903_RS01635	672	0.032	-0.147	No
W903_RS04080	725	0.027	-0.176	No
W903_RS05615	780	0.022	-0.2064	No
W903_RS00910	798	0.02	-0.2154	No
W903_RS06320	869	0.013	-0.2554	No
W903_RS04070	925	0.006	-0.2869	No
W903_RS09625	927	0.006	-0.2872	No
W903_RS02890	939	0.005	-0.2934	No
W903_RS00730	971	0	-0.3113	No
W903_RS03855	1014	-0.004	-0.3354	No
W903_RS03720	1036	-0.006	-0.3473	No
W903_RS08840	1054	-0.008	-0.3568	No
W903_RS06995	1066	-0.009	-0.3628	No
W903_RS02655	1088	-0.012	-0.3745	No
W903_RS08770	1133	-0.019	-0.3991	No
W903_RS08235	1153	-0.022	-0.4093	No
W903_RS08145	1222	-0.033	-0.4473	No
W903_RS06140	1227	-0.033	-0.4483	No
W903_RS09190	1229	-0.033	-0.4476	No
W903_RS02670	1277	-0.042	-0.4732	No
W903_RS05265	1294	-0.046	-0.4807	No
W903_RS01275	1299	-0.046	-0.4812	No
W903_RS08250	1300	-0.046	-0.4795	No
W903_RS01575	1338	-0.054	-0.4988	No
W903_RS08125	1362	-0.06	-0.5098	No
W903_RS05875	1365	-0.06	-0.5086	No
W903_RS06635	1393	-0.069	-0.5216	No
W903_RS05180	1394	-0.069	-0.5189	No
W903_RS00865	1406	-0.072	-0.5225	No
W903_RS04600	1471	-0.091	-0.556	No
W903_RS08245	1484	-0.094	-0.5594	No
W903_RS04285	1493	-0.098	-0.5603	No
W903_RS05670	1517	-0.108	-0.5694	No
W903_RS01290	1520	-0.108	-0.5665	No
W903_RS08035	1525	-0.11	-0.5646	No
W903_RS01285	1534	-0.113	-0.5649	No
W903_RS02680	1539	-0.113	-0.5629	No
W903_RS03805	1550	-0.119	-0.5641	No
W903_RS08800	1577	-0.128	-0.5743	No
W903_RS09095	1582	-0.132	-0.5716	No
W903_RS04445	1592	-0.136	-0.5716	No
W903_RS02675	1611	-0.145	-0.5765	Yes
W903_RS09270	1613	-0.147	-0.5714	Yes
W903_RS09135	1614	-0.148	-0.5658	Yes
W903_RS03820	1636	-0.158	-0.5719	Yes
W903_RS04605	1646	-0.165	-0.5708	Yes
W903_RS03815	1651	-0.167	-0.5668	Yes
W903_RS08795	1658	-0.172	-0.5637	Yes
W903_RS02660	1664	-0.175	-0.5599	Yes
W903_RS09235	1666	-0.177	-0.5537	Yes
W903_RS00335	1667	-0.178	-0.5469	Yes
W903_RS00860	1673	-0.185	-0.5428	Yes
W903_RS04280	1677	-0.188	-0.5373	Yes
W903_RS02665	1683	-0.193	-0.5329	Yes
W903_RS03800	1685	-0.194	-0.5261	Yes
W903_RS08985	1699	-0.208	-0.5256	Yes
W903_RS02710	1705	-0.212	-0.5204	Yes
W903_RS08240	1706	-0.212	-0.5124	Yes
W903_RS04300	1716	-0.224	-0.509	Yes
W903_RS08810	1717	-0.226	-0.5004	Yes
W903_RS09150	1718	-0.228	-0.4917	Yes
W903_RS02705	1719	-0.228	-0.483	Yes
W903_RS09145	1723	-0.23	-0.476	Yes
W903_RS07095	1726	-0.234	-0.4682	Yes
W903_RS08995	1727	-0.234	-0.4593	Yes
W903_RS08755	1731	-0.242	-0.4518	Yes
W903_RS02695	1737	-0.247	-0.4453	Yes
W903_RS03825	1747	-0.263	-0.4405	Yes
W903_RS01875	1749	-0.264	-0.431	Yes
W903_RS04295	1752	-0.266	-0.422	Yes
W903_RS09230	1754	-0.266	-0.4124	Yes
W903_RS00340	1758	-0.272	-0.4038	Yes
W903_RS00355	1759	-0.274	-0.3934	Yes
W903_RS03795	1769	-0.286	-0.3877	Yes
W903_RS09140	1771	-0.287	-0.3773	Yes
W903_RS08980	1774	-0.296	-0.3672	Yes
W903_RS02725	1775	-0.296	-0.3559	Yes
W903_RS09445	1777	-0.298	-0.3451	Yes
W903_RS06345	1780	-0.303	-0.3347	Yes
W903_RS03840	1781	-0.303	-0.3232	Yes
W903_RS08805	1784	-0.306	-0.3127	Yes
W903_RS08760	1786	-0.311	-0.3014	Yes
W903_RS09225	1787	-0.312	-0.2895	Yes
W903_RS09220	1791	-0.318	-0.2791	Yes
W903_RS01880	1793	-0.322	-0.2674	Yes
W903_RS02715	1795	-0.325	-0.2556	Yes
W903_RS08740	1802	-0.33	-0.2465	Yes
W903_RS00855	1806	-0.339	-0.2353	Yes
W903_RS07105	1809	-0.341	-0.2235	Yes
W903_RS01885	1810	-0.344	-0.2104	Yes
W903_RS07100	1816	-0.348	-0.2	Yes
W903_RS00370	1832	-0.439	-0.192	Yes
W903_RS08975	1836	-0.459	-0.1762	Yes
W903_RS09130	1838	-0.467	-0.159	Yes
W903_RS09010	1843	-0.492	-0.1426	Yes
W903_RS00850	1844	-0.501	-0.1235	Yes
W903_RS09005	1846	-0.503	-0.1049	Yes
W903_RS09125	1847	-0.504	-0.0857	Yes
W903_RS09015	1856	-0.57	-0.0686	Yes
W903_RS09110	1864	-0.661	-0.0475	Yes
W903_RS09115	1865	-0.665	-0.0221	Yes
W903_RS04325	1867	-0.672	0.0029	Yes

## Sheet: OD1.2 WT vs KO
Gene	Rank in Gene List	Rank Metric Score	Running ES	Core Enrichment?
W903_RS04600	41	0.423	-0.0069	No
W903_RS04605	45	0.392	0.007	No
W903_RS00860	53	0.368	0.0176	No
W903_RS08045	55	0.362	0.0314	No
W903_RS04590	58	0.345	0.0439	No
W903_RS00865	62	0.32	0.0549	No
W903_RS00855	90	0.258	0.0496	No
W903_RS01260	99	0.234	0.0543	No
W903_RS07115	110	0.216	0.0571	No
W903_RS08065	116	0.207	0.0624	No
W903_RS01265	172	0.147	0.0365	No
W903_RS06235	187	0.141	0.034	No
W903_RS02650	195	0.139	0.0355	No
W903_RS00850	205	0.134	0.0356	No
W903_RS02670	232	0.123	0.0255	No
W903_RS09270	285	0.11	-0.0002	No
W903_RS01635	287	0.109	0.0036	No
W903_RS02105	322	0.1	-0.0121	No
W903_RS09190	327	0.098	-0.0105	No
W903_RS08245	330	0.098	-0.0078	No
W903_RS07645	335	0.097	-0.0062	No
W903_RS00910	353	0.093	-0.0124	No
W903_RS04070	359	0.091	-0.0116	No
W903_RS06185	404	0.08	-0.0339	No
W903_RS00730	415	0.079	-0.0365	No
W903_RS01175	416	0.079	-0.0333	No
W903_RS05615	449	0.073	-0.0489	No
W903_RS08145	461	0.071	-0.0525	No
W903_RS04430	480	0.068	-0.0601	No
W903_RS03380	484	0.068	-0.0592	No
W903_RS05875	493	0.067	-0.0611	No
W903_RS04790	499	0.065	-0.0615	No
W903_RS02425	512	0.063	-0.0659	No
W903_RS08630	516	0.063	-0.0651	No
W903_RS08590	524	0.062	-0.0667	No
W903_RS03605	529	0.061	-0.0666	No
W903_RS05785	549	0.058	-0.0753	No
W903_RS04900	583	0.053	-0.0922	No
W903_RS03855	588	0.052	-0.0925	No
W903_RS06180	593	0.051	-0.0928	No
W903_RS05795	597	0.05	-0.0925	No
W903_RS04120	621	0.046	-0.104	No
W903_RS06995	642	0.043	-0.1138	No
W903_RS04585	660	0.041	-0.122	No
W903_RS04125	699	0.036	-0.1425	No
W903_RS08635	723	0.032	-0.1545	No
W903_RS08250	768	0.026	-0.1789	No
W903_RS04765	812	0.02	-0.2029	No
W903_RS04435	814	0.019	-0.2028	No
W903_RS01850	854	0.014	-0.2247	No
W903_RS04080	863	0.013	-0.2288	No
W903_RS08770	961	-0.001	-0.2847	No
W903_RS02655	962	-0.001	-0.2847	No
W903_RS04445	995	-0.009	-0.3028	No
W903_RS08235	1014	-0.012	-0.3127	No
W903_RS06320	1036	-0.017	-0.3242	No
W903_RS09625	1041	-0.017	-0.3258	No
W903_RS02890	1090	-0.026	-0.3525	No
W903_RS07480	1099	-0.027	-0.356	No
W903_RS02675	1127	-0.032	-0.3703	No
W903_RS02660	1137	-0.034	-0.3742	No
W903_RS06140	1157	-0.038	-0.3837	No
W903_RS08815	1223	-0.05	-0.4192	No
W903_RS00355	1232	-0.052	-0.4218	No
W903_RS06635	1234	-0.052	-0.4203	No
W903_RS05265	1296	-0.067	-0.4528	No
W903_RS01655	1302	-0.068	-0.453	No
W903_RS05180	1311	-0.071	-0.4548	No
W903_RS02995	1315	-0.071	-0.4537	No
W903_RS08800	1318	-0.072	-0.452	No
W903_RS08840	1348	-0.08	-0.4656	No
W903_RS08810	1350	-0.08	-0.463	No
W903_RS08035	1351	-0.081	-0.4598	No
W903_RS00335	1352	-0.081	-0.4566	No
W903_RS02060	1378	-0.088	-0.4675	No
W903_RS08805	1398	-0.091	-0.4749	No
W903_RS09230	1409	-0.095	-0.4769	No
W903_RS02050	1416	-0.096	-0.4765	No
W903_RS02680	1417	-0.097	-0.4727	No
W903_RS09235	1427	-0.099	-0.4739	No
W903_RS02665	1432	-0.101	-0.4722	No
W903_RS09095	1433	-0.101	-0.4682	No
W903_RS05670	1439	-0.103	-0.467	No
W903_RS01270	1472	-0.117	-0.4809	No
W903_RS02055	1485	-0.121	-0.483	No
W903_RS07095	1497	-0.123	-0.4845	No
W903_RS08985	1523	-0.132	-0.4937	No
W903_RS04285	1524	-0.132	-0.4884	No
W903_RS01575	1548	-0.142	-0.496	No
W903_RS01275	1582	-0.155	-0.5089	No
W903_RS08125	1599	-0.165	-0.5116	Yes
W903_RS03805	1605	-0.167	-0.5079	Yes
W903_RS09445	1610	-0.169	-0.5035	Yes
W903_RS00340	1612	-0.169	-0.4973	Yes
W903_RS09135	1613	-0.169	-0.4906	Yes
W903_RS01875	1621	-0.173	-0.4878	Yes
W903_RS08795	1629	-0.177	-0.4848	Yes
W903_RS08240	1664	-0.195	-0.4967	Yes
W903_RS02695	1668	-0.201	-0.4904	Yes
W903_RS01880	1669	-0.202	-0.4824	Yes
W903_RS01290	1670	-0.202	-0.4744	Yes
W903_RS08995	1684	-0.211	-0.4735	Yes
W903_RS02710	1685	-0.212	-0.4651	Yes
W903_RS03800	1689	-0.213	-0.4583	Yes
W903_RS06345	1699	-0.219	-0.4548	Yes
W903_RS08975	1706	-0.225	-0.4494	Yes
W903_RS03720	1708	-0.226	-0.441	Yes
W903_RS08980	1715	-0.232	-0.4352	Yes
W903_RS09225	1720	-0.237	-0.4281	Yes
W903_RS01285	1721	-0.239	-0.4186	Yes
W903_RS08755	1722	-0.24	-0.4091	Yes
W903_RS02705	1725	-0.249	-0.4003	Yes
W903_RS07100	1734	-0.262	-0.3945	Yes
W903_RS09220	1742	-0.272	-0.3878	Yes
W903_RS03815	1745	-0.277	-0.3779	Yes
W903_RS07610	1752	-0.288	-0.3699	Yes
W903_RS08740	1760	-0.295	-0.3623	Yes
W903_RS08760	1763	-0.3	-0.3515	Yes
W903_RS07105	1767	-0.307	-0.341	Yes
W903_RS01885	1771	-0.311	-0.3304	Yes
W903_RS09145	1780	-0.328	-0.322	Yes
W903_RS03795	1781	-0.331	-0.3088	Yes
W903_RS02715	1782	-0.333	-0.2956	Yes
W903_RS04280	1784	-0.334	-0.2829	Yes
W903_RS02725	1789	-0.342	-0.2717	Yes
W903_RS03820	1794	-0.348	-0.2602	Yes
W903_RS04295	1798	-0.353	-0.2478	Yes
W903_RS03840	1802	-0.36	-0.2353	Yes
W903_RS00370	1811	-0.378	-0.2249	Yes
W903_RS09150	1816	-0.389	-0.2117	Yes
W903_RS03825	1819	-0.397	-0.1972	Yes
W903_RS09005	1830	-0.429	-0.1859	Yes
W903_RS09010	1836	-0.464	-0.1704	Yes
W903_RS09015	1838	-0.469	-0.1523	Yes
W903_RS09140	1839	-0.477	-0.1333	Yes
W903_RS04300	1840	-0.487	-0.114	Yes
W903_RS09130	1845	-0.505	-0.0963	Yes
W903_RS09125	1855	-0.61	-0.0772	Yes
W903_RS09115	1857	-0.634	-0.0526	Yes
W903_RS09110	1866	-0.687	-0.03	Yes
W903_RS04325	1871	-0.827	0.0006	Yes

## Sheet: OD1.2 WT vs sCas9
Gene	Rank in Gene List	Rank Metric Score	Running ES	Core Enrichment?
W903_RS08045	15	0.423	0.0162	No
W903_RS04600	42	0.308	0.0193	No
W903_RS04590	47	0.303	0.0348	No
W903_RS04605	49	0.3	0.0519	No
W903_RS00860	55	0.285	0.0657	No
W903_RS07115	65	0.272	0.0766	No
W903_RS08065	97	0.213	0.0712	No
W903_RS02670	112	0.189	0.0742	No
W903_RS00865	119	0.182	0.0815	No
W903_RS00855	121	0.181	0.0915	No
W903_RS08145	151	0.16	0.0842	No
W903_RS08245	154	0.159	0.0924	No
W903_RS02650	165	0.152	0.0956	No
W903_RS00730	177	0.146	0.0978	No
W903_RS01635	192	0.141	0.098	No
W903_RS05875	223	0.129	0.0883	No
W903_RS01175	225	0.128	0.0952	No
W903_RS00910	226	0.128	0.1027	No
W903_RS02105	242	0.124	0.1013	No
W903_RS01260	252	0.116	0.103	No
W903_RS08250	262	0.112	0.1044	No
W903_RS09270	263	0.112	0.111	No
W903_RS00850	269	0.111	0.1146	No
W903_RS05615	275	0.108	0.1181	No
W903_RS06185	296	0.101	0.1124	No
W903_RS06235	308	0.096	0.1117	No
W903_RS04430	322	0.092	0.1097	No
W903_RS08590	395	0.077	0.0726	No
W903_RS04900	396	0.077	0.0771	No
W903_RS02655	400	0.077	0.0799	No
W903_RS09135	416	0.073	0.0755	No
W903_RS03605	435	0.069	0.0692	No
W903_RS04070	468	0.065	0.0546	No
W903_RS05265	487	0.061	0.0478	No
W903_RS08770	490	0.061	0.0502	No
W903_RS06180	502	0.058	0.0472	No
W903_RS07480	513	0.056	0.0447	No
W903_RS02660	542	0.051	0.0315	No
W903_RS04790	575	0.047	0.0158	No
W903_RS04585	578	0.047	0.0174	No
W903_RS04765	583	0.046	0.0178	No
W903_RS04435	585	0.045	0.0198	No
W903_RS03855	621	0.041	0.002	No
W903_RS08235	634	0.039	-0.0026	No
W903_RS02890	636	0.039	-0.0009	No
W903_RS02675	698	0.032	-0.0342	No
W903_RS06995	761	0.025	-0.0686	No
W903_RS02995	779	0.024	-0.077	No
W903_RS09625	782	0.023	-0.0768	No
W903_RS02060	807	0.02	-0.0895	No
W903_RS01275	830	0.017	-0.1012	No
W903_RS09190	837	0.015	-0.1037	No
W903_RS04120	839	0.015	-0.1034	No
W903_RS08635	858	0.014	-0.113	No
W903_RS06140	881	0.01	-0.1251	No
W903_RS00335	882	0.01	-0.1246	No
W903_RS05795	887	0.009	-0.1264	No
W903_RS08630	906	0.006	-0.1364	No
W903_RS04125	907	0.006	-0.136	No
W903_RS08985	918	0.004	-0.1416	No
W903_RS02055	930	0.003	-0.1477	No
W903_RS02425	946	0	-0.1564	No
W903_RS08810	958	-0.002	-0.1626	No
W903_RS01850	965	-0.002	-0.166	No
W903_RS06635	968	-0.002	-0.167	No
W903_RS08035	993	-0.005	-0.1805	No
W903_RS02050	1000	-0.006	-0.1836	No
W903_RS01265	1010	-0.007	-0.1884	No
W903_RS02680	1042	-0.012	-0.2056	No
W903_RS05180	1059	-0.014	-0.214	No
W903_RS07645	1083	-0.017	-0.2262	No
W903_RS01575	1085	-0.018	-0.2258	No
W903_RS01880	1102	-0.02	-0.2339	No
W903_RS04445	1117	-0.022	-0.2406	No
W903_RS08805	1157	-0.029	-0.2614	No
W903_RS00355	1165	-0.03	-0.2637	No
W903_RS09145	1173	-0.032	-0.2659	No
W903_RS03800	1205	-0.036	-0.2816	No
W903_RS08840	1208	-0.037	-0.2806	No
W903_RS08815	1215	-0.038	-0.2818	No
W903_RS09095	1225	-0.039	-0.2847	No
W903_RS02665	1230	-0.04	-0.2846	No
W903_RS09235	1273	-0.049	-0.306	No
W903_RS08240	1297	-0.055	-0.316	No
W903_RS08800	1306	-0.056	-0.3174	No
W903_RS04285	1320	-0.058	-0.3214	No
W903_RS03380	1352	-0.065	-0.3355	No
W903_RS06320	1368	-0.071	-0.34	No
W903_RS07610	1379	-0.073	-0.3415	No
W903_RS03815	1382	-0.074	-0.3383	No
W903_RS05785	1387	-0.074	-0.3362	No
W903_RS04295	1390	-0.075	-0.333	No
W903_RS01270	1407	-0.078	-0.3377	No
W903_RS03820	1417	-0.081	-0.3381	No
W903_RS05670	1455	-0.088	-0.3542	No
W903_RS03720	1477	-0.092	-0.361	No
W903_RS04080	1480	-0.093	-0.3566	No
W903_RS08795	1499	-0.099	-0.3612	No
W903_RS09230	1530	-0.107	-0.3722	Yes
W903_RS08980	1536	-0.108	-0.3687	Yes
W903_RS06345	1540	-0.11	-0.364	Yes
W903_RS08975	1551	-0.113	-0.3631	Yes
W903_RS08125	1557	-0.116	-0.3592	Yes
W903_RS03825	1558	-0.116	-0.3523	Yes
W903_RS07095	1562	-0.118	-0.3471	Yes
W903_RS01655	1573	-0.123	-0.3456	Yes
W903_RS09445	1574	-0.125	-0.3383	Yes
W903_RS09140	1585	-0.127	-0.3366	Yes
W903_RS03805	1587	-0.128	-0.3297	Yes
W903_RS01875	1599	-0.134	-0.3282	Yes
W903_RS01290	1649	-0.152	-0.3475	Yes
W903_RS09225	1653	-0.154	-0.3402	Yes
W903_RS00340	1657	-0.156	-0.3327	Yes
W903_RS07100	1660	-0.159	-0.3246	Yes
W903_RS02710	1667	-0.161	-0.3186	Yes
W903_RS08995	1673	-0.165	-0.3118	Yes
W903_RS02705	1682	-0.17	-0.3064	Yes
W903_RS07105	1692	-0.181	-0.301	Yes
W903_RS08755	1705	-0.185	-0.2971	Yes
W903_RS04300	1709	-0.186	-0.2879	Yes
W903_RS03840	1723	-0.193	-0.284	Yes
W903_RS01285	1732	-0.2	-0.2769	Yes
W903_RS09150	1750	-0.215	-0.274	Yes
W903_RS04280	1764	-0.228	-0.2681	Yes
W903_RS08740	1765	-0.228	-0.2547	Yes
W903_RS02725	1781	-0.242	-0.2491	Yes
W903_RS02715	1789	-0.255	-0.2382	Yes
W903_RS02695	1791	-0.258	-0.2236	Yes
W903_RS03795	1792	-0.259	-0.2084	Yes
W903_RS09005	1805	-0.274	-0.1992	Yes
W903_RS09220	1808	-0.28	-0.1839	Yes
W903_RS08760	1811	-0.29	-0.168	Yes
W903_RS09130	1815	-0.295	-0.1524	Yes
W903_RS09015	1817	-0.297	-0.1356	Yes
W903_RS01885	1821	-0.301	-0.1196	Yes
W903_RS09125	1822	-0.304	-0.1018	Yes
W903_RS00370	1823	-0.309	-0.0836	Yes
W903_RS09115	1835	-0.354	-0.0691	Yes
W903_RS09010	1837	-0.356	-0.0488	Yes
W903_RS09110	1853	-0.434	-0.032	Yes
W903_RS04325	1871	-0.72	0.0006	Yes

## Sheet: OD1.2 dCas9 vs KO
Gene	Rank in Gene List	Rank Metric Score	Running ES	Core Enrichment?
W903_RS01260	1	1.464	0.0513	No
W903_RS01265	2	1.432	0.102	No
W903_RS04600	56	0.436	0.0868	No
W903_RS04605	68	0.409	0.095	No
W903_RS04590	81	0.366	0.101	No
W903_RS08065	109	0.285	0.0955	No
W903_RS08045	114	0.279	0.1031	No
W903_RS07645	167	0.183	0.0795	No
W903_RS06235	185	0.164	0.0755	No
W903_RS00865	279	0.125	0.0263	No
W903_RS05795	296	0.121	0.0213	No
W903_RS05785	300	0.12	0.0238	No
W903_RS07115	303	0.117	0.0268	No
W903_RS00730	345	0.103	0.0068	No
W903_RS08800	360	0.099	0.0022	No
W903_RS05615	374	0.095	-0.0019	No
W903_RS04445	383	0.094	-0.0032	No
W903_RS03855	388	0.092	-0.0022	No
W903_RS00860	396	0.09	-0.0031	No
W903_RS04430	399	0.088	-0.0011	No
W903_RS00910	409	0.087	-0.0033	No
W903_RS02650	411	0.086	-0.0008	No
W903_RS08145	432	0.08	-0.0095	No
W903_RS02670	436	0.079	-0.0084	No
W903_RS06185	467	0.073	-0.0232	No
W903_RS03605	482	0.071	-0.0288	No
W903_RS09190	500	0.068	-0.0362	No
W903_RS01175	507	0.067	-0.0372	No
W903_RS05875	508	0.067	-0.0349	No
W903_RS01635	516	0.066	-0.0366	No
W903_RS02105	536	0.063	-0.0453	No
W903_RS08815	581	0.056	-0.0688	No
W903_RS08590	612	0.05	-0.0843	No
W903_RS04080	613	0.05	-0.0825	No
W903_RS04900	619	0.049	-0.0837	No
W903_RS04120	625	0.049	-0.0849	No
W903_RS03380	639	0.047	-0.0907	No
W903_RS04765	644	0.046	-0.0914	No
W903_RS08635	667	0.042	-0.1026	No
W903_RS04790	668	0.042	-0.1011	No
W903_RS08630	683	0.039	-0.1078	No
W903_RS02425	695	0.038	-0.1128	No
W903_RS06995	726	0.032	-0.129	No
W903_RS04585	735	0.031	-0.1325	No
W903_RS06180	739	0.029	-0.1332	No
W903_RS08250	749	0.027	-0.1375	No
W903_RS08805	754	0.026	-0.1388	No
W903_RS07480	769	0.024	-0.1461	No
W903_RS04125	772	0.023	-0.1464	No
W903_RS04435	775	0.023	-0.1467	No
W903_RS08245	781	0.023	-0.1488	No
W903_RS04070	833	0.017	-0.1777	No
W903_RS08235	861	0.013	-0.1928	No
W903_RS01575	902	0.006	-0.2157	No
W903_RS01850	939	0.001	-0.2365	No
W903_RS09625	957	-0.001	-0.2462	No
W903_RS05670	978	-0.004	-0.2577	No
W903_RS08810	992	-0.006	-0.265	No
W903_RS01270	1000	-0.008	-0.2687	No
W903_RS00335	1001	-0.008	-0.2684	No
W903_RS02655	1041	-0.017	-0.2904	No
W903_RS06140	1062	-0.022	-0.3011	No
W903_RS02995	1070	-0.025	-0.3043	No
W903_RS02890	1132	-0.037	-0.3382	No
W903_RS05265	1188	-0.051	-0.3681	No
W903_RS09235	1247	-0.064	-0.3994	No
W903_RS06320	1256	-0.066	-0.4017	No
W903_RS08795	1258	-0.067	-0.3999	No
W903_RS05180	1259	-0.067	-0.3975	No
W903_RS01655	1273	-0.07	-0.4025	No
W903_RS00355	1297	-0.078	-0.4131	No
W903_RS08770	1302	-0.08	-0.4125	No
W903_RS08840	1316	-0.084	-0.417	No
W903_RS02675	1321	-0.085	-0.4163	No
W903_RS02660	1331	-0.087	-0.4185	No
W903_RS09270	1339	-0.088	-0.4194	No
W903_RS06635	1340	-0.089	-0.4162	No
W903_RS00340	1365	-0.095	-0.4267	No
W903_RS02060	1374	-0.097	-0.4279	No
W903_RS02050	1375	-0.097	-0.4245	No
W903_RS02055	1397	-0.103	-0.4329	No
W903_RS07095	1417	-0.108	-0.4401	No
W903_RS02695	1432	-0.113	-0.4441	No
W903_RS01275	1441	-0.117	-0.4446	No
W903_RS02665	1474	-0.127	-0.4586	No
W903_RS00855	1483	-0.13	-0.4586	No
W903_RS09230	1523	-0.143	-0.476	No
W903_RS02680	1525	-0.144	-0.4715	No
W903_RS01875	1550	-0.151	-0.48	No
W903_RS09095	1578	-0.163	-0.4898	No
W903_RS04285	1604	-0.171	-0.4982	No
W903_RS03805	1609	-0.174	-0.4943	No
W903_RS01880	1613	-0.176	-0.4898	No
W903_RS09445	1645	-0.191	-0.501	No
W903_RS08985	1657	-0.197	-0.5003	No
W903_RS08035	1666	-0.203	-0.4978	No
W903_RS09135	1691	-0.216	-0.504	Yes
W903_RS01285	1694	-0.217	-0.4975	Yes
W903_RS08240	1699	-0.22	-0.492	Yes
W903_RS03815	1706	-0.228	-0.4873	Yes
W903_RS08995	1709	-0.232	-0.4803	Yes
W903_RS03720	1717	-0.241	-0.4758	Yes
W903_RS03800	1723	-0.248	-0.4699	Yes
W903_RS02710	1724	-0.248	-0.4611	Yes
W903_RS02715	1725	-0.248	-0.4523	Yes
W903_RS08755	1733	-0.254	-0.4474	Yes
W903_RS02705	1740	-0.259	-0.4417	Yes
W903_RS08125	1742	-0.263	-0.4329	Yes
W903_RS08760	1759	-0.276	-0.4324	Yes
W903_RS01885	1760	-0.278	-0.4225	Yes
W903_RS09150	1764	-0.282	-0.4143	Yes
W903_RS01290	1775	-0.3	-0.4094	Yes
W903_RS09225	1777	-0.303	-0.3993	Yes
W903_RS00850	1789	-0.324	-0.3941	Yes
W903_RS02725	1791	-0.325	-0.3832	Yes
W903_RS00370	1793	-0.328	-0.3722	Yes
W903_RS06345	1798	-0.336	-0.3626	Yes
W903_RS09220	1801	-0.346	-0.3515	Yes
W903_RS03840	1804	-0.354	-0.3401	Yes
W903_RS03795	1805	-0.355	-0.3275	Yes
W903_RS04295	1806	-0.355	-0.315	Yes
W903_RS03825	1807	-0.356	-0.3024	Yes
W903_RS08740	1808	-0.357	-0.2897	Yes
W903_RS08980	1809	-0.357	-0.2771	Yes
W903_RS07100	1811	-0.362	-0.2649	Yes
W903_RS04280	1813	-0.363	-0.2526	Yes
W903_RS07105	1814	-0.364	-0.2397	Yes
W903_RS03820	1815	-0.368	-0.2266	Yes
W903_RS07610	1821	-0.393	-0.2156	Yes
W903_RS09145	1829	-0.424	-0.2046	Yes
W903_RS08975	1837	-0.441	-0.1931	Yes
W903_RS09130	1844	-0.483	-0.1794	Yes
W903_RS09005	1846	-0.493	-0.1625	Yes
W903_RS09010	1847	-0.508	-0.1445	Yes
W903_RS09140	1848	-0.514	-0.1263	Yes
W903_RS04300	1849	-0.516	-0.1081	Yes
W903_RS09125	1855	-0.563	-0.091	Yes
W903_RS09015	1862	-0.629	-0.0722	Yes
W903_RS04325	1866	-0.648	-0.051	Yes
W903_RS09115	1868	-0.739	-0.0254	Yes
W903_RS09110	1872	-0.765	0	Yes

## Sheet: OD1.2 dCas9 vs sCas9
Gene	Rank in Gene List	Rank Metric Score	Running ES	Core Enrichment?
W903_RS01260	0	1.356	0.0645	No
W903_RS01265	1	1.289	0.1258	No
W903_RS08045	63	0.341	0.1068	No
W903_RS04590	71	0.324	0.1182	No
W903_RS04600	73	0.321	0.1329	No
W903_RS04605	74	0.317	0.1479	No
W903_RS08065	83	0.292	0.1572	No
W903_RS07115	170	0.174	0.1158	No
W903_RS00730	175	0.171	0.1216	No
W903_RS08145	177	0.169	0.1291	No
W903_RS02670	222	0.145	0.1106	No
W903_RS05615	250	0.131	0.1012	No
W903_RS01575	253	0.13	0.1062	No
W903_RS05875	256	0.13	0.1113	No
W903_RS00910	270	0.122	0.1095	No
W903_RS06235	277	0.119	0.1117	No
W903_RS01175	294	0.116	0.108	No
W903_RS08800	299	0.115	0.1112	No
W903_RS08250	301	0.114	0.116	No
W903_RS04430	305	0.112	0.1196	No
W903_RS07480	320	0.107	0.1166	No
W903_RS02650	349	0.099	0.1051	No
W903_RS01635	357	0.098	0.1058	No
W903_RS06185	379	0.093	0.098	No
W903_RS08805	398	0.088	0.0919	No
W903_RS02105	400	0.087	0.0954	No
W903_RS08245	412	0.084	0.093	No
W903_RS00335	419	0.082	0.0935	No
W903_RS03855	430	0.081	0.0916	No
W903_RS04445	432	0.081	0.0948	No
W903_RS03605	439	0.08	0.0952	No
W903_RS05795	441	0.079	0.0984	No
W903_RS05265	449	0.078	0.098	No
W903_RS04900	471	0.073	0.0894	No
W903_RS08810	481	0.072	0.0876	No
W903_RS04765	484	0.072	0.0899	No
W903_RS02995	497	0.07	0.0863	No
W903_RS07645	501	0.069	0.0878	No
W903_RS08815	510	0.068	0.0864	No
W903_RS08590	520	0.065	0.0844	No
W903_RS08235	527	0.064	0.0839	No
W903_RS02655	544	0.061	0.0776	No
W903_RS01275	576	0.055	0.0623	No
W903_RS04435	613	0.049	0.0439	No
W903_RS09625	669	0.04	0.014	No
W903_RS04585	697	0.036	0.0002	No
W903_RS06180	698	0.036	0.0019	No
W903_RS01270	734	0.03	-0.0169	No
W903_RS02890	754	0.028	-0.0265	No
W903_RS09135	770	0.026	-0.0339	No
W903_RS06140	778	0.025	-0.0368	No
W903_RS04790	785	0.025	-0.0391	No
W903_RS08635	791	0.024	-0.0408	No
W903_RS02055	812	0.02	-0.0514	No
W903_RS04120	825	0.018	-0.0575	No
W903_RS06995	848	0.014	-0.0695	No
W903_RS02060	866	0.011	-0.0788	No
W903_RS05670	867	0.011	-0.0783	No
W903_RS08795	868	0.011	-0.0778	No
W903_RS01880	897	0.006	-0.0937	No
W903_RS00860	903	0.006	-0.0963	No
W903_RS02660	968	-0.003	-0.1331	No
W903_RS04125	994	-0.006	-0.1472	No
W903_RS02050	998	-0.007	-0.1486	No
W903_RS04070	1016	-0.01	-0.158	No
W903_RS05180	1022	-0.011	-0.1604	No
W903_RS05785	1028	-0.012	-0.1627	No
W903_RS00865	1035	-0.013	-0.1655	No
W903_RS09235	1036	-0.013	-0.1649	No
W903_RS09190	1044	-0.015	-0.1682	No
W903_RS01850	1055	-0.016	-0.1733	No
W903_RS08630	1068	-0.018	-0.1793	No
W903_RS08770	1070	-0.018	-0.179	No
W903_RS02675	1088	-0.021	-0.1878	No
W903_RS03815	1115	-0.025	-0.2017	No
W903_RS02425	1117	-0.026	-0.201	No
W903_RS06635	1184	-0.039	-0.2373	No
W903_RS08840	1200	-0.042	-0.244	No
W903_RS00355	1269	-0.056	-0.2805	No
W903_RS04080	1273	-0.057	-0.2796	No
W903_RS02680	1286	-0.059	-0.2837	No
W903_RS08985	1295	-0.061	-0.2854	No
W903_RS02665	1320	-0.067	-0.2961	No
W903_RS03800	1333	-0.071	-0.2996	No
W903_RS03825	1356	-0.076	-0.3087	No
W903_RS04295	1358	-0.076	-0.3057	No
W903_RS08240	1381	-0.08	-0.3146	No
W903_RS00340	1384	-0.081	-0.3119	No
W903_RS09270	1399	-0.086	-0.3159	No
W903_RS03380	1404	-0.086	-0.3141	No
W903_RS04285	1445	-0.097	-0.3325	No
W903_RS03820	1458	-0.102	-0.3346	No
W903_RS09095	1460	-0.102	-0.3303	No
W903_RS07095	1466	-0.103	-0.3283	No
W903_RS03720	1481	-0.107	-0.3313	No
W903_RS09150	1484	-0.108	-0.3273	No
W903_RS01875	1495	-0.113	-0.3277	No
W903_RS06320	1522	-0.12	-0.337	No
W903_RS01655	1534	-0.125	-0.3374	No
W903_RS08035	1542	-0.127	-0.3354	No
W903_RS09145	1546	-0.128	-0.3311	No
W903_RS03805	1574	-0.135	-0.3402	No
W903_RS09445	1607	-0.147	-0.3517	No
W903_RS09230	1623	-0.155	-0.353	No
W903_RS09140	1644	-0.163	-0.3568	No
W903_RS02715	1659	-0.17	-0.3568	Yes
W903_RS02695	1660	-0.171	-0.3486	Yes
W903_RS01285	1676	-0.178	-0.3488	Yes
W903_RS07610	1677	-0.178	-0.3404	Yes
W903_RS02705	1680	-0.18	-0.333	Yes
W903_RS08995	1696	-0.186	-0.3328	Yes
W903_RS03840	1700	-0.188	-0.3256	Yes
W903_RS02710	1715	-0.197	-0.3243	Yes
W903_RS08755	1718	-0.199	-0.316	Yes
W903_RS00855	1731	-0.207	-0.3131	Yes
W903_RS08125	1740	-0.214	-0.3075	Yes
W903_RS04300	1741	-0.216	-0.2972	Yes
W903_RS09225	1749	-0.22	-0.2908	Yes
W903_RS02725	1755	-0.226	-0.2829	Yes
W903_RS06345	1756	-0.227	-0.2721	Yes
W903_RS08980	1762	-0.233	-0.2639	Yes
W903_RS07105	1769	-0.237	-0.2561	Yes
W903_RS01290	1779	-0.25	-0.2494	Yes
W903_RS09125	1785	-0.256	-0.2401	Yes
W903_RS04280	1786	-0.257	-0.2279	Yes
W903_RS00370	1787	-0.258	-0.2156	Yes
W903_RS07100	1788	-0.258	-0.2033	Yes
W903_RS08760	1796	-0.266	-0.1947	Yes
W903_RS01885	1799	-0.268	-0.1831	Yes
W903_RS09130	1801	-0.272	-0.1707	Yes
W903_RS03795	1806	-0.282	-0.1596	Yes
W903_RS08740	1810	-0.29	-0.1475	Yes
W903_RS08975	1829	-0.33	-0.1422	Yes
W903_RS09005	1835	-0.339	-0.129	Yes
W903_RS00850	1838	-0.348	-0.1136	Yes
W903_RS09220	1840	-0.355	-0.0973	Yes
W903_RS09010	1851	-0.401	-0.084	Yes
W903_RS09015	1856	-0.457	-0.0646	Yes
W903_RS09115	1858	-0.46	-0.0432	Yes
W903_RS09110	1864	-0.513	-0.0217	Yes
W903_RS04325	1866	-0.541	0.0035	Yes
