# Supplementary material for: Group B Streptococcus Cas9 variants provide insight into programmable gene repression and CRISPR-Cas transcriptional effects
Source: Commun Biol. 2023 Jun 9;6:620. doi: 10.1038/s42003-023-04994-w (PMC10256743; doi:10.1038/s42003-023-04994-w)
Supplement: Supplementary file 8 — Supplemental Data 5 [file 42003_2023_4994_MOESM8_ESM.xlsx]

## Sheet: Conserved Across scanVSnscan
1084 OD0.6							1084 OD1.2
V COG genes	WT vs KO	WT vs sCas9	dCas9 vs KO	dCas9 vs sCas9			V COG genes	WT vs KO	WT vs sCas9	dCas9 vs KO	dCas9 vs sCas9
W903_RS01645	No	No	No	No			W903_RS01645	No	No	No	No
W903_RS06715	No	No	No	No			W903_RS06715	No	YES	No	YES
W903_RS06710	No	No	No	No			W903_RS06710	No	YES	No	YES
W903_RS03700	No	No	No	No			W903_RS03700	No	No	No	No
W903_RS03695	No	No	No	No			W903_RS03695	No	No	No	No
W903_RS07335	No	No	No	No			W903_RS07335	No	YES	No	YES
W903_RS04880	No	No	No	No			W903_RS04880	No	YES	No	No
W903_RS04875	No	No	No	No			W903_RS04875	No	YES	No	No
W903_RS03350	No	No	No	No			W903_RS03350	No	No	No	No
W903_RS08405	No	No	No	No			W903_RS08405	No	No	No	No
W903_RS02830	No	No	No	No			W903_RS02830	No	No	No	No
W903_RS03340	No	No	No	No			W903_RS03340	No	No	No	No
W903_RS03345	No	No	No	No			W903_RS03345	No	No	No	No
W903_RS00965	No	No	No	No			W903_RS00965	No	No	No	No
W903_RS09465	No	No	No	No			W903_RS09465	No	No	No	No
W903_RS09430	No	No	No	No			W903_RS09430	No	No	No	No
W903_RS05080	No	No	No	No			W903_RS05080	No	No	No	No
W903_RS03650	No	No	No	No			W903_RS03650	No	YES	No	No
W903_RS08455	No	No	No	No			W903_RS08455	No	No	No	No
W903_RS09250	No	No	YES	No			W903_RS09250	No	No	No	No
W903_RS08460	No	No	No	No			W903_RS08460	No	No	No	No
W903_RS02115	No	No	No	No			W903_RS02115	No	No	No	No
W903_RS04305	No	No	No	No			W903_RS04305	YES	No	No	No
W903_RS05085	No	No	No	No			W903_RS05085	No	No	No	No
W903_RS05630	No	No	No	No			W903_RS05630	No	YES	No	No
W903_RS02840	No	No	YES	No			W903_RS02840	YES	YES	YES	YES
W903_RS02835	No	No	YES	No			W903_RS02835	No	YES	YES	YES
W903_RS05625	No	No	No	No			W903_RS05625	No	YES	No	YES
W903_RS01775	No	YES	No	YES			W903_RS01775	No	No	No	No
W903_RS00060	No	No	No	No			W903_RS00060	No	No	No	No
W903_RS06385	No	No	No	No			W903_RS06385	No	YES	No	YES
W903_RS00455	YES	No	YES	No			W903_RS00455	No	No	No	No
W903_RS06590	YES	YES	YES	YES			W903_RS06590	YES	YES	YES	YES
W903_RS03540	YES	No	No	No			W903_RS03540	YES	YES	YES	YES
W903_RS08935	YES	YES	YES	YES			W903_RS08935	No	No	No	No
W903_RS05215	YES	YES	YES	YES			W903_RS05215	YES	YES	YES	No
W903_RS03545	YES	No	No	No			W903_RS03545	YES	YES	YES	YES
W903_RS09950	YES	YES	No	No			W903_RS09950	YES	YES	No	YES
W903_RS01780	YES	YES	YES	YES			W903_RS01780	No	No	No	No
W903_RS03535	YES	YES	No	No			W903_RS03535	No	YES	YES	YES
W903_RS01550	YES	YES	YES	YES			W903_RS01550	YES	YES	YES	YES
W903_RS05310	YES	YES	YES	YES			W903_RS05310	YES	No	YES	No
W903_RS01555	YES	YES	YES	YES			W903_RS01555	YES	YES	YES	YES
W903_RS05230	YES	YES	YES	YES			W903_RS05230	YES	No	YES	No
W903_RS05305	YES	YES	YES	YES			W903_RS05305	YES	YES	YES	No
W903_RS05225	YES	YES	YES	YES			W903_RS05225	YES	YES	YES	YES
W903_RS00885	YES	YES	YES	YES			W903_RS00885	YES	YES	YES	YES
W903_RS05335	YES	YES	YES	YES			W903_RS05335	YES	YES	YES	YES
W903_RS05475	YES	YES	YES	YES			W903_RS05475	No	No	No	No
W903_RS05330	YES	YES	YES	YES			W903_RS05330	YES	YES	YES	YES
W903_RS00880	YES	YES	YES	YES			W903_RS00880	YES	YES	YES	YES
W903_RS06650	YES	YES	YES	YES			W903_RS06650	YES	YES	YES	YES
W903_RS03745	YES	YES	YES	YES			W903_RS03745	YES	YES	YES	YES

## Sheet: ConservedExpressionScores
	OD0.6															OD1.2
V COG genes	X1084_AEKO_06_1	X1084_AEKO_06_2	X1084_AEKO_06_3	X1084_WT_06_1	X1084_WT_06_2	X1084_WT_06_3	X1084_dCas9_06_1	X1084_dCas9_06_2	X1084_dCas9_06_3	X1084_xCas9_06_1	X1084_xCas9_06_2	X1084_xCas9_06_3			V COG genes	X1084_AEKO_12_1	X1084_AEKO_12_2	X1084_AEKO_12_3	X1084_WT_12_1	X1084_WT_12_2	X1084_WT_12_3	X1084_dCas9_12_1	X1084_dCas9_12_2	X1084_dCas9_12_3	X1084_xCas9_12_1	X1084_xCas9_12_2	X1084_xCas9_12_3
W903_RS01645	10.368	10.311	10.319	11.464	11.468	11.403	10.46	10.412	10.512	10.452	10.475	10.458			W903_RS01645	11.328	11.3045	11.2705	12.2748	12.162	12.3396	12.1391	12.2124	12.1666	11.2651	11.3796	11.2532
W903_RS06715	9.706	9.694	9.787	10.392	10.484	10.517	10.492	10.539	10.521	10.273	10.163	10.286			W903_RS06715	10.0322	10.0127	9.99145	9.79616	9.89321	9.85303	9.41175	9.61437	9.58722	10.3241	10.19	10.3727
W903_RS06710	10.899	10.906	10.922	11.64	11.577	11.597	11.506	11.591	11.522	11.299	11.274	11.343			W903_RS06710	11.1983	11.419	11.3431	10.9191	10.9107	10.9235	10.7342	11.3351	10.7573	11.5715	11.4918	11.5099
W903_RS03700	12.129	12.01	12.079	12.836	12.768	12.865	12.009	12.317	12.134	11.926	11.95	11.987			W903_RS03700	12.6307	13.0995	12.834	12.3427	12.4316	12.3027	12.3839	13.2247	12.3095	12.541	12.5852	12.3529
W903_RS03695	11.921	11.832	11.867	12.537	12.569	12.523	11.914	12.003	11.942	11.832	11.845	11.926			W903_RS03695	12.5274	12.2998	12.3552	12.1039	12.2854	12.1914	12.1467	12.0036	12.1122	12.1968	12.1447	12.3163
W903_RS07335	7.448	7.16	7.179	7.657	7.624	7.707	7.559	7.561	7.591	7.583	7.509	7.391			W903_RS07335	7.33258	7.42146	7.49467	7.20968	6.95217	7.19022	7.08955	7.18503	7.06318	7.64075	7.75867	7.64111
W903_RS04880	10.841	10.908	10.866	11.464	11.433	11.439	11.732	11.705	11.744	10.863	10.975	10.975			W903_RS04880	11.132	10.9951	11.143	11.146	11.0414	11.0843	11.1608	11.1482	11.1842	11.4889	11.5577	11.513
W903_RS04875	11.467	11.423	11.312	11.885	11.929	12.028	12.123	12.322	12.264	11.284	11.282	11.432			W903_RS04875	11.3223	11.5631	11.4249	11.6653	11.6324	11.6184	11.7079	11.4977	11.6224	11.9978	12.0909	11.9352
W903_RS03350	11.827	11.794	11.808	12.121	12.146	12.118	12.234	12.36	12.302	11.799	11.886	11.941			W903_RS03350	11.8993	11.9153	11.9557	12.2303	12.2633	12.3286	12.298	12.1369	12.2609	11.9928	12.0426	11.945
W903_RS08405	10.969	10.905	10.857	11.144	11.193	11.202	11.113	11.114	11.189	10.685	10.63	10.728			W903_RS08405	10.83	10.8568	10.9019	11.6024	11.6333	11.6744	11.7528	11.8712	11.6921	10.9725	10.9029	11.004
W903_RS02830	10.045	10.011	9.935	10.126	10.306	10.208	9.967	10.116	10.059	9.91	9.918	10.009			W903_RS02830	10.0736	10.0524	9.9747	10.2471	10.2246	10.2472	10.2472	10.0007	10.1102	10.1193	10.0589	9.87029
W903_RS03340	11.897	11.811	11.819	12.088	12.119	12.043	12.088	12.167	12.172	11.857	11.84	11.871			W903_RS03340	11.9061	11.879	11.921	12.2862	12.2416	12.3207	12.2418	12.3526	12.2737	12.0771	12.0781	11.9827
W903_RS03345	11.592	11.574	11.553	11.775	11.84	11.786	11.866	11.91	11.934	11.531	11.587	11.631			W903_RS03345	11.5598	11.5878	11.6279	11.9613	11.8191	11.9207	11.96	11.6244	11.9312	11.704	11.7528	11.6718
W903_RS00965	11.684	11.652	11.687	11.725	11.792	11.827	11.922	12.079	11.955	11.506	11.594	11.621			W903_RS00965	11.6168	11.8296	11.7835	12.0232	12.0486	11.9239	11.9999	12.4874	11.985	11.8212	11.8738	11.7656
W903_RS09465	7.665	7.674	7.723	7.714	7.721	7.838	7.514	7.645	7.722	7.736	7.819	7.755			W903_RS09465	7.69318	7.92869	7.86945	7.9022	8.11891	8.10672	8.08323	8.4125	8.00791	7.58539	7.95053	7.55996
W903_RS09430	8.126	7.787	7.915	7.953	7.974	7.989	7.792	7.693	7.781	7.899	7.808	7.92			W903_RS09430	7.55109	7.77572	7.64896	8.15901	8.28576	8.04654	8.05343	7.74496	8.22221	7.95248	8.02649	7.60927
W903_RS05080	7.723	7.674	7.686	7.678	7.792	7.696	7.745	7.91	7.722	7.802	7.691	7.856			W903_RS05080	7.80756	7.81207	7.85521	7.87136	7.69305	7.54364	7.9224	8.03753	7.97629	7.79386	7.91661	7.73216
W903_RS03650	11.795	11.649	11.74	11.75	11.754	11.764	11.535	11.693	11.549	11.382	11.508	11.531			W903_RS03650	11.4944	11.6694	11.6406	11.2967	11.3298	11.3783	11.1418	11.6339	11.1607	11.6086	11.7404	11.5558
W903_RS08455	12.872	12.871	12.851	12.894	12.84	12.86	13.203	13.347	13.255	12.178	12.195	12.193			W903_RS08455	12.2876	12.3183	12.2569	12.8348	12.84	12.8479	12.6873	12.989	12.6765	13.0663	13.1181	13.1092
W903_RS09250	8.761	8.782	8.679	8.721	8.802	8.63	8.364	8.049	8.303	8.601	8.595	8.605			W903_RS09250	8.75406	8.7626	8.87752	8.82109	8.52552	8.78192	8.62291	8.26189	8.55288	8.74771	8.56815	8.75224
W903_RS08460	12.697	12.593	12.649	12.606	12.526	12.602	12.995	13.211	13.045	11.948	11.972	12.061			W903_RS08460	12.0992	12.2565	12.0798	12.6263	12.6705	12.5958	12.5283	12.8323	12.4677	12.859	12.8333	12.7868
W903_RS02115	9.656	9.481	9.64	9.458	9.473	9.505	9.548	9.704	9.583	9.458	9.541	9.604			W903_RS02115	9.63858	9.89137	9.70828	9.47253	9.5136	9.54191	9.52014	10.321	9.48525	9.59709	9.55596	9.52875
W903_RS04305	10.416	10.316	10.426	10.328	10.273	10.169	10.105	10.094	10.151	10.345	10.309	10.266			W903_RS04305	10.3787	10.6075	10.5164	9.85902	9.76734	9.67919	9.78079	10.2286	9.7818	9.97478	9.8612	9.92007
W903_RS05085	8.925	8.891	8.943	8.717	8.855	8.751	8.685	8.629	8.743	8.877	8.939	8.939			W903_RS05085	8.7052	8.8119	8.74924	8.96743	8.82799	8.90646	9.05586	8.69947	9.00139	8.72961	8.7544	8.82658
W903_RS05630	11.159	11.117	11.088	10.845	10.962	11.013	10.798	10.952	10.893	10.825	10.891	10.879			W903_RS05630	10.8492	10.9232	10.8841	10.6968	10.8643	10.6708	10.7542	10.7022	10.6749	11.0199	11.0468	11.0577
W903_RS02840	11.174	11.077	11.103	10.922	10.822	10.98	10.595	10.711	10.636	10.722	10.804	10.885			W903_RS02840	10.9925	11.1261	11.0181	10.5166	10.4545	10.4296	10.1275	10.5777	10.0848	10.8606	11.043	10.8792
W903_RS02835	10.971	11.02	10.902	10.725	10.784	10.719	10.449	10.523	10.541	10.726	10.717	10.807			W903_RS02835	10.6811	10.7294	10.8106	10.3874	10.5175	10.503	10.1065	9.87747	10.1112	10.7657	10.8361	10.8166
W903_RS05625	11.576	11.529	11.524	11.29	11.274	11.321	11.219	11.168	11.359	11.183	11.276	11.269			W903_RS05625	11.1463	11.2525	11.3312	10.9862	10.9134	10.9915	10.877	10.8395	10.8359	11.3889	11.4881	11.4015
W903_RS01775	7.647	7.485	7.539	7.476	7.432	7.257	7.267	7.393	7.261	7.616	7.779	7.767			W903_RS01775	7.51724	7.46923	7.54418	8.01887	8.00586	7.87616	7.98272	7.6973	8.03444	7.40304	7.50247	7.49108
W903_RS00060	10.568	10.515	10.489	10.327	10.226	10.292	10.295	10.445	10.448	10.451	10.508	10.385			W903_RS00060	10.4199	10.5315	10.4431	10.4659	10.4199	10.3713	10.5772	10.4403	10.5172	10.4034	10.3916	10.3905
W903_RS06385	10.996	11.063	10.949	10.651	10.809	10.728	11.054	10.959	11.054	10.58	10.519	10.622			W903_RS06385	10.8155	10.6626	10.7363	10.5248	10.5121	10.6077	10.5844	10.0689	10.5285	10.9392	10.9799	10.9895
W903_RS00455	10.82	10.818	10.76	10.326	10.431	10.362	10.342	10.231	10.317	10.57	10.636	10.699			W903_RS00455	10.7558	10.4459	10.564	10.4524	10.532	10.5289	10.5082	10.127	10.5531	10.3575	10.3371	10.4719
W903_RS06590	11.914	11.851	11.842	11.373	11.372	11.328	11.277	11.325	11.33	11.969	12.041	12.082			W903_RS06590	11.7796	11.648	11.7691	11.047	11.1092	11.0639	11.0341	10.791	10.9536	11.9191	11.9537	11.9412
W903_RS03540	8.457	8.488	8.362	8.003	7.931	8.173	8.458	8.331	8.483	8.311	8.213	8.249			W903_RS03540	7.87429	8.14085	7.86945	7.32475	7.27874	7.16578	7.11708	7.6394	7.34122	8.12278	8.16667	7.98472
W903_RS08935	10.91	10.943	10.865	10.42	10.496	10.233	9.963	10.057	9.904	10.996	11.029	11.087			W903_RS08935	11.1566	10.7958	10.9309	11.2835	11.2523	11.329	11.5275	10.822	11.486	10.8997	11.0112	10.9924
W903_RS05215	10.073	10.122	10.16	9.654	9.636	9.55	9.509	9.506	9.484	10.303	10.237	10.156			W903_RS05215	10.1217	9.98405	10.0773	9.45547	9.41533	9.52485	9.39369	9.2239	9.56828	9.75615	9.70396	9.81873
W903_RS03545	9.845	9.842	9.845	9.253	9.277	9.398	9.771	9.73	9.72	9.586	9.571	9.55			W903_RS03545	9.06108	9.08482	9.02816	8.36261	8.22327	8.23043	8.18072	8.1686	8.21839	9.39929	9.14864	9.20551
W903_RS09950	9.882	9.762	9.751	9.286	9.238	9.223	9.88	9.715	9.808	10.258	10.189	10.131			W903_RS09950	9.46246	9.29406	9.44309	8.8564	8.78596	8.74527	9.22736	9.32452	9.40699	9.7969	9.79077	9.85758
W903_RS01780	7.709	7.479	7.56	7.059	7.273	7.136	7.025	7.021	7.286	7.399	7.518	7.552			W903_RS01780	7.3718	7.3305	7.55626	7.65373	7.77211	7.46919	7.71187	7.79844	7.63383	7.31831	7.42101	7.526
W903_RS03535	7.995	7.982	7.961	7.197	7.412	7.723	7.873	7.842	7.743	7.761	7.794	7.856			W903_RS03535	7.20654	7.14941	7.05857	6.82574	6.97719	6.88645	6.71503	6.45245	6.58754	7.51261	7.04853	7.19169
W903_RS01550	8.356	8.416	8.381	7.704	7.752	7.696	7.635	7.595	7.518	8.415	8.407	8.336			W903_RS01550	8.27627	8.38199	8.15334	7.64845	7.59426	7.80434	7.6491	7.59637	7.69184	8.23129	8.20421	8.15509
W903_RS05310	7.244	6.926	7.129	6.511	6.425	6.501	6.386	6.58	6.525	6.665	6.914	6.915			W903_RS05310	6.98713	6.94875	6.83637	6.49349	6.27779	6.54595	6.3964	6.55039	6.24465	6.49374	6.51264	6.56112
W903_RS01555	8.161	8.099	7.95	7.272	7.365	7.324	7.295	7.373	7.249	8.266	8.054	8.148			W903_RS01555	8.01028	8.22779	8.01253	7.3718	7.17994	7.30531	7.47381	7.71338	7.39264	7.98414	7.83392	8.16572
W903_RS05230	9.565	9.518	9.47	8.645	8.576	8.656	8.624	8.705	8.816	9.261	9.208	9.36			W903_RS05230	9.38105	9.25915	9.38391	8.78028	8.47317	8.76737	8.80432	8.56548	8.81	8.90633	8.81535	8.92203
W903_RS05305	8.266	8.204	8.076	7.307	7.359	7.401	7.171	7.289	7.273	7.748	7.79	7.961			W903_RS05305	7.72273	7.9221	7.90668	6.96626	7.42154	7.30531	7.02256	7.14764	7.10069	7.38656	7.42101	7.47326
W903_RS05225	11.131	11.098	11.105	9.725	9.828	9.756	10.06	9.964	10.081	10.818	10.846	10.944			W903_RS05225	10.8024	10.6192	10.7208	9.61369	9.60213	9.66759	9.74375	9.26084	9.71454	10.2465	10.1739	10.3615
W903_RS00885	7.275	7.16	7.165	6.189	6.29	6.229	6.386	6.116	6.353	7.399	7.24	7.375			W903_RS00885	6.84291	6.85668	7.11202	6.25722	6.33145	6.12196	6.29109	6.30899	5.99961	7.10743	7.00122	6.6798
W903_RS05335	8.46	8.253	8.409	7.321	7.139	7.28	7.308	7.222	7.23	8.263	8.136	8.058			W903_RS05335	8.04509	8.04798	8.11064	6.66204	6.81717	6.97803	6.90814	6.65864	6.92076	7.69382	7.73259	7.7754
W903_RS05475	11.578	11.51	11.486	9.908	9.938	9.84	10.082	9.97	10.128	11.795	11.85	11.812			W903_RS05475	11.2327	11.1452	11.2632	12.2804	12.1776	12.3535	12.4687	11.8759	12.4338	11.404	11.4199	11.4573
W903_RS05330	8.482	8.428	8.475	7.118	7.243	7.161	7.26	6.964	7.123	8.266	8.002	8.265			W903_RS05330	7.87429	8.0718	8.16854	6.80398	6.72649	6.7859	6.64577	6.85976	6.7685	7.92005	7.60828	7.97256
W903_RS00880	7.815	7.68	7.672	6.447	6.57	6.358	6.469	6.663	6.512	7.798	7.819	7.951			W903_RS00880	7.55109	7.52422	7.51347	6.41152	6.42768	6.59068	6.4708	6.42593	6.43563	7.54223	7.29704	7.25785
W903_RS06650	13.014	12.865	12.924	10.789	10.816	10.712	11.584	11.649	11.749	12.602	12.664	12.794			W903_RS06650	12.5646	12.6234	12.6232	10.5417	10.4121	10.6804	10.5772	10.6878	10.6167	12.1103	12.1651	12.193
W903_RS03745	8.573	8.681	8.643	7.042	7.352	7.136	6.813	6.841	6.957	8.639	8.552	8.487			W903_RS03745	8.44871	8.27944	8.28789	6.74739	6.72649	6.63321	6.77954	6.67879	6.67551	8.10383	7.99446	8.11171

## Sheet: OD0.6 WT vs KO
SYMBOL	TITLE	RANK IN GENE LIST	RANK METRIC SCORE	RUNNING ES	CORE ENRICHMENT
1	W903_RS01645	none	69	0.255	-0.0046	No
2	W903_RS06715	none	109	0.182	-0.0023	No
3	W903_RS06710	none	144	0.154	-0.0009	No
4	W903_RS03700	none	152	0.151	0.0149	No
5	W903_RS03695	none	177	0.137	0.0196	No
6	W903_RS07335	none	184	0.134	0.0338	No
7	W903_RS04880	none	199	0.129	0.0428	No
8	W903_RS04875	none	224	0.117	0.0449	No
9	W903_RS03350	none	459	0.067	-0.075	No
10	W903_RS08405	none	499	0.061	-0.0885	No
11	W903_RS02830	none	541	0.054	-0.1041	No
12	W903_RS03340	none	571	0.05	-0.1134	No
13	W903_RS03345	none	593	0.049	-0.1186	No
14	W903_RS00965	none	826	0.023	-0.2431	No
15	W903_RS09465	none	828	0.023	-0.2407	No
16	W903_RS09430	none	953	0.009	-0.3076	No
17	W903_RS05080	none	957	0.009	-0.3081	No
18	W903_RS03650	none	979	0.006	-0.3189	No
19	W903_RS08455	none	1024	0	-0.343	No
20	W903_RS09250	none	1065	-0.007	-0.3642	No
21	W903_RS08460	none	1120	-0.014	-0.3921	No
22	W903_RS02115	none	1230	-0.03	-0.4481	No
23	W903_RS04305	none	1233	-0.031	-0.4451	No
24	W903_RS05085	none	1283	-0.041	-0.4667	No
25	W903_RS05630	none	1284	-0.041	-0.4613	No
26	W903_RS02840	none	1304	-0.048	-0.4655	No
27	W903_RS02835	none	1324	-0.051	-0.4693	No
28	W903_RS05625	none	1336	-0.054	-0.4683	No
29	W903_RS01775	none	1346	-0.056	-0.4659	No
30	W903_RS00060	none	1356	-0.058	-0.4633	No
31	W903_RS06385	none	1369	-0.063	-0.4617	No
32	W903_RS00455	none	1476	-0.101	-0.5068	Yes
33	W903_RS06590	none	1499	-0.11	-0.5045	Yes
34	W903_RS03540	none	1522	-0.121	-0.5008	Yes
35	W903_RS08935	none	1526	-0.123	-0.4864	Yes
36	W903_RS05215	none	1543	-0.128	-0.4785	Yes
37	W903_RS03545	none	1568	-0.14	-0.4735	Yes
38	W903_RS09950	none	1580	-0.144	-0.4608	Yes
39	W903_RS01780	none	1581	-0.145	-0.4419	Yes
40	W903_RS03535	none	1623	-0.174	-0.4418	Yes
41	W903_RS01550	none	1676	-0.207	-0.4434	Yes
42	W903_RS05310	none	1697	-0.229	-0.4246	Yes
43	W903_RS01555	none	1710	-0.244	-0.3995	Yes
44	W903_RS05230	none	1714	-0.246	-0.3691	Yes
45	W903_RS05305	none	1738	-0.266	-0.3471	Yes
46	W903_RS05225	none	1773	-0.321	-0.3239	Yes
47	W903_RS00885	none	1800	-0.359	-0.2914	Yes
48	W903_RS05335	none	1802	-0.361	-0.245	Yes
49	W903_RS05475	none	1815	-0.38	-0.202	Yes
50	W903_RS05330	none	1825	-0.412	-0.1533	Yes
51	W903_RS00880	none	1837	-0.446	-0.1013	Yes
52	W903_RS06650	none	1840	-0.456	-0.043	Yes
53	W903_RS03745	none	1841	-0.46	0.017	Yes

## Sheet: OD0.6 WT vs sCas9
SYMBOL	TITLE	RANK IN GENE LIST	RANK METRIC SCORE	RUNNING ES	CORE ENRICHMENT
1	W903_RS01645	none	47	0.224	0.0054	No
2	W903_RS03700	none	80	0.175	0.0122	No
3	W903_RS03695	none	146	0.138	-0.0043	No
4	W903_RS08455	none	157	0.135	0.009	No
5	W903_RS04875	none	164	0.132	0.0241	No
6	W903_RS08460	none	204	0.119	0.0192	No
7	W903_RS08405	none	222	0.114	0.0257	No
8	W903_RS04880	none	228	0.113	0.0387	No
9	W903_RS02830	none	473	0.066	-0.0861	No
10	W903_RS06710	none	477	0.065	-0.0787	No
11	W903_RS03650	none	505	0.061	-0.0851	No
12	W903_RS07335	none	559	0.056	-0.1065	No
13	W903_RS06715	none	575	0.054	-0.1072	No
14	W903_RS03350	none	588	0.053	-0.1064	No
15	W903_RS03340	none	634	0.048	-0.1245	No
16	W903_RS03345	none	644	0.046	-0.123	No
17	W903_RS00965	none	660	0.045	-0.1251	No
18	W903_RS06385	none	734	0.037	-0.1601	No
19	W903_RS09250	none	760	0.034	-0.1691	No
20	W903_RS09430	none	782	0.03	-0.1764	No
21	W903_RS02840	none	832	0.024	-0.2	No
22	W903_RS05630	none	894	0.017	-0.2311	No
23	W903_RS05625	none	940	0.012	-0.2542	No
24	W903_RS02835	none	1068	-0.002	-0.3238	No
25	W903_RS09465	none	1075	-0.004	-0.3265	No
26	W903_RS04305	none	1122	-0.012	-0.3501	No
27	W903_RS02115	none	1143	-0.015	-0.3591	No
28	W903_RS05080	none	1171	-0.02	-0.3711	No
29	W903_RS00060	none	1271	-0.04	-0.42	No
30	W903_RS05085	none	1275	-0.041	-0.4159	No
31	W903_RS00455	none	1368	-0.062	-0.4578	No
32	W903_RS03540	none	1386	-0.068	-0.4577	No
33	W903_RS03545	none	1388	-0.069	-0.4487	No
34	W903_RS01775	none	1512	-0.11	-0.501	Yes
35	W903_RS01780	none	1522	-0.114	-0.4901	Yes
36	W903_RS03535	none	1530	-0.118	-0.4775	Yes
37	W903_RS05310	none	1559	-0.132	-0.4745	Yes
38	W903_RS06590	none	1584	-0.144	-0.4677	Yes
39	W903_RS08935	none	1592	-0.153	-0.4503	Yes
40	W903_RS05215	none	1601	-0.156	-0.433	Yes
41	W903_RS05305	none	1603	-0.157	-0.4116	Yes
42	W903_RS05230	none	1641	-0.182	-0.4067	Yes
43	W903_RS01550	none	1683	-0.208	-0.4003	Yes
44	W903_RS09950	none	1723	-0.243	-0.388	Yes
45	W903_RS05225	none	1743	-0.266	-0.3614	Yes
46	W903_RS01555	none	1748	-0.27	-0.326	Yes
47	W903_RS05335	none	1770	-0.294	-0.2966	Yes
48	W903_RS05330	none	1794	-0.327	-0.2638	Yes
49	W903_RS00885	none	1829	-0.406	-0.226	Yes
50	W903_RS06650	none	1830	-0.408	-0.1692	Yes
51	W903_RS03745	none	1837	-0.439	-0.1114	Yes
52	W903_RS05475	none	1839	-0.443	-0.0503	Yes
53	W903_RS00880	none	1850	-0.488	0.0121	Yes

## Sheet: OD0.6 dCas9 vs WT
SYMBOL	TITLE	RANK IN GENE LIST	RANK METRIC SCORE	RUNNING ES	CORE ENRICHMENT
1	W903_RS06650	none	88	0.198	0.0188	Yes
2	W903_RS09950	none	134	0.145	0.0433	Yes
3	W903_RS03535	none	161	0.123	0.0707	Yes
4	W903_RS03540	none	174	0.118	0.1041	Yes
5	W903_RS03545	none	186	0.113	0.1364	Yes
6	W903_RS08460	none	225	0.099	0.149	Yes
7	W903_RS08455	none	287	0.077	0.1417	Yes
8	W903_RS06385	none	325	0.067	0.1442	Yes
9	W903_RS05225	none	327	0.067	0.1663	Yes
10	W903_RS04880	none	349	0.061	0.1754	Yes
11	W903_RS04875	none	353	0.06	0.1941	Yes
12	W903_RS00965	none	449	0.043	0.1564	No
13	W903_RS05475	none	462	0.041	0.1638	No
14	W903_RS03350	none	517	0.035	0.146	No
15	W903_RS02115	none	518	0.035	0.1578	No
16	W903_RS00880	none	525	0.034	0.1662	No
17	W903_RS00060	none	583	0.028	0.1442	No
18	W903_RS05230	none	596	0.026	0.1464	No
19	W903_RS05080	none	635	0.023	0.1332	No
20	W903_RS03345	none	641	0.022	0.1378	No
21	W903_RS00885	none	658	0.02	0.1357	No
22	W903_RS06715	none	733	0.013	0.0993	No
23	W903_RS03340	none	738	0.012	0.1012	No
24	W903_RS05310	none	804	0.007	0.0678	No
25	W903_RS05335	none	851	0.002	0.0433	No
26	W903_RS01555	none	945	-0.005	-0.006	No
27	W903_RS08405	none	984	-0.009	-0.0238	No
28	W903_RS05625	none	995	-0.01	-0.0258	No
29	W903_RS06590	none	996	-0.01	-0.0223	No
30	W903_RS05630	none	1039	-0.014	-0.0408	No
31	W903_RS06710	none	1047	-0.014	-0.0399	No
32	W903_RS01780	none	1082	-0.016	-0.0531	No
33	W903_RS00455	none	1111	-0.018	-0.0623	No
34	W903_RS05330	none	1138	-0.02	-0.0696	No
35	W903_RS05085	none	1192	-0.025	-0.0902	No
36	W903_RS01775	none	1220	-0.028	-0.0956	No
37	W903_RS05215	none	1236	-0.03	-0.0937	No
38	W903_RS07335	none	1243	-0.03	-0.0867	No
39	W903_RS04305	none	1282	-0.034	-0.096	No
40	W903_RS03650	none	1290	-0.035	-0.0879	No
41	W903_RS05305	none	1317	-0.038	-0.0893	No
42	W903_RS02830	none	1343	-0.041	-0.0891	No
43	W903_RS09465	none	1364	-0.043	-0.0857	No
44	W903_RS01550	none	1384	-0.044	-0.0812	No
45	W903_RS02835	none	1482	-0.056	-0.1154	No
46	W903_RS02840	none	1513	-0.06	-0.1114	No
47	W903_RS09430	none	1561	-0.069	-0.1138	No
48	W903_RS08935	none	1683	-0.1	-0.1463	No
49	W903_RS03745	none	1701	-0.109	-0.1187	No
50	W903_RS03695	none	1727	-0.12	-0.0916	No
51	W903_RS03700	none	1755	-0.134	-0.0609	No
52	W903_RS09250	none	1764	-0.141	-0.0174	No
53	W903_RS01645	none	1826	-0.225	0.0253	No

## Sheet: OD0.6 dCas9 vs KO
SYMBOL	TITLE	RANK IN GENE LIST	RANK METRIC SCORE	RUNNING ES	CORE ENRICHMENT
1	W903_RS06715	none	95	0.195	-0.0257	No
2	W903_RS04880	none	96	0.189	0.0001	No
3	W903_RS04875	none	100	0.177	0.0225	No
4	W903_RS06710	none	124	0.14	0.029	No
5	W903_RS07335	none	197	0.104	0.0036	No
6	W903_RS03350	none	206	0.101	0.013	No
7	W903_RS08460	none	276	0.085	-0.0134	No
8	W903_RS08455	none	324	0.077	-0.0287	No
9	W903_RS03345	none	358	0.07	-0.0372	No
10	W903_RS00965	none	384	0.066	-0.042	No
11	W903_RS03340	none	411	0.062	-0.0478	No
12	W903_RS08405	none	505	0.052	-0.0918	No
13	W903_RS05080	none	696	0.032	-0.1919	No
14	W903_RS01645	none	709	0.031	-0.1943	No
15	W903_RS03695	none	858	0.017	-0.2734	No
16	W903_RS03700	none	860	0.017	-0.2716	No
17	W903_RS02830	none	899	0.013	-0.2908	No
18	W903_RS02115	none	975	0.005	-0.3313	No
19	W903_RS06385	none	981	0.004	-0.3335	No
20	W903_RS09950	none	1012	0.001	-0.3499	No
21	W903_RS03540	none	1047	-0.003	-0.3681	No
22	W903_RS09465	none	1160	-0.02	-0.4269	No
23	W903_RS03545	none	1201	-0.026	-0.4453	No
24	W903_RS03650	none	1214	-0.029	-0.448	No
25	W903_RS00060	none	1224	-0.031	-0.4487	No
26	W903_RS03535	none	1327	-0.051	-0.4979	No
27	W903_RS05630	none	1339	-0.055	-0.4965	No
28	W903_RS09430	none	1357	-0.06	-0.4977	No
29	W903_RS05625	none	1383	-0.065	-0.5026	No
30	W903_RS04305	none	1387	-0.066	-0.4953	No
31	W903_RS05085	none	1393	-0.066	-0.489	No
32	W903_RS01775	none	1463	-0.084	-0.5155	No
33	W903_RS02835	none	1527	-0.107	-0.5355	Yes
34	W903_RS02840	none	1530	-0.108	-0.5219	Yes
35	W903_RS00455	none	1554	-0.119	-0.5183	Yes
36	W903_RS06590	none	1557	-0.12	-0.503	Yes
37	W903_RS09250	none	1621	-0.148	-0.5175	Yes
38	W903_RS05215	none	1637	-0.158	-0.5043	Yes
39	W903_RS01780	none	1643	-0.161	-0.4852	Yes
40	W903_RS05230	none	1709	-0.22	-0.4909	Yes
41	W903_RS05310	none	1713	-0.222	-0.4624	Yes
42	W903_RS08935	none	1715	-0.223	-0.4326	Yes
43	W903_RS01555	none	1737	-0.249	-0.4103	Yes
44	W903_RS01550	none	1739	-0.251	-0.3766	Yes
45	W903_RS05225	none	1740	-0.255	-0.342	Yes
46	W903_RS06650	none	1750	-0.259	-0.3116	Yes
47	W903_RS05305	none	1778	-0.304	-0.2851	Yes
48	W903_RS00885	none	1796	-0.339	-0.2482	Yes
49	W903_RS05475	none	1797	-0.339	-0.202	Yes
50	W903_RS05335	none	1805	-0.359	-0.1571	Yes
51	W903_RS00880	none	1823	-0.411	-0.1104	Yes
52	W903_RS05330	none	1831	-0.432	-0.0554	Yes
53	W903_RS03745	none	1855	-0.568	0.0093	Yes

## Sheet: OD0.6 dCas9 vs sCas9
SYMBOL	TITLE	RANK IN GENE LIST	RANK METRIC SCORE	RUNNING ES	CORE ENRICHMENT
1	W903_RS08460	none	81	0.217	-0.0134	No
2	W903_RS08455	none	84	0.212	0.0159	No
3	W903_RS04875	none	106	0.192	0.0318	No
4	W903_RS04880	none	121	0.174	0.0491	No
5	W903_RS08405	none	214	0.105	0.0136	No
6	W903_RS06385	none	218	0.104	0.0268	No
7	W903_RS03350	none	280	0.088	0.0058	No
8	W903_RS00965	none	282	0.087	0.0178	No
9	W903_RS03345	none	387	0.068	-0.0296	No
10	W903_RS06715	none	401	0.067	-0.0272	No
11	W903_RS03340	none	446	0.06	-0.0428	No
12	W903_RS06710	none	504	0.051	-0.0668	No
13	W903_RS03540	none	510	0.05	-0.0624	No
14	W903_RS03545	none	555	0.044	-0.0802	No
15	W903_RS03700	none	582	0.041	-0.0886	No
16	W903_RS03650	none	735	0.026	-0.1684	No
17	W903_RS02830	none	740	0.025	-0.167	No
18	W903_RS07335	none	742	0.025	-0.1639	No
19	W903_RS02115	none	797	0.02	-0.1907	No
20	W903_RS03695	none	820	0.018	-0.2002	No
21	W903_RS03535	none	937	0.005	-0.2633	No
22	W903_RS05630	none	943	0.004	-0.2655	No
23	W903_RS05080	none	948	0.003	-0.2672	No
24	W903_RS05625	none	961	0.001	-0.2736	No
25	W903_RS01645	none	980	0	-0.2835	No
26	W903_RS00060	none	1090	-0.013	-0.3416	No
27	W903_RS02840	none	1248	-0.036	-0.4226	No
28	W903_RS09430	none	1263	-0.039	-0.4248	No
29	W903_RS09465	none	1301	-0.046	-0.4385	No
30	W903_RS04305	none	1302	-0.047	-0.4318	No
31	W903_RS02835	none	1349	-0.058	-0.4488	No
32	W903_RS05085	none	1382	-0.066	-0.457	No
33	W903_RS00455	none	1446	-0.081	-0.48	No
34	W903_RS09950	none	1496	-0.098	-0.4929	No
35	W903_RS09250	none	1516	-0.107	-0.488	No
36	W903_RS05310	none	1568	-0.125	-0.498	Yes
37	W903_RS01780	none	1579	-0.13	-0.4849	Yes
38	W903_RS01775	none	1596	-0.138	-0.474	Yes
39	W903_RS06590	none	1625	-0.154	-0.4673	Yes
40	W903_RS05230	none	1628	-0.156	-0.446	Yes
41	W903_RS05215	none	1675	-0.186	-0.4447	Yes
42	W903_RS05305	none	1687	-0.195	-0.4228	Yes
43	W903_RS05225	none	1691	-0.2	-0.3959	Yes
44	W903_RS06650	none	1702	-0.211	-0.3712	Yes
45	W903_RS01550	none	1741	-0.251	-0.356	Yes
46	W903_RS08935	none	1743	-0.253	-0.3204	Yes
47	W903_RS01555	none	1760	-0.275	-0.2897	Yes
48	W903_RS05335	none	1773	-0.292	-0.2545	Yes
49	W903_RS05330	none	1815	-0.347	-0.2273	Yes
50	W903_RS00885	none	1825	-0.387	-0.1769	Yes
51	W903_RS05475	none	1826	-0.402	-0.1193	Yes
52	W903_RS00880	none	1835	-0.454	-0.0586	Yes
53	W903_RS03745	none	1855	-0.547	0.0093	Yes

## Sheet: OD1.2 WT vs KO
SYMBOL	TITLE	RANK IN GENE LIST	RANK METRIC SCORE	RUNNING ES	CORE ENRICHMENT
1	W903_RS05475	none	104	0.225	-0.0276	No
2	W903_RS01645	none	119	0.203	-0.0086	No
3	W903_RS08405	none	142	0.172	0.002	No
4	W903_RS09430	none	156	0.16	0.0158	No
5	W903_RS01775	none	171	0.148	0.0275	No
6	W903_RS08455	none	283	0.11	-0.019	No
7	W903_RS08460	none	328	0.098	-0.0303	No
8	W903_RS03340	none	417	0.079	-0.0683	No
9	W903_RS08935	none	444	0.074	-0.0729	No
10	W903_RS03350	none	451	0.072	-0.0667	No
11	W903_RS01780	none	464	0.07	-0.064	No
12	W903_RS09465	none	491	0.067	-0.0696	No
13	W903_RS03345	none	496	0.066	-0.0631	No
14	W903_RS00965	none	579	0.054	-0.1011	No
15	W903_RS02830	none	594	0.051	-0.1021	No
16	W903_RS04875	none	638	0.044	-0.12	No
17	W903_RS05085	none	655	0.041	-0.1234	No
18	W903_RS04880	none	949	0	-0.2844	No
19	W903_RS00060	none	1006	-0.011	-0.3137	No
20	W903_RS00455	none	1062	-0.02	-0.3413	No
21	W903_RS09250	none	1088	-0.025	-0.3517	No
22	W903_RS05630	none	1135	-0.033	-0.3727	No
23	W903_RS05080	none	1173	-0.039	-0.3878	No
24	W903_RS03695	none	1176	-0.041	-0.3836	No
25	W903_RS06715	none	1179	-0.041	-0.3792	No
26	W903_RS06385	none	1196	-0.045	-0.3821	No
27	W903_RS03650	none	1262	-0.058	-0.4102	No
28	W903_RS02115	none	1272	-0.061	-0.4071	No
29	W903_RS05625	none	1279	-0.063	-0.4021	No
30	W903_RS02835	none	1286	-0.064	-0.397	No
31	W903_RS03535	none	1373	-0.086	-0.4329	No
32	W903_RS06710	none	1393	-0.09	-0.4315	No
33	W903_RS03700	none	1422	-0.098	-0.434	No
34	W903_RS07335	none	1438	-0.103	-0.4287	No
35	W903_RS02840	none	1529	-0.134	-0.4605	Yes
36	W903_RS06590	none	1557	-0.144	-0.4563	Yes
37	W903_RS05215	none	1573	-0.153	-0.4445	Yes
38	W903_RS09950	none	1603	-0.166	-0.4386	Yes
39	W903_RS04305	none	1637	-0.181	-0.433	Yes
40	W903_RS05310	none	1639	-0.181	-0.4097	Yes
41	W903_RS01550	none	1649	-0.184	-0.3904	Yes
42	W903_RS05230	none	1651	-0.185	-0.3666	Yes
43	W903_RS05305	none	1675	-0.205	-0.3523	Yes
44	W903_RS03545	none	1709	-0.227	-0.3406	Yes
45	W903_RS03540	none	1714	-0.232	-0.3124	Yes
46	W903_RS01555	none	1732	-0.26	-0.2876	Yes
47	W903_RS00885	none	1736	-0.266	-0.2543	Yes
48	W903_RS05225	none	1739	-0.267	-0.2203	Yes
49	W903_RS00880	none	1809	-0.376	-0.2088	Yes
50	W903_RS05335	none	1827	-0.419	-0.163	Yes
51	W903_RS05330	none	1829	-0.427	-0.1074	Yes
52	W903_RS06650	none	1832	-0.445	-0.0501	Yes
53	W903_RS03745	none	1849	-0.544	0.0126	Yes

## Sheet: OD1.2 WT vs sCas9
SYMBOL	TITLE	RANK IN GENE LIST	RANK METRIC SCORE	RUNNING ES	CORE ENRICHMENT
1	W903_RS01645	none	104	0.204	-0.0267	No
2	W903_RS05475	none	126	0.178	-0.0117	No
3	W903_RS01775	none	148	0.162	0.001	No
4	W903_RS08405	none	172	0.15	0.0107	No
5	W903_RS09465	none	272	0.109	-0.0274	No
6	W903_RS09430	none	315	0.094	-0.0364	No
7	W903_RS08935	none	424	0.072	-0.085	No
8	W903_RS01780	none	434	0.07	-0.0796	No
9	W903_RS03350	none	503	0.058	-0.1083	No
10	W903_RS02830	none	515	0.055	-0.1061	No
11	W903_RS03340	none	555	0.049	-0.1203	No
12	W903_RS03345	none	622	0.04	-0.1505	No
13	W903_RS00965	none	648	0.037	-0.1586	No
14	W903_RS05085	none	654	0.037	-0.1559	No
15	W903_RS00455	none	736	0.028	-0.1963	No
16	W903_RS09250	none	910	0.006	-0.2904	No
17	W903_RS00060	none	911	0.006	-0.2896	No
18	W903_RS03695	none	992	-0.005	-0.3328	No
19	W903_RS02115	none	1053	-0.013	-0.3637	No
20	W903_RS03700	none	1142	-0.027	-0.408	No
21	W903_RS05310	none	1176	-0.032	-0.4214	No
22	W903_RS05080	none	1203	-0.036	-0.4303	No
23	W903_RS04305	none	1216	-0.038	-0.4312	No
24	W903_RS08460	none	1218	-0.038	-0.426	No
25	W903_RS08455	none	1274	-0.05	-0.4488	No
26	W903_RS05230	none	1326	-0.059	-0.468	No
27	W903_RS03650	none	1353	-0.065	-0.4726	Yes
28	W903_RS05305	none	1355	-0.067	-0.4631	Yes
29	W903_RS05630	none	1359	-0.068	-0.4546	Yes
30	W903_RS05215	none	1398	-0.077	-0.464	Yes
31	W903_RS04875	none	1406	-0.078	-0.4562	Yes
32	W903_RS02835	none	1411	-0.079	-0.4466	Yes
33	W903_RS04880	none	1481	-0.095	-0.4704	Yes
34	W903_RS06385	none	1490	-0.098	-0.4601	Yes
35	W903_RS05625	none	1510	-0.103	-0.4552	Yes
36	W903_RS02840	none	1532	-0.108	-0.4506	Yes
37	W903_RS06715	none	1543	-0.111	-0.4395	Yes
38	W903_RS03535	none	1578	-0.125	-0.4395	Yes
39	W903_RS06710	none	1603	-0.135	-0.4325	Yes
40	W903_RS05225	none	1661	-0.159	-0.4401	Yes
41	W903_RS01550	none	1670	-0.162	-0.4203	Yes
42	W903_RS06590	none	1713	-0.188	-0.4153	Yes
43	W903_RS07335	none	1717	-0.19	-0.3886	Yes
44	W903_RS01555	none	1771	-0.232	-0.3831	Yes
45	W903_RS00885	none	1795	-0.263	-0.3565	Yes
46	W903_RS03540	none	1802	-0.272	-0.3191	Yes
47	W903_RS09950	none	1804	-0.274	-0.2788	Yes
48	W903_RS03545	none	1807	-0.279	-0.2382	Yes
49	W903_RS05335	none	1827	-0.314	-0.2017	Yes
50	W903_RS00880	none	1830	-0.321	-0.1549	Yes
51	W903_RS06650	none	1836	-0.355	-0.1047	Yes
52	W903_RS05330	none	1843	-0.363	-0.0537	Yes
53	W903_RS03745	none	1859	-0.463	0.0071	Yes

## Sheet: OD1.2 dCas9 vs WT
SYMBOL	TITLE	RANK IN GENE LIST	RANK METRIC SCORE	RUNNING ES	CORE ENRICHMENT
1	W903_RS09950	none	101	0.145	0.0324	Yes
2	W903_RS05080	none	180	0.088	0.043	Yes
3	W903_RS01555	none	200	0.081	0.082	Yes
4	W903_RS02115	none	246	0.069	0.0992	Yes
5	W903_RS03700	none	315	0.056	0.096	Yes
6	W903_RS04305	none	399	0.041	0.0753	Yes
7	W903_RS09465	none	426	0.039	0.0845	Yes
8	W903_RS03540	none	435	0.037	0.1029	Yes
9	W903_RS00965	none	485	0.033	0.096	No
10	W903_RS08405	none	525	0.029	0.0921	No
11	W903_RS01780	none	540	0.027	0.1009	No
12	W903_RS00060	none	593	0.022	0.0857	No
13	W903_RS06650	none	629	0.019	0.0783	No
14	W903_RS04880	none	667	0.017	0.0681	No
15	W903_RS05230	none	681	0.015	0.0702	No
16	W903_RS06710	none	825	0.006	-0.005	No
17	W903_RS05085	none	832	0.005	-0.0051	No
18	W903_RS05335	none	850	0.004	-0.0122	No
19	W903_RS03745	none	857	0.003	-0.0135	No
20	W903_RS03340	none	887	0.001	-0.0286	No
21	W903_RS07335	none	941	-0.002	-0.0567	No
22	W903_RS08935	none	947	-0.002	-0.0582	No
23	W903_RS05475	none	950	-0.002	-0.0579	No
24	W903_RS08460	none	980	-0.004	-0.0712	No
25	W903_RS03650	none	987	-0.005	-0.0715	No
26	W903_RS05330	none	989	-0.005	-0.0689	No
27	W903_RS04875	none	1004	-0.006	-0.0727	No
28	W903_RS05630	none	1029	-0.008	-0.0811	No
29	W903_RS03350	none	1038	-0.009	-0.0803	No
30	W903_RS08455	none	1064	-0.011	-0.0873	No
31	W903_RS01550	none	1084	-0.012	-0.0905	No
32	W903_RS00880	none	1098	-0.013	-0.09	No
33	W903_RS03345	none	1110	-0.013	-0.0881	No
34	W903_RS05225	none	1139	-0.014	-0.0949	No
35	W903_RS00885	none	1146	-0.015	-0.0891	No
36	W903_RS05310	none	1173	-0.016	-0.0935	No
37	W903_RS01645	none	1197	-0.018	-0.0954	No
38	W903_RS05215	none	1207	-0.019	-0.0891	No
39	W903_RS01775	none	1221	-0.02	-0.0843	No
40	W903_RS03695	none	1257	-0.022	-0.0903	No
41	W903_RS03545	none	1294	-0.025	-0.0947	No
42	W903_RS05625	none	1304	-0.026	-0.084	No
43	W903_RS00455	none	1305	-0.026	-0.0682	No
44	W903_RS02830	none	1335	-0.03	-0.0662	No
45	W903_RS06590	none	1373	-0.033	-0.0662	No
46	W903_RS06385	none	1413	-0.037	-0.0652	No
47	W903_RS09430	none	1503	-0.049	-0.0846	No
48	W903_RS02840	none	1511	-0.049	-0.0586	No
49	W903_RS05305	none	1512	-0.049	-0.0288	No
50	W903_RS09250	none	1647	-0.067	-0.0617	No
51	W903_RS06715	none	1710	-0.08	-0.0472	No
52	W903_RS02835	none	1780	-0.107	-0.0202	No
53	W903_RS03535	none	1789	-0.116	0.0456	No

[truncated: 2 more sheets: OD1.2 dCas9 vs KO, OD1.2 dCas9 vs sCas9]
