# Supplementary material for: Group B Streptococcus Cas9 variants provide insight into programmable gene repression and CRISPR-Cas transcriptional effects
Source: Commun Biol. 2023 Jun 9;6:620. doi: 10.1038/s42003-023-04994-w (PMC10256743; doi:10.1038/s42003-023-04994-w)
Supplement: Supplementary file 9 — Supplemental Data 6 [file 42003_2023_4994_MOESM9_ESM.xlsx]

## Sheet: F COG
	OD0.6															OD1.2
F COG genes	X1084_AEKO_06_1	X1084_AEKO_06_2	X1084_AEKO_06_3	X1084_WT_06_1	X1084_WT_06_2	X1084_WT_06_3	X1084_dCas9_06_1	X1084_dCas9_06_2	X1084_dCas9_06_3	X1084_xCas9_06_1	X1084_xCas9_06_2	X1084_xCas9_06_3			F COG genes	X1084_AEKO_12_1	X1084_AEKO_12_2	X1084_AEKO_12_3	X1084_WT_12_1	X1084_WT_12_2	X1084_WT_12_3	X1084_dCas9_12_1	X1084_dCas9_12_2	X1084_dCas9_12_3	X1084_xCas9_12_1	X1084_xCas9_12_2	X1084_xCas9_12_3
W903_RS00285	7.237	7.127	7.26	9.897	9.958	9.91	7.587	7.827	7.879	7.41	7.369	7.606			W903_RS00285	8.03359	8.0718	8.08275	11.7282	12.0561	11.8978	10.8467	10.706	10.4811	10.4258	10.2304	10.3065
W903_RS00300	9.064	9.024	9.158	12.019	11.921	11.911	8.728	8.952	8.801	9.168	9.146	9.3			W903_RS00300	9.53948	9.67267	9.52029	14.3588	14.4446	14.4707	13.3529	13.7983	13.3245	12.7342	12.7326	12.6846
W903_RS00305	9.345	9.38	9.266	12.103	12.115	12.101	9.14	9.128	9.127	9.348	9.377	9.48			W903_RS00305	9.78877	9.69889	9.63281	14.4508	14.6052	14.5914	13.4952	13.6557	13.4274	12.7028	12.7772	12.7465
W903_RS00290	10.561	10.539	10.53	13.779	13.637	13.603	10.765	11.031	10.985	10.529	10.529	10.658			W903_RS00290	11.5724	11.6141	11.47	16.1757	16.3467	16.3772	15.1609	15.4443	15.024	14.7129	14.8599	14.7159
W903_RS00310	8.767	8.814	8.716	11.411	11.278	11.393	8.361	8.75	8.369	8.686	8.75	8.919			W903_RS00310	9.17252	9.24902	9.04641	13.5787	13.8066	13.704	12.5249	13.5142	12.535	11.8751	12.1347	11.9943
W903_RS00390	8.978	9.052	8.876	11.343	11.393	11.236	9.465	9.531	9.499	8.612	8.77	8.983			W903_RS00390	10.3318	10.0509	10.0213	12.2024	12.3515	12.3856	11.4717	10.8923	11.3625	11.4933	11.6736	11.688
W903_RS00395	9.95	10.091	9.941	12.639	12.517	12.561	10.369	10.465	10.418	9.848	9.855	9.828			W903_RS00395	11.4109	11.1574	11.1768	13.3462	13.5538	13.4561	12.4942	12.7966	12.4801	12.6284	12.7677	12.7152
W903_RS00385	10.14	10.034	10.05	12.651	12.497	12.581	10.57	10.824	10.643	9.75	9.72	10.035			W903_RS00385	11.4595	11.5838	11.4338	13.3706	13.4611	13.4945	12.5546	13.0076	12.462	12.5752	12.802	12.6062
W903_RS03335	9.86	9.857	9.847	12.08	12.093	12.007	10.179	10.387	10.367	9.976	9.926	9.967			W903_RS03335	11.0924	10.9769	11.015	13.7102	13.7222	13.7322	13.8139	13.5359	13.6642	12.4831	12.5243	12.4669
W903_RS05700	9.584	9.798	9.768	11.669	11.672	11.758	10.866	10.848	10.775	9.937	9.912	10.083			W903_RS05700	10.4178	10.4979	10.4061	10.627	10.7439	10.7516	9.65707	10.0177	9.62013	11.1919	11.1556	11.1787
W903_RS06570	11.581	11.548	11.582	13.875	13.856	13.759	11.912	11.943	11.968	11.548	11.563	11.617			W903_RS06570	13.4019	13.4142	13.3943	13.6867	13.6976	13.7426	13.2344	13.2066	13.1552	13.4138	13.45	13.3845
W903_RS09180	9.637	9.636	9.635	11.535	11.589	11.397	9.354	9.209	9.404	9.406	9.412	9.487			W903_RS09180	10.4662	10.2923	10.2926	11.7614	11.9014	12.0172	10.5538	10.0997	10.3939	11.471	11.5047	11.5099
W903_RS00320	11.324	11.324	11.226	13.501	13.411	13.396	11.414	11.628	11.421	11.146	11.225	11.429			W903_RS00320	11.5324	11.3837	11.3528	15.3906	15.5078	15.5083	14.512	14.6235	14.476	13.5418	13.7357	13.6642
W903_RS05695	11.197	11.193	11.176	13.145	13.198	13.177	12.281	12.261	12.365	11.436	11.467	11.387			W903_RS05695	11.897	11.9476	11.8868	11.982	11.9706	12.0088	11.1001	11.1991	10.9294	12.6204	12.6341	12.6922
W903_RS03485	9.22	9.102	9.212	10.615	10.652	10.551	9.011	9.037	9.199	8.925	8.926	9.044			W903_RS03485	10.3065	10.2154	10.1894	11.2233	11.1899	11.166	10.933	10.8429	10.857	10.7817	10.7843	10.7868
W903_RS03610	9.476	9.371	9.342	10.497	10.347	10.321	10.163	10.025	10.13	9.64	9.45	9.45			W903_RS03610	9.80198	9.47865	9.63014	9.74919	9.8763	9.86998	9.77827	9.4779	9.85448	9.26847	8.99965	9.2887
W903_RS05705	9.206	9.365	9.208	10.2	10.174	10.303	9.632	9.787	9.816	9.469	9.573	9.463			W903_RS05705	9.58989	9.591	9.563	12.9678	12.9756	13.0123	13.2682	13.5821	13.2422	10.9814	10.8903	10.9256
W903_RS04950	8.836	8.951	8.944	9.786	9.832	9.859	9.193	9.066	9.083	9.122	9.048	9.049			W903_RS04950	9.58989	9.46342	9.45977	9.63655	9.73641	9.7542	9.45989	9.45307	9.42655	9.12899	9.08599	9.25989
W903_RS00410	12.357	12.418	12.287	13.597	13.489	13.528	12.593	12.794	12.544	12.18	12.156	12.295			W903_RS00410	12.8438	12.7744	12.7658	14.0267	14.1475	14.0519	13.4776	13.6945	13.4205	13.498	13.6355	13.5203
W903_RS09640	10.108	10.208	10.307	11.207	11.152	11.077	10.555	10.257	10.322	10.738	10.621	10.577			W903_RS09640	11.2652	10.8928	11.081	11.3351	11.5337	11.4521	11.4968	11.1663	11.4894	10.3939	10.2193	10.3366
W903_RS05560	12.489	12.502	12.44	13.441	13.437	13.357	12.944	13.031	12.928	12.177	12.159	12.226			W903_RS05560	12.8047	12.691	12.6909	14.3595	14.4081	14.4384	14.2818	14.2608	14.1844	13.6501	13.6525	13.6688
W903_RS09630	10.027	10.06	10.119	10.836	10.747	10.796	10.421	10.504	10.424	10.544	10.404	10.326			W903_RS09630	10.521	10.6607	10.7031	10.7923	10.9285	10.8141	10.9465	11.3977	10.9966	10.0344	9.86406	9.93528
W903_RS08835	12.418	12.438	12.372	13.334	13.275	13.215	12.745	12.952	12.813	12.717	12.761	12.845			W903_RS08835	12.7522	12.7864	12.6872	15.5162	15.6416	15.6332	15.3645	15.7603	15.2879	13.5211	13.6651	13.5794
W903_RS09635	11.687	11.629	11.534	12.447	12.471	12.329	12.163	12.283	12.245	11.714	11.796	11.806			W903_RS09635	12.2316	12.3703	12.3024	12.6228	12.6705	12.704	12.914	13.1096	12.834	11.8317	11.9191	11.8577
W903_RS03595	7.158	7.402	7.336	7.547	7.742	7.784	7.745	7.543	7.552	7.55	7.467	7.391			W903_RS03595	7.58406	7.11207	7.47559	7.88907	7.75927	7.83354	7.81878	8.06232	7.97629	7.1886	7.31555	7.526
W903_RS02750	9.899	9.864	9.759	10.288	10.443	10.327	10.223	10.328	10.355	9.558	9.628	9.634			W903_RS02750	9.96634	9.86682	9.89127	9.57476	9.50995	9.63223	9.65707	9.3783	9.55354	9.99741	10.248	10.0846
W903_RS06160	11.135	11.123	11.089	11.685	11.605	11.622	11.463	11.627	11.523	11.018	11.085	11.13			W903_RS06160	11.364	11.4789	11.3721	11.9613	11.9851	11.9528	11.8721	12.2054	11.865	11.2516	11.3975	11.2556
W903_RS06245	8.225	8.314	8.351	8.655	8.565	8.781	8.616	8.505	8.662	8.7	8.643	8.63			W903_RS06245	8.22706	8.16311	8.45412	9.04009	9.14943	8.97749	9.14911	8.95709	9.18925	8.6289	8.30241	8.46008
W903_RS04895	14.826	14.772	14.731	15.458	15.324	15.472	14.96	15.108	14.933	14.754	14.714	14.882			W903_RS04895	15.2526	15.3986	15.2771	15.5477	15.6414	15.5593	15.472	15.95	15.4534	15.0375	15.1041	15.0739
W903_RS05755	12.337	12.267	12.226	12.802	12.781	12.736	12.671	12.775	12.706	12.229	12.284	12.433			W903_RS05755	12.672	12.6026	12.6339	13.2178	13.2032	13.24	13.3638	13.2953	13.354	12.7604	12.8127	12.7594
W903_RS05045	13.6	13.523	13.504	14.115	14.048	14.085	13.602	13.8	13.66	13.482	13.499	13.59			W903_RS05045	13.8713	14.0669	13.9911	14.0226	14.0544	14.0428	13.9201	14.5219	13.8805	13.7618	13.9437	13.8428
W903_RS07440	11.985	12.099	11.974	12.473	12.425	12.57	12.55	12.479	12.32	12.079	12.007	12.017			W903_RS07440	12.294	12.0993	12.1295	12.3956	12.5887	12.4822	12.2839	12.3039	12.343	12.0605	12.0069	12.0815
W903_RS04455	10.868	10.745	10.881	11.257	11.221	11.272	10.878	10.817	10.832	10.952	10.941	11.031			W903_RS04455	10.9143	11.0585	10.9986	11.0067	11.0627	11.0191	10.8829	11.2279	10.7783	10.7151	10.7445	10.6164
W903_RS03990	11.401	11.554	11.466	11.915	11.842	11.925	12.052	11.983	11.928	11.606	11.579	11.659			W903_RS03990	11.6635	11.6003	11.6765	12.1152	12.2222	12.2788	12.1718	12.1912	12.2079	11.831	11.8263	11.8408
W903_RS09185	9.248	9.297	9.299	9.585	9.693	9.555	9.144	9.23	9.137	9.327	9.374	9.477			W903_RS09185	9.54735	9.34488	9.44156	9.91197	9.83019	9.95187	9.93375	9.60825	9.90638	9.67414	9.75421	9.68467
W903_RS02395	11.337	11.34	11.309	11.726	11.726	11.673	11.417	11.399	11.295	11.536	11.49	11.455			W903_RS02395	11.6841	11.6542	11.577	11.473	11.5515	11.5424	11.2737	11.3751	11.2302	11.1777	11.1638	11.0756
W903_RS06170	11.491	11.64	11.523	11.918	11.975	11.872	12.01	11.792	11.938	11.55	11.551	11.677			W903_RS06170	11.9008	11.4049	11.7097	12.1587	12.2757	12.3426	12.2125	11.3071	12.1518	11.6701	11.6777	11.8735
W903_RS08875	9.609	9.588	9.707	9.922	9.9	9.929	9.781	9.845	9.953	9.493	9.56	9.559			W903_RS08875	9.433	9.57895	9.62612	9.71858	9.74576	9.8115	9.72027	9.32452	9.58287	9.7591	9.61156	9.74119
W903_RS08580	15.573	15.608	15.523	16.056	16.015	15.952	15.828	15.89	15.822	15.335	15.31	15.488			W903_RS08580	16.1876	16.0483	16.0489	16.4375	16.5388	16.5781	16.5259	16.4703	16.4968	16.0488	16.1059	16.1122
W903_RS10075	13.801	13.854	13.813	14.233	14.212	14.125	13.568	13.588	13.582	13.755	13.75	13.854			W903_RS10075	14.2221	14.1149	14.0985	14.7212	14.7837	14.8209	14.9534	14.8212	14.8363	14.4125	14.4184	14.3916
W903_RS07135	8.554	8.613	8.631	8.7	8.778	8.945	8.629	8.505	8.651	8.539	8.666	8.605			W903_RS07135	8.80127	8.41455	8.5662	8.71916	8.73633	8.78192	8.64831	8.88428	8.43711	8.60255	8.56102	8.65899
W903_RS08285	7.727	7.872	8.08	8.149	8.029	8.043	8.014	7.869	7.906	8.612	8.33	8.373			W903_RS08285	8.16558	7.97388	8.02098	8.11141	8.05842	8.07093	8.02295	7.94697	8.12748	8.00484	7.8818	7.99677
W903_RS01155	12.906	12.91	12.813	13.172	13.164	13.11	13.278	13.243	13.292	12.601	12.588	12.7			W903_RS01155	13.0478	12.902	12.9958	13.3385	13.3172	13.435	13.4085	13.0357	13.3656	13.1457	13.1832	13.2022
W903_RS07750	11.675	11.607	11.566	11.858	11.877	11.835	11.677	11.733	11.67	11.663	11.64	11.731			W903_RS07750	11.8784	12.0108	11.8954	12.4752	12.4625	12.4806	12.5423	12.8073	12.4302	11.6409	11.8241	11.7825
W903_RS01800	11.989	11.949	12.045	12.27	12.217	12.232	12.07	12.065	11.976	12.065	11.96	12.124			W903_RS01800	11.9948	12.0852	11.9405	12.1369	12.202	12.1629	11.9915	12.4255	11.9796	12.067	12.0223	11.9651
W903_RS08610	12.112	12.093	12.114	12.332	12.364	12.34	12.275	12.322	12.307	11.925	11.998	12.134			W903_RS08610	12.3131	12.2489	12.2963	12.5059	12.5248	12.564	12.5298	12.4634	12.4338	12.3664	12.3936	12.3439
W903_RS09440	9.775	9.538	9.575	9.772	9.836	9.789	9.854	9.958	9.939	9.609	9.648	9.67			W903_RS09440	9.36776	9.55658	9.50868	9.85361	9.82432	9.68304	9.78206	9.46892	9.80561	9.55355	9.5237	9.29344
W903_RS00255	13.357	13.36	13.269	13.48	13.597	13.405	13.526	13.439	13.483	13.507	13.498	13.65			W903_RS00255	13.5899	13.3413	13.4734	13.6339	13.7314	13.7717	13.7872	13.1488	13.6722	13.4318	13.4773	13.5177
W903_RS07705	10.494	10.525	10.408	10.617	10.695	10.498	10.601	10.465	10.612	10.595	10.675	10.742			W903_RS07705	10.7388	10.265	10.4193	10.8058	10.7061	10.9946	10.7916	10.0131	10.7865	10.446	10.5823	10.7495
W903_RS06840	11.871	11.926	11.924	12.057	12.042	12.049	12.135	12.38	12.17	11.711	11.742	11.864			W903_RS06840	12.1515	12.1889	12.134	12.1692	12.3102	12.2858	12.2495	12.8225	12.2277	12.2279	12.2163	12.2236
W903_RS06725	11.767	11.591	11.729	11.852	11.811	11.817	11.681	11.875	11.819	11.795	11.771	11.835			W903_RS06725	11.8319	12.076	11.9563	12.541	12.518	12.533	12.6539	12.9904	12.5704	11.7237	11.7435	11.7295
W903_RS06730	11.33	11.309	11.274	11.368	11.441	11.411	11.383	11.487	11.348	11.364	11.474	11.482			W903_RS06730	11.7	11.7071	11.7242	12.1311	12.1591	12.2008	12.2022	12.1191	12.2222	11.404	11.4102	11.4936
W903_RS00070	11.207	11.21	11.234	11.258	11.292	11.387	11.578	11.504	11.553	11.137	11.111	11.026			W903_RS00070	11.2057	11.3057	11.3665	11.4396	11.3625	11.4157	11.295	11.5622	11.3075	11.074	10.9956	11.1134
W903_RS05500	10.679	10.65	10.618	10.731	10.77	10.711	11.141	11.111	11.21	11.154	11.143	11.137			W903_RS05500	10.8364	10.6251	10.7394	16.8041	16.8101	16.9024	17.0841	17.0542	17.0711	10.9392	10.9839	10.9749
W903_RS09520	8.669	8.567	8.617	8.714	8.614	8.739	8.864	8.605	8.755	8.717	8.77	8.793			W903_RS09520	8.61728	8.42372	8.6407	8.91196	8.85727	8.80345	8.91962	8.43139	8.88306	8.65477	8.67099	8.78652
W903_RS06250	8.566	8.774	8.55	8.731	8.684	8.677	8.872	8.479	8.751	8.805	8.772	8.836			W903_RS06250	8.53954	8.45978	8.57186	9.22808	9.00566	9.13246	9.32947	9.53921	9.35175	8.63541	8.68415	8.57494
W903_RS05850	10.474	10.397	10.311	10.425	10.487	10.443	10.496	10.493	10.41	10.316	10.258	10.467			W903_RS05850	10.591	10.3082	10.4216	10.6521	10.6869	10.7071	10.6458	10.0689	10.6181	10.6767	10.6468	10.7042
W903_RS05665	9.666	9.596	9.672	9.667	9.692	9.728	9.697	9.386	9.798	9.677	9.745	9.504			W903_RS05665	9.42448	9.62853	9.67882	9.76885	9.4766	9.36147	9.68565	9.5731	9.69588	9.46951	9.52732	9.37626
W903_RS04825	10.604	10.571	10.481	10.646	10.533	10.594	10.789	10.45	10.535	11.152	10.932	10.912			W903_RS04825	10.7041	10.4699	10.604	11.1135	11.1437	11.0447	11.2384	10.7702	11.4264	10.4803	10.3514	10.4843
W903_RS03440	12.262	12.195	12.177	12.241	12.333	12.19	12.225	12.243	12.256	11.976	12.077	12.138			W903_RS03440	12.6186	12.6307	12.6124	11.4471	11.5346	11.4909	11.3945	11.5437	11.2761	11.9341	12.0313	11.9929
W903_RS06735	10.143	10.046	10.087	10.12	10.106	10.076	10.033	10.111	9.99	10.233	10.21	10.276			W903_RS06735	10.4113	10.4514	10.4061	10.8681	10.901	10.9587	10.9616	11.0179	10.9168	10.1488	10.1601	10.159
W903_RS09715	11.774	11.694	11.78	11.778	11.729	11.748	12.087	12.037	12.1	11.653	11.687	11.664			W903_RS09715	12.0483	12.1087	12.0854	11.9007	11.9613	11.9125	12.1857	12.5008	12.1711	11.2978	11.3422	11.2749
W903_RS06480	10.808	10.679	10.688	10.741	10.73	10.674	10.946	11.035	10.965	10.729	10.754	10.685			W903_RS06480	10.7215	10.8765	10.7767	10.7123	10.641	10.6337	10.9364	11.3876	10.866	10.6876	10.7069	10.6683
W903_RS04940	8.275	8.337	8.263	8.358	8.346	8.135	8.119	7.799	8.09	8.344	8.273	8.225			W903_RS04940	8.12299	8.18501	8.31872	8.44394	8.17682	8.5632	8.62006	8.21329	8.41408	8.17812	8.09839	8.26772
W903_RS07400	7.516	7.54	7.48	7.476	7.567	7.454	7.253	6.964	7.184	7.719	7.504	7.406			W903_RS07400	7.60023	7.35131	7.51967	7.50892	7.60885	7.52544	7.24556	7.20931	7.46933	7.31831	7.23973	7.07221
W903_RS04840	9.677	9.687	9.616	9.482	9.711	9.71	9.712	9.748	9.904	9.616	9.702	9.679			W903_RS04840	9.44148	9.44137	9.50137	9.85794	9.78859	9.92292	9.85811	9.87238	9.91791	9.73234	9.74181	9.83179
W903_RS07815	11.778	11.767	11.729	11.719	11.71	11.716	11.667	11.79	11.767	11.579	11.643	11.666			W903_RS07815	11.8652	11.8643	11.8657	11.7677	11.6963	11.6992	11.6492	11.9245	11.6196	11.6879	11.6922	11.7295
W903_RS03000	10.691	10.682	10.663	10.699	10.613	10.607	10.391	10.495	10.459	10.279	10.324	10.327			W903_RS03000	10.9158	10.9738	10.8785	10.9955	11.0172	11.0023	11.1462	11.3589	11.1053	10.6277	10.6925	10.5879
W903_RS02815	8.959	8.959	8.979	8.944	8.919	8.928	9.308	9.013	9.159	9.211	9.249	9.167			W903_RS02815	8.84696	8.84608	8.88205	8.91196	8.80413	8.90646	8.88222	9.21586	9.11464	8.7537	8.84487	9.15942
W903_RS04165	12.724	12.716	12.682	12.633	12.624	12.669	12.731	12.755	12.734	12.595	12.644	12.72			W903_RS04165	12.5909	12.6286	12.6345	12.2954	12.2938	12.186	12.2404	12.3263	12.1798	12.5516	12.5462	12.5643
W903_RS05505	9.123	8.925	8.905	8.904	8.946	8.928	9.331	9.436	9.483	9.37	9.355	9.261			W903_RS05505	8.99902	9.0236	9.20275	14.8585	14.8375	14.954	15.2569	15.0326	15.1823	9.1198	9.18587	9.10098
W903_RS02105	8.891	9	8.95	8.896	8.834	8.926	9.372	9.156	9.195	9.041	9.01	9.217			W903_RS02105	9.05	8.9185	8.89781	9.19069	9.42702	9.34211	9.42798	8.74519	9.37377	9.08244	8.76061	8.76605
W903_RS00570	12.727	12.738	12.686	12.6	12.631	12.607	12.708	12.721	12.709	12.769	12.815	12.799			W903_RS00570	12.7611	12.7198	12.7199	12.165	12.1562	12.1961	11.7895	11.8185	11.8058	12.5835	12.6011	12.6217
W903_RS03620	8.619	8.479	8.796	8.534	8.537	8.563	8.388	8.572	8.552	8.509	8.581	8.731			W903_RS03620	8.65459	8.78041	8.71398	8.60666	8.67173	8.5376	8.99595	9.66237	8.9066	8.74771	8.7229	8.80669
W903_RS00810	13.591	13.582	13.519	13.372	13.38	13.39	13.42	13.51	13.434	13.262	13.309	13.435			W903_RS00810	13.612	13.5824	13.578	13.9041	13.9883	13.9676	13.9497	14.1049	13.9291	13.3096	13.4393	13.3759
W903_RS06295	13.327	13.236	13.194	13.057	13.047	13.068	13.099	13.252	13.059	12.919	12.996	13.212			W903_RS06295	12.9163	13.2134	13.1031	12.4813	12.4845	12.4066	12.0053	12.5483	11.976	12.6669	12.8138	12.6783
W903_RS05975	11.226	11.143	11.141	10.963	10.997	11.025	11.512	11.507	11.393	11.333	11.295	11.309			W903_RS05975	11.5324	11.6807	11.6283	15.1345	15.1302	15.0931	15.3953	15.3335	15.2572	11.0693	11.1083	11.1607
W903_RS02415	7.687	7.806	7.923	7.788	7.674	7.499	7.895	7.677	7.805	7.971	7.734	7.91			W903_RS02415	7.72273	7.6275	7.82627	7.89346	7.89412	7.87616	8.15699	8.35421	8.03881	7.66756	7.65107	7.73216
W903_RS04665	9.823	9.871	9.758	9.497	9.483	9.541	9.736	9.697	9.739	9.508	9.535	9.582			W903_RS04665	9.59369	9.71916	9.61669	9.27752	9.24516	9.4041	9.19923	9.52413	9.12668	9.54331	9.73557	9.67382
W903_RS05510	8.943	8.753	8.837	8.531	8.508	8.632	9.133	9.049	8.956	9.158	9.148	9.241			W903_RS05510	9.07208	8.90884	9.00552	14.5665	14.5873	14.6817	14.9065	15.0134	14.9238	8.9276	8.91329	8.8
W903_RS04420	13.639	13.626	13.565	13.138	13.163	13.071	13.775	13.759	13.79	13.066	13.141	13.173			W903_RS04420	13.4902	13.5168	13.5328	13.8418	13.7817	13.8462	13.852	13.5857	13.8096	14.012	14.044	13.9926
W903_RS04415	12.662	12.603	12.578	12.163	12.151	12.116	12.678	12.814	12.716	12.04	12.047	12.122			W903_RS04415	12.4913	12.4261	12.4666	12.7247	12.8103	12.8203	12.6405	12.5085	12.6199	12.8729	12.9953	12.9944
W903_RS05540	11.9	11.942	11.851	11.39	11.45	11.427	11.574	11.651	11.57	11.742	11.863	11.908			W903_RS05540	11.8117	11.725	11.7826	11.8786	11.9316	11.9043	12.0171	12.0719	11.9943	11.8649	11.9177	11.99
W903_RS01610	9.427	9.571	9.518	9.138	9.101	9.031	9.272	9.281	9.199	9.579	9.551	9.547			W903_RS01610	9.32713	9.39394	9.39184	9.04391	9.33485	9.29252	8.87033	9.06273	8.88306	9.31342	9.40273	9.49625
W903_RS02525	10.282	10.15	10.123	9.662	9.699	9.773	9.173	9.31	9.347	9.973	10.004	10.06			W903_RS02525	9.98381	10.1919	10.0254	9.91405	10.0218	9.94548	10.2454	10.4334	10.0517	10.0392	10.0639	9.83828
W903_RS05515	11.059	10.924	10.983	10.454	10.393	10.322	10.727	10.558	10.587	11.139	11.289	11.267			W903_RS05515	11.2497	11.1281	11.1533	15.0648	15.0752	15.2268	15.5268	15.5064	15.4772	11.1455	11.1603	11.1108
W903_RS01065	12.139	12.041	12.044	11.352	11.35	11.435	11.694	11.787	11.724	12.25	12.249	12.331			W903_RS01065	11.6716	11.8823	11.726	11.5407	11.5856	11.5072	11.5768	11.9865	11.6871	11.8408	11.883	11.8688
W903_RS01085	7.942	8.024	7.961	7.53	7.526	7.454	7.565	7.507	7.513	8.067	7.932	7.971			W903_RS01085	8.17602	7.96112	8.07872	7.56659	7.83453	7.71263	7.70629	7.50569	7.72544	8.05524	8.14751	7.92278
W903_RS03755	9.264	9.279	9.333	8.769	8.751	8.685	8.908	8.97	9.005	9.167	9.2	9.171			W903_RS03755	9.13109	8.94394	9.08223	8.69493	8.65175	8.68459	8.69236	8.1967	8.90893	8.67385	8.55385	8.68835
W903_RS00825	9.779	9.901	9.956	9.194	9.151	9.101	9.288	8.894	8.906	10.103	10.032	9.995			W903_RS00825	9.61631	9.34725	9.5644	9.09822	9.32238	8.96484	8.81678	8.84641	9.08614	9.53644	9.22214	9.4503
W903_RS05520	9.338	9.437	9.286	8.31	8.425	8.323	8.905	8.75	8.647	9.586	9.561	9.47			W903_RS05520	9.6821	9.13527	9.39184	13.1525	13.1853	13.3456	13.6196	12.658	13.5885	9.53644	9.39482	9.45877
W903_RS02550	7.25	7.375	7.419	6.413	6.476	6.517	6.885	6.701	6.997	7.078	7.036	6.841			W903_RS02550	6.98713	7.00595	6.98303	6.46174	6.38118	6.7859	6.6015	6.73674	6.80574	7.06454	7.13748	6.93831
W903_RS05525	10.466	10.459	10.52	9.127	8.978	9.025	9.618	9.715	9.624	10.485	10.537	10.594			W903_RS05525	10.462	10.5032	10.5821	14.0733	14.0517	14.0859	14.6047	14.2832	14.5273	10.538	10.5525	10.5548
W903_RS02555	9.473	9.426	9.316	8.22	8.089	8.001	8.767	8.92	8.704	9.105	9.085	9.071			W903_RS02555	9.07755	9.19724	9.05645	7.89346	7.91723	8.10672	8.33269	8.44075	8.25238	8.95892	8.99441	8.95247
W903_RS02545	8.414	8.449	8.302	7.197	7.053	7.161	7.711	7.799	7.722	7.857	7.929	8.148			W903_RS02545	7.91278	8.00525	8.02938	6.97561	7.11635	7.36937	7.53285	7.54275	7.41403	8.0651	8.09839	8.00872

## Sheet: G COG
1084 OD0.6																OD1.2
G COG genes	X1084_AEKO_06_1	X1084_AEKO_06_2	X1084_AEKO_06_3	X1084_WT_06_1	X1084_WT_06_2	X1084_WT_06_3	X1084_dCas9_06_1	X1084_dCas9_06_2	X1084_dCas9_06_3	X1084_xCas9_06_1	X1084_xCas9_06_2	X1084_xCas9_06_3			G COG genes	X1084_AEKO_12_1	X1084_AEKO_12_2	X1084_AEKO_12_3	X1084_WT_12_1	X1084_WT_12_2	X1084_WT_12_3	X1084_dCas9_12_1	X1084_dCas9_12_2	X1084_dCas9_12_3	X1084_xCas9_12_1	X1084_xCas9_12_2	X1084_xCas9_12_3
W903_RS08045	8.674	8.921	8.798	11.355	11.352	11.387	10.752	10.963	10.672	9.849	9.907	10.122			W903_RS08045	10.1296	10.4281	10.4604	11.8439	12.0759	11.9408	11.2728	12.0906	11.3262	9.95692	10.1319	10.177
W903_RS00860	8.848	8.772	8.939	10.414	10.306	10.381	9.092	9.066	9.134	9.768	9.835	9.79			W903_RS00860	8.61728	8.68904	8.79812	10.1251	10.0722	10.0592	8.90338	9.18047	8.97273	9.0146	8.94085	9.04003
W903_RS04600	9.246	9.184	9.182	10.594	10.505	10.625	9.553	9.605	9.63	9.918	9.926	10.012			W903_RS04600	9.47902	9.66699	9.58941	11.3872	11.4121	11.2524	11.3042	11.6724	11.2481	10.0441	10.0812	9.97114
W903_RS07115	10.657	10.608	10.519	12.161	12.144	12.081	11.618	11.484	11.488	11.255	11.184	11.159			W903_RS07115	10.9562	10.9413	11.0603	11.9788	11.9377	12.0157	11.584	11.3643	11.5947	10.7421	10.6893	10.7885
W903_RS00865	6.905	6.864	6.963	7.714	7.816	7.819	7.187	7.15	7.13	7.295	7.375	7.422			W903_RS00865	6.59746	6.66202	6.77842	7.65373	7.54946	7.57927	7.13506	6.85976	7.07268	6.97343	7.15867	7.04671
W903_RS04590	9.399	9.17	9.299	10.458	10.345	10.514	9.888	10.022	9.966	9.779	9.725	9.798			W903_RS04590	9.82802	10.0007	10.008	11.318	11.4667	11.4755	11.2352	12.0855	11.2228	10.1148	10.1484	10.0818
W903_RS04605	9.489	9.459	9.455	10.513	10.507	10.521	9.467	9.471	9.449	10.108	10.082	10.131			W903_RS04605	9.76537	9.87669	9.77634	11.4656	11.4695	11.4876	11.437	11.7698	11.4464	10.2444	10.1271	10.1512
W903_RS00855	8.961	8.893	8.807	9.774	9.801	9.802	8.429	8.379	8.423	9.602	9.637	9.658			W903_RS00855	8.49899	8.7263	8.64873	9.55622	9.64608	9.49013	8.21937	8.11059	8.2336	8.85726	8.83314	8.99984
W903_RS08245	11.883	11.821	11.853	13.044	13.005	12.964	11.722	11.868	11.618	12.178	12.155	12.232			W903_RS08245	12.2419	12.2602	12.2539	12.7058	12.766	12.7513	12.4063	12.362	12.3206	11.9707	11.9763	11.9139
W903_RS01635	13.291	13.273	13.249	14.368	14.372	14.256	13.409	13.412	13.425	13.204	13.199	13.326			W903_RS01635	14.3247	14.1624	14.2412	14.8386	14.8802	14.9187	14.6834	14.5105	14.6756	14.0188	14.07	14.1014
W903_RS08250	10.534	10.42	10.428	11.385	11.286	11.187	10.396	10.38	10.362	10.554	10.597	10.57			W903_RS08250	10.8728	10.9883	10.9428	10.9613	11.0589	11.1229	10.9907	11.1517	11.0192	10.4624	10.6616	10.5627
W903_RS02060	14.445	14.423	14.395	15.441	15.398	15.354	14.645	14.844	14.669	14.347	14.367	14.477			W903_RS02060	15.5989	15.5857	15.5911	14.9958	15.0936	15.0763	14.9743	15.1214	14.9066	14.8867	14.9979	14.9231
W903_RS03720	12.554	12.519	12.457	13.351	13.413	13.296	12.673	12.616	12.619	12.736	12.644	12.626			W903_RS03720	13.6966	13.6497	13.6192	12.4452	12.4817	12.4954	12.5722	12.1372	12.4883	13.0711	12.8358	12.9224
W903_RS02055	14.416	14.319	14.418	15.445	15.233	15.364	14.663	14.996	14.693	14.253	14.26	14.465			W903_RS02055	15.4316	15.7891	15.649	14.8764	14.9909	14.7929	14.7984	15.367	14.8054	14.809	15.0627	14.7357
W903_RS02050	14.796	14.794	14.714	15.765	15.711	15.662	15.154	15.354	15.195	14.696	14.743	14.872			W903_RS02050	15.8648	15.8804	15.9039	15.2505	15.2905	15.3038	15.2477	15.3287	15.2533	15.2497	15.4079	15.3002
W903_RS07480	10.486	10.414	10.401	11.146	11.088	11.066	10.677	10.655	10.706	10.439	10.432	10.507			W903_RS07480	10.6865	10.6636	10.656	10.5064	10.5084	10.6435	10.8805	10.6348	10.794	10.409	10.1577	10.3949
W903_RS01260	9.332	9.296	9.283	9.883	9.863	9.811	16.989	16.962	16.938	9.327	9.174	9.6			W903_RS01260	9.21277	9.07623	9.16987	10.0316	10.0918	10.0263	16.7416	16.7191	16.7388	9.57045	9.55241	9.65555
W903_RS00850	9.268	9.281	9.245	9.888	9.717	9.76	8.137	8.085	8.093	9.917	9.909	9.9			W903_RS00850	9.06659	8.99653	9.09007	9.49217	9.65604	9.49889	7.94592	7.96029	7.93921	9.18731	9.06614	9.15421
W903_RS04430	13.388	13.43	13.2	14.164	14.171	13.933	13.813	13.986	13.784	13.363	13.416	13.459			W903_RS04430	14.033	13.9157	13.8606	14.2346	14.3884	14.3461	14.4784	14.6297	14.2051	13.8136	13.7388	13.8588
W903_RS00910	15.652	15.662	15.569	16.543	16.529	16.391	15.999	16.069	15.94	15.838	15.815	15.972			W903_RS00910	16.7203	16.4501	16.4889	17.0856	17.2168	17.231	17.1663	17.1548	17.0909	16.2771	16.3124	16.3775
W903_RS09270	9.698	9.685	9.706	10.144	10.141	10.112	9.51	9.432	9.464	10	10.036	10.089			W903_RS09270	9.59749	9.45244	9.46879	9.956	9.95089	9.89006	9.29092	9.02634	9.21013	9.49454	9.50913	9.48386
W903_RS06140	9.876	9.883	10.064	10.37	10.338	10.385	10.042	9.891	9.916	10.2	10.152	9.898			W903_RS06140	10.127	10.0924	9.9747	10.0017	9.95358	9.78672	10.0034	10.1524	9.77038	9.99492	9.90075	9.73076
W903_RS02650	5.872	6.117	6.084	6.236	6.29	6.297	6.312	6.196	6.168	6.167	6.117	6.057			W903_RS02650	6.18104	6.26551	6.31885	6.56781	6.38118	6.88645	6.45287	6.24192	6.72976	6.20589	6.27757	6.18406
W903_RS05615	12.154	12.127	12.134	12.658	12.667	12.599	12.147	12.363	12.246	12.086	12.113	12.239			W903_RS05615	12.6237	12.6966	12.6408	13.0066	13.0053	13.0705	13.08	13.3476	13.0118	12.405	12.559	12.4675
W903_RS08145	9.47	9.399	9.504	9.889	9.739	9.871	9.908	9.644	9.723	9.989	9.851	9.82			W903_RS08145	9.433	9.45684	9.40912	9.66524	9.82138	9.62824	9.71764	9.75379	9.74338	9.10591	9.05611	9.14372
W903_RS04900	15.712	15.652	15.657	16.335	16.234	16.299	15.858	16.065	15.902	15.647	15.654	15.806			W903_RS04900	16.2066	16.3321	16.2784	16.5733	16.6496	16.6341	16.4879	16.833	16.4635	16.0568	16.1926	16.097
W903_RS02425	14.474	14.497	14.459	15.023	15.026	14.934	14.931	15.03	14.972	14.301	14.311	14.451			W903_RS02425	14.8423	14.678	14.7483	15.0595	15.1505	15.1973	15.0599	14.8296	15.0522	15.125	15.1379	15.1409
W903_RS06185	10.194	10.237	10.19	10.504	10.534	10.65	10.626	10.55	10.549	10.258	10.248	10.144			W903_RS06185	10.2183	10.1733	10.2901	10.5255	10.6158	10.5437	10.3728	10.7602	10.4537	10.1171	10.1247	10.1922
W903_RS04435	16.14	16.104	16.086	16.724	16.631	16.635	16.35	16.5	16.357	16.029	16.065	16.26			W903_RS04435	16.6672	16.6733	16.632	16.7316	16.8115	16.8156	16.694	17.0449	16.7021	16.4189	16.5728	16.4645
W903_RS03605	16.772	16.711	16.695	17.357	17.256	17.267	17.124	17.224	17.113	16.635	16.645	16.823			W903_RS03605	17.2634	17.3939	17.3104	17.7373	17.7517	17.7528	17.6819	18.1171	17.6621	17.1953	17.3815	17.2092
W903_RS01175	11.436	11.447	11.367	11.823	11.844	11.655	11.822	11.819	11.801	11.323	11.339	11.457			W903_RS01175	11.7904	11.6571	11.6478	12.0282	12.0467	12.1491	12.0462	11.9508	12.0555	11.4106	11.4946	11.5119
W903_RS08590	17.231	17.217	17.156	17.788	17.696	17.715	17.54	17.704	17.56	16.92	16.922	17.173			W903_RS08590	17.825	17.8045	17.7983	18.2081	18.2882	18.2642	18.1402	18.2511	18.116	17.6141	17.8095	17.6757
W903_RS09190	10.417	10.42	10.376	10.756	10.789	10.629	10.345	10.321	10.336	10.372	10.441	10.605			W903_RS09190	10.7023	10.5552	10.6135	10.9842	11.0146	11.1509	11.1236	10.5891	11.0405	10.9275	11.0341	10.9837
W903_RS00730	9.229	9.397	9.394	9.704	9.551	9.625	9.763	9.835	9.444	9.84	9.554	9.643			W903_RS00730	9.69632	9.40081	9.55174	9.84601	9.92371	9.80093	9.79709	10.214	9.84846	9.32144	9.19958	9.36729
W903_RS06235	11.761	11.746	11.77	12.139	12.072	12.094	12.073	12.269	12.163	11.699	11.718	11.83			W903_RS06235	11.8707	11.8993	11.8801	12.5555	12.5995	12.5687	12.5506	12.9622	12.5523	12.0652	12.1187	12.1158
W903_RS08235	11.084	10.963	11	11.363	11.288	11.33	10.774	11.016	10.935	10.966	10.977	11.077			W903_RS08235	11.2888	11.4391	11.3516	11.3482	11.2931	11.2742	11.1857	11.8412	11.2242	11.1021	11.138	11.1477
W903_RS02890	11.72	11.719	11.752	12.105	12.014	12.015	11.844	11.875	11.713	11.763	11.797	11.804			W903_RS02890	11.9702	11.9958	11.9501	11.7774	11.9459	11.8251	11.7592	11.8989	11.7324	11.6693	11.6842	11.6434
W903_RS04585	12.12	12.03	12.009	12.399	12.365	12.347	12.293	12.264	12.299	12.043	12.093	12.111			W903_RS04585	12.1502	12.1577	12.148	12.3416	12.3325	12.3826	12.2995	12.3126	12.2913	12.0911	12.1465	12.133
W903_RS06180	12.167	12.171	12.089	12.476	12.511	12.367	12.372	12.421	12.417	11.992	12.075	12.206			W903_RS06180	12.3985	12.3113	12.3625	12.5535	12.6089	12.673	12.574	12.3441	12.5893	12.2327	12.4239	12.3128
W903_RS04125	14.946	15.01	14.89	15.274	15.384	15.278	15.133	15.166	15.224	14.631	14.782	14.901			W903_RS04125	15.4141	15.3239	15.3612	15.5644	15.5486	15.6519	15.6365	15.285	15.6127	15.4824	15.594	15.5783
W903_RS04120	14.982	14.978	14.893	15.334	15.32	15.23	15.226	15.339	15.278	14.661	14.761	14.967			W903_RS04120	15.5463	15.3994	15.4232	15.6672	15.7368	15.824	15.8125	15.7298	15.7356	15.5746	15.6882	15.6783
W903_RS02655	5.953	5.985	5.826	6.017	6.057	6.061	6.104	5.594	5.871	6.097	5.965	5.594			W903_RS02655	6.18104	6.07095	6.06198	6.10952	5.99123	6.20252	5.99906	6.02794	6.16576	5.86928	5.9911	5.89056
W903_RS04070	9.885	9.998	9.797	10.124	10.201	9.954	10.246	10.128	10.186	10.124	10.124	10.236			W903_RS04070	10.0572	9.68958	9.90681	10.2322	10.1679	10.3522	10.2841	9.34185	10.226	9.90465	9.96344	10.0981
W903_RS04765	12.564	12.62	12.598	12.864	12.804	12.873	12.752	12.896	12.728	12.464	12.488	12.536			W903_RS04765	12.9373	12.9987	12.8852	12.9653	13.107	13.0536	12.9737	13.5808	12.9911	12.8197	12.847	12.7521
W903_RS08065	9.885	9.951	9.956	10.183	9.972	10.178	10.26	10.229	10.145	10.24	10.007	9.991			W903_RS08065	9.9427	9.77479	9.9652	10.7564	10.8771	10.6157	10.7355	11.6209	10.9202	10.0585	9.66509	9.88604
W903_RS05265	9.651	9.536	9.676	9.827	9.687	9.81	9.552	9.305	9.438	9.617	9.613	9.585			W903_RS05265	9.6821	9.77303	9.8015	9.50466	9.58833	9.38531	9.43602	9.77213	9.46332	9.31342	9.19958	9.27916
W903_RS06995	11.934	11.795	11.806	12.005	12.022	12.011	11.841	11.999	11.925	11.891	11.96	12.04			W903_RS06995	11.8431	11.9041	11.8688	12.0458	12.0906	12.0976	11.9858	12.1213	11.9707	11.9764	11.9946	11.9047
W903_RS09625	11.951	11.982	11.926	12.193	12.14	12.019	11.887	11.919	11.949	11.814	11.861	11.994			W903_RS09625	12.1605	12.1404	12.2184	12.0762	12.0379	12.1526	12.2397	12.0327	12.2349	11.8986	12.0414	11.9936
W903_RS07610	12.015	12.059	12.027	12.206	12.156	12.219	11.741	11.662	11.753	11.569	11.545	11.499			W903_RS07610	12.2437	12.1401	12.2053	10.7968	10.8428	10.9587	10.4317	10.4207	10.4037	11.238	11.1107	11.2127
W903_RS04790	9.921	9.978	9.918	10.008	10.118	10.035	10.348	10.347	10.332	9.663	9.724	9.798			W903_RS04790	10.0627	9.82495	10.0743	10.2112	10.2134	10.3254	10.2662	9.95651	10.2526	9.99492	10.0184	10.1641
W903_RS08240	9.438	9.524	9.518	9.594	9.65	9.531	8.716	8.841	8.725	9.51	9.633	9.47			W903_RS08240	9.68923	9.5213	9.68914	8.79402	8.974	8.95847	8.82174	8.87063	8.76942	9.08244	9.03073	9.21054
W903_RS08635	11.684	11.572	11.638	11.747	11.754	11.732	11.855	11.932	11.881	11.64	11.649	11.77			W903_RS08635	11.5637	11.6783	11.6749	11.8079	11.8081	11.7567	11.6809	12.099	11.7357	11.6879	11.7696	11.7243
W903_RS01265	9.105	9.299	9.158	9.323	9.27	9.18	16.192	16.173	16.153	9.351	9.354	9.371			W903_RS01265	8.9036	8.67385	8.74675	9.26613	9.38368	9.27219	15.8696	15.6906	15.894	9.3013	9.2963	9.40722
W903_RS02670	6.233	6.244	6.404	6.321	6.332	6.358	6.331	6.536	5.951	6.266	6.401	6.47			W903_RS02670	6.77899	6.77302	6.46883	6.86788	6.92654	7.23761	6.90814	6.85976	6.89877	6.1421	6.75731	6.60249
W903_RS08630	10.984	10.987	11.005	11.014	11.094	11.081	11.129	11.289	11.234	10.94	11.048	11.194			W903_RS08630	11.1255	10.8912	10.9347	11.2267	11.3016	11.2653	11.1295	11.2561	11.0846	11.1432	11.3122	11.2556
W903_RS05795	9.171	9.089	9.168	9.131	9.291	9.163	9.311	9.334	9.311	9.165	9.196	9.176			W903_RS05795	9.18269	9.09902	9.26975	9.47676	9.28429	9.35182	9.59096	9.79382	9.53113	9.22633	9.35867	9.42892
W903_RS08125	9.162	9.168	9.139	9.238	9.191	9.133	9.154	9.106	8.977	9.397	9.208	9.292			W903_RS08125	9.08299	8.92809	9.01379	8.34701	8.39478	8.55472	8.09163	7.98002	8.24864	8.77738	8.76061	8.95848
W903_RS06320	9.714	9.702	9.576	9.623	9.802	9.64	9.68	9.58	9.718	9.595	9.663	9.575			W903_RS06320	9.55127	9.55453	9.5043	9.44254	9.35131	9.62425	9.60386	8.81466	9.44426	9.81967	9.60815	9.80554
W903_RS03855	10.213	10.246	10.223	10.27	10.232	10.231	10.294	10.269	10.298	10.316	10.272	10.318			W903_RS03855	10.1191	10.2775	10.2288	10.4301	10.3214	10.5117	10.5368	10.7126	10.5225	10.2018	10.2633	10.2948
W903_RS08840	10.225	10.176	10.252	10.279	10.246	10.166	10.315	10.294	10.265	10.325	10.358	10.284			W903_RS08840	10.6136	10.5032	10.4154	10.0796	10.2067	10.2524	10.2344	10.1496	10.1011	10.2756	10.3856	10.3343
W903_RS01850	12.56	12.665	12.608	12.6	12.599	12.611	12.783	12.883	12.703	12.397	12.375	12.49			W903_RS01850	12.7577	12.6761	12.6949	12.717	12.8324	12.8011	12.7047	12.7764	12.6616	12.7779	12.8024	12.8047
W903_RS06635	14.128	14.076	14.026	14.082	14.075	13.983	13.735	13.815	13.709	14.081	14.106	14.233			W903_RS06635	14.0206	14.1197	14.0758	13.7302	13.8129	13.8019	13.509	13.7952	13.4413	13.7695	13.8197	13.7968
W903_RS02995	11.308	11.235	11.284	11.243	11.239	11.245	11.632	11.654	11.661	11.122	11.094	11.205			W903_RS02995	11.2168	11.4009	11.3653	10.9548	11.0261	11.0476	11.0461	11.4565	11.1372	10.8837	10.8987	10.9346
W903_RS07645	9.61	9.557	9.535	9.499	9.544	9.52	9.674	9.723	9.799	9.49	9.486	9.487			W903_RS07645	9.3722	9.50014	9.39184	9.89944	9.79461	9.68304	10.2426	10.063	10.1051	9.97224	9.81463	9.79557
W903_RS08770	6.65	6.677	6.837	6.738	6.626	6.676	6.625	6.738	6.415	6.643	6.712	6.578			W903_RS08770	6.84291	6.8405	6.56474	6.72379	6.66084	6.85403	6.43452	6.52699	6.64714	6.6388	6.51264	6.60249
W903_RS02105	8.891	9	8.95	8.896	8.834	8.926	9.372	9.156	9.195	9.041	9.01	9.217			W903_RS02105	9.05	8.9185	8.89781	9.19069	9.42702	9.34211	9.42798	8.74519	9.37377	9.08244	8.76061	8.76605
W903_RS03380	9.877	9.796	9.752	9.708	9.756	9.699	10.13	10.128	10.174	9.503	9.532	9.48			W903_RS03380	9.4159	9.33773	9.47327	9.61497	9.71435	9.67147	9.63491	9.49789	9.62436	9.90731	9.93107	9.92922
W903_RS09095	10.509	10.441	10.443	10.352	10.39	10.359	10.05	10.054	10.051	10.569	10.622	10.602			W903_RS09095	10.4724	10.3441	10.3309	9.92026	9.95895	10.0384	9.73336	9.7296	9.71322	10.1101	10.1854	10.0981
W903_RS05180	11.186	11.145	11.066	11.046	11.017	11.005	10.914	10.724	10.798	11.24	11.091	11.018			W903_RS05180	11.0392	11.0286	11.0348	10.7418	10.7408	10.6976	10.7323	10.8636	10.6335	10.9064	10.686	10.7734
W903_RS01275	5.915	6.117	6.182	6.017	5.986	6.027	6.104	5.897	6.122	6.121	6.095	6.245			W903_RS01275	6.10326	6.116	6.06198	5.594	5.99123	5.594	5.99906	5.594	5.85103	5.594	5.87524	5.594
W903_RS05875	9.537	9.557	9.485	9.443	9.431	9.393	9.274	9.33	9.313	9.516	9.56	9.52			W903_RS05875	9.54735	9.56882	9.69555	9.84274	9.84476	9.9033	9.92693	9.79382	9.87475	9.3955	9.34641	9.35827
W903_RS02660	6.851	7.041	6.938	6.901	6.693	6.991	6.403	6.663	6.575	7.106	6.914	7.049			W903_RS02660	6.8734	6.97773	6.82505	6.88831	6.62615	6.88645	6.72829	6.63803	6.60282	6.67158	6.47119	6.84903
W903_RS04285	9.064	9.079	9.058	8.913	8.98	8.833	8.601	8.547	8.708	8.851	8.973	9.062			W903_RS04285	9.06659	8.95336	9.07039	8.67276	8.51076	8.51153	8.44712	8.26189	8.58552	8.64189	8.91329	8.74528
W903_RS02675	7.211	7.291	7.24	7.158	6.998	7.101	6.885	6.774	6.827	7.148	7.268	7.293			W903_RS02675	7.16133	7.22064	7.13782	7.13155	7.13794	6.97803	7.04212	6.89231	6.86487	7.04247	7.02513	6.9094
W903_RS04295	7.595	7.528	7.677	7.446	7.309	7.511	6.792	7.074	6.941	7.773	7.626	7.743			W903_RS04295	7.72273	7.81207	7.74582	6.52403	7.04896	6.63321	6.71503	6.79136	6.68938	6.82018	6.97677	7.02061
W903_RS08815	6.357	6.349	6.338	6.164	6.057	6.338	6.905	6.904	6.43	6.573	6.526	6.544			W903_RS08815	6.63677	6.26551	6.35939	6.27858	6.15403	6.44843	6.45287	6.71782	6.5235	6.31588	6.38093	6.47167
W903_RS04445	9.546	9.573	9.484	9.31	9.336	9.207	9.235	9.001	9.117	9.613	9.622	9.646			W903_RS04445	9.49132	9.41898	9.29197	9.4178	9.39563	9.28746	9.83523	9.52413	9.91906	9.47311	9.45692	9.42028
W903_RS02665	7.224	7.2	7.36	7.143	6.95	7.01	6.724	6.663	6.789	7.092	7.279	7.422			W903_RS02665	7.06515	7.01978	7.25881	7.02119	6.66084	6.82055	6.81628	6.79136	6.67551	7.04247	6.97677	6.81745
W903_RS02680	6.324	6.49	6.42	6.05	6.198	6.378	6.104	6.116	6.168	6.428	6.466	6.344			W903_RS02680	6.46725	6.53546	6.3788	5.97915	6.33145	6.3366	6.13604	6.12448	6.03803	5.98272	6.38093	6.37061
W903_RS01575	10.984	11.008	11.085	10.767	10.563	10.671	10.826	10.8	10.708	11.114	10.959	10.963			W903_RS01575	11.2568	11.1874	11.1042	10.5623	10.6576	10.4746	11.0767	11.3929	11.1558	10.6907	10.6501	10.5783
W903_RS04300	8.763	8.632	8.714	8.413	8.461	8.353	7.829	7.949	7.801	8.606	8.51	8.679			W903_RS04300	8.99902	9.01463	9.06443	7.36519	7.5795	7.32704	7.22923	7.34529	7.43506	8.15073	7.8818	7.96029
W903_RS04080	8.107	8.246	8.055	7.915	7.787	7.774	8.186	8.025	8.147	7.914	8.144	8.039			W903_RS04080	8.20687	7.75341	7.95181	7.89346	8.09905	8.04654	8.4759	7.59637	8.32148	8.29913	8.19492	8.46008
W903_RS05670	7.035	6.985	6.856	6.689	6.626	6.74	6.676	6.701	6.599	7.026	6.914	6.915			W903_RS05670	6.90301	6.93396	6.96329	6.62289	6.62615	6.71267	6.81628	7.05528	6.89877	6.89964	6.78751	6.99387
W903_RS09235	6.307	6.369	6.355	6.111	6.089	6.061	5.975	5.897	5.985	6.368	6.453	6.344			W903_RS09235	6.18104	6.35762	6.3977	6.04917	5.87533	6.27312	5.95653	6.39844	6.10606	6.31588	5.9911	6.25258
W903_RS05785	9.602	9.595	9.523	9.163	9.116	9.27	9.618	9.395	9.556	9.182	9.239	9.296			W903_RS05785	9.42019	9.31849	9.2559	9.47535	9.53895	9.63223	9.72552	9.83974	9.80685	9.90465	9.85258	9.75498
W903_RS00335	6.592	6.61	6.635	6.301	6.223	6.468	6.529	6.329	6.353	6.971	6.766	6.891			W903_RS00335	6.81146	6.43896	6.51819	6.394	6.47146	6.27312	6.57069	6.71782	6.4168	6.53242	6.21897	6.31421
W903_RS04280	8.364	8.4	8.334	7.949	8.097	7.936	7.676	7.91	7.577	8.311	8.301	8.358			W903_RS04280	8.0565	8.47746	8.35878	7.25415	7.25963	7.26061	7.18737	7.16024	7.17216	7.99453	7.93932	7.92278
W903_RS08035	8.904	9.087	8.918	8.547	8.562	8.594	8.376	8.514	8.353	8.805	8.8	8.776			W903_RS08035	9.09921	8.68904	8.86612	8.44101	8.71084	8.65323	8.28266	8.09269	8.20301	8.64834	8.55385	8.65899
W903_RS01875	6.448	6.458	6.465	6.138	6.089	6.093	5.975	5.897	6.016	6.687	6.581	6.611			W903_RS01875	6.18104	6.29766	6.3977	5.83802	5.87533	5.89995	5.95653	5.90142	5.90859	6.06937	6.33122	6.18406
W903_RS08985	6.672	6.81	6.938	6.321	6.555	6.415	6.228	6.266	6.249	6.768	6.784	6.815			W903_RS08985	6.77899	6.5124	6.54951	6.33873	6.27779	6.20252	6.26788	6.02794	6.03803	6.45309	6.07959	6.25258
W903_RS09135	9.931	9.799	9.954	9.366	9.34	9.284	9.159	9.1	9.09	9.788	9.611	9.616			W903_RS09135	9.94568	9.81128	9.91121	9.15936	9.33899	9.22536	9.1073	9.13852	8.96379	8.9276	8.95713	9.04003
W903_RS02710	6.905	6.926	6.911	6.396	6.425	6.548	6.572	6.386	6.472	7.182	6.944	7.028			W903_RS02710	6.98713	6.82405	6.80201	6.21214	6.33145	6.39467	6.19247	6.30899	6.16576	6.73382	6.55208	6.9094
W903_RS01880	6.271	6.61	6.521	6.164	5.945	5.989	5.975	5.897	5.82	6.665	6.757	6.704			W903_RS01880	6.55629	6.38576	6.4341	5.89268	6.07975	5.89995	6.07265	6.07871	5.90859	6.31588	5.594	6.10588
W903_RS07100	11.938	11.807	11.808	10.993	11.015	11.032	10.197	10.195	10.274	11.71	11.723	11.822			W903_RS07100	11.6662	11.709	11.6289	10.543	10.5066	10.4634	10.0481	10.2086	10.0263	11.1941	11.2383	11.149
W903_RS03805	8.292	8.35	8.373	7.734	7.767	7.723	7.792	7.869	7.789	8.19	8.202	8.2			W903_RS03805	8.23705	8.19583	8.31533	7.66421	7.77211	7.71263	7.65493	7.70537	7.7199	8.13216	8.09839	8.13357
W903_RS09230	6.694	6.596	6.573	6.05	6.173	6.204	6.157	6.021	5.914	6.665	6.73	6.733			W903_RS09230	6.51299	6.57974	6.60886	6.33873	6.42768	6.20252	6.03743	6.27634	6.29202	6.60478	6.55208	6.64198
W903_RS08805	6.776	6.886	6.92	6.236	6.46	6.358	6.044	6.196	6.229	7.134	6.875	6.866			W903_RS08805	6.77899	6.68146	6.79028	6.55347	6.42768	6.54595	6.91907	6.84309	6.70303	6.60478	6.58974	6.56112
W903_RS08800	7.453	7.382	7.378	6.901	6.857	6.801	7.042	6.993	7.005	7.365	7.369	7.406			W903_RS08800	7.16133	7.16159	7.28157	7.13155	6.97719	6.88645	7.48051	7.77578	7.22299	6.84736	7.45424	7.16877
W903_RS01655	10.887	10.942	10.877	10.065	10.077	10.126	11.231	11.209	11.186	10.103	10.095	10.083			W903_RS01655	10.4928	10.3919	10.488	10.1491	10.2179	10.159	10.361	9.7703	10.3773	10.6421	10.6583	10.7717
W903_RS06345	8.757	8.784	8.772	8.138	8.081	8.104	7.774	7.827	7.856	8.824	8.79	8.868			W903_RS06345	8.69808	8.59938	8.6163	7.89784	7.95116	7.89006	7.5831	7.43807	7.62788	8.20496	8.14751	8.4515
W903_RS08980	8.234	8.207	8.176	7.439	7.7	7.613	7.033	7.198	7.073	7.993	7.952	8.039			W903_RS08980	7.90007	8.02373	8.10273	7.31096	7.36994	7.21416	6.95118	6.95448	6.92076	7.61337	7.57894	7.67218
W903_RS07095	9.825	9.716	9.77	9.087	8.998	9.004	8.644	9.007	8.594	9.582	9.617	9.616			W903_RS07095	9.47077	9.60296	9.55174	9.11103	9.06692	9.06895	9.03688	9.24249	9.13068	9.51913	9.46827	9.58005
W903_RS08810	6.746	6.81	6.681	6.359	6.146	6.178	6.331	6.329	6.353	7.003	6.875	6.938			W903_RS08810	6.7454	6.60104	6.7168	6.44537	6.59006	6.39467	6.52227	6.69851	6.79348	6.41017	6.47119	6.56112
W903_RS00355	6.448	6.267	6.465	5.767	5.986	5.948	5.594	5.594	6.072	6.471	6.548	6.245			W903_RS00355	5.88903	6.32831	6.20485	5.93869	6.07975	6.02587	5.99906	5.90142	5.95702	6.20589	5.87524	6.18406
W903_RS08995	6.715	6.832	6.681	6.189	6.246	6.204	6.044	6.021	6.072	6.585	6.757	6.578			W903_RS08995	6.71058	6.8726	6.69099	6.21214	6.21916	6.20252	6.03743	6.39844	6.03803	6.6388	6.66051	6.60249
W903_RS01290	8.337	8.44	8.263	7.657	7.544	7.754	7.886	7.897	7.772	8.214	8.161	8.225			W903_RS01290	7.96241	7.98652	8.14183	7.28289	7.48714	7.44986	6.97206	7.18503	7.20629	7.76956	7.97267	7.87107
W903_RS00340	7.595	7.341	7.513	6.806	6.878	6.868	6.724	6.841	6.989	7.52	7.691	7.707			W903_RS00340	7.20654	7.27684	7.11202	6.91823	6.51293	6.74998	7.04212	6.96947	6.78107	7.08619	7.15867	7.23621
W903_RS09225	6.972	7.013	6.818	6.413	6.408	6.204	6.182	6.116	6.229	6.913	7.049	7.028			W903_RS09225	6.8734	6.79033	6.99276	6.42864	6.15403	6.20252	6.21869	5.97016	6.10606	6.56937	6.62583	6.78484
W903_RS01270	8.342	8.2	8.269	7.598	7.591	7.473	8.412	8.539	8.326	7.986	8.156	8.305			W903_RS01270	7.98656	8.28955	8.13797	7.64315	7.80992	7.8479	8.13285	8.24588	7.95788	7.92005	8.07824	8.04393
W903_RS01285	8.149	8.145	7.907	7.368	7.419	7.264	7.829	7.543	7.801	8.093	8.09	8.058			W903_RS01285	7.83466	7.79038	7.77657	7.13155	7.07188	7.0624	7.1261	7.04143	7.2875	7.64075	7.56401	7.83091
W903_RS08795	7.185	7.388	7.2	6.584	6.613	6.622	7.016	6.935	6.678	7.201	7.419	7.481			W903_RS08795	7.25006	7.16159	7.2356	6.82574	6.84564	6.49867	6.98235	6.79136	7.3031	7.01994	6.84525	7.12152
W903_RS03800	7.004	7.022	6.704	6.189	6.408	6.252	6.292	6.266	6.353	6.825	6.883	6.733			W903_RS03800	7.08997	6.80733	6.80201	6.27858	6.27779	6.44843	6.24378	6.30899	6.19328	6.3646	6.27757	6.64198
W903_RS07105	11.442	11.31	11.363	10.359	10.305	10.353	9.685	9.815	9.746	11.12	11.188	11.218			W903_RS07105	11.187	11.2264	11.1791	9.94283	9.97492	9.78672	9.54265	9.9549	9.54014	10.5835	10.6368	10.7095
W903_RS09445	8.347	8.189	8.176	7.348	7.567	7.492	7.322	7.126	7.21	8.116	8.063	8.225			W903_RS09445	7.90007	7.67617	7.86472	7.26861	7.40458	7.23761	7.41888	7.06895	7.23125	7.59946	7.5489	7.88419
W903_RS08755	6.683	6.764	6.798	6.111	6.023	6.152	6.011	6.021	6.145	6.718	6.603	6.704			W903_RS08755	6.67442	6.53546	6.67781	6.04917	5.99123	6.02587	6.03743	5.97016	5.95702	6.60478	6.33122	6.51762
W903_RS08975	8.26	8.204	8.12	7.439	7.324	7.272	6.781	6.663	6.73	7.996	8.105	8.148			W903_RS08975	8.09015	7.79038	7.75615	7.11526	7.15913	7.32704	6.97206	6.30899	6.5235	7.45119	7.42101	7.73216
W903_RS02695	6.814	6.81	6.798	6.28	5.986	6.027	6.044	6.196	6.249	6.816	6.784	6.815			W903_RS02695	6.41866	6.64215	6.534	6.18823	5.99123	5.89995	6.29109	6.24192	6.19328	6.60478	6.6939	6.7511
W903_RS08740	8.891	8.812	8.759	7.953	7.844	7.789	7.666	7.629	7.678	8.619	8.678	8.924			W903_RS08740	8.64721	8.79098	8.81246	7.73038	7.82228	7.77448	7.35399	7.79844	7.60381	8.40271	8.63754	8.51869
W903_RS08760	7.087	7.119	7.069	6.213	6.146	6.318	6.331	6.196	6.4	7.127	7.108	7.205			W903_RS08760	6.95982	6.8405	6.83637	6.41152	5.99123	5.89995	5.99906	6.34011	6.13677	6.79223	6.97677	6.78484
W903_RS03825	9.063	9.032	9.065	7.923	7.816	7.954	7.63	7.693	7.596	8.402	8.531	8.534			W903_RS03825	8.92199	8.79098	8.81246	7.5265	7.48714	7.61393	7.57692	7.73713	7.68616	7.76956	7.91661	8.02056
W903_RS03795	7.753	7.727	7.634	6.702	6.705	6.74	6.664	6.536	6.667	7.415	7.395	7.467			W903_RS03795	7.66294	7.53316	7.50097	6.64918	6.51293	6.71267	6.80418	6.59532	6.29202	7.35292	7.11589	7.57661
W903_RS02705	8.12	7.952	7.969	7.015	6.94	6.991	7.224	7.222	7.191	7.891	7.892	7.92			W903_RS02705	7.88724	7.75341	7.7715	7.12344	6.90027	7.16578	7.0988	7.01322	6.99432	7.36985	7.5489	7.76114
W903_RS01885	8.915	8.91	8.909	7.744	7.792	7.728	7.726	7.739	7.817	8.88	8.877	8.964			W903_RS01885	8.60208	8.49493	8.68825	7.71541	7.63753	7.41028	7.77706	7.51506	7.77426	8.49189	8.69068	8.49387
W903_RS09220	7.511	7.447	7.56	6.511	6.54	6.533	6.403	6.58	6.444	7.289	7.268	7.51			W903_RS09220	7.29203	7.25468	7.26645	6.56781	6.66084	6.3366	6.16499	6.36988	6.45401	7.4193	7.27824	7.19169
W903_RS02715	8.228	8.164	8.251	7.134	7.071	7.186	7.187	7.126	7.15	8.064	8.226	8.157			W903_RS02715	7.97454	7.98021	8.09478	7.09874	7.00165	6.94838	7.21267	7.36653	7.19785	7.70676	7.86999	7.73216
W903_RS09150	7.382	7.466	7.384	6.34	6.613	6.297	6.271	6.266	6.229	6.852	6.973	6.733			W903_RS09150	6.98713	7.16159	7.17957	6.13709	5.99123	6.12196	6.43452	6.24192	6.37762	6.53242	6.51264	6.84903
W903_RS02725	8.078	8.076	8.027	6.988	6.899	6.981	7.025	7.048	7.028	7.928	7.942	7.889			W903_RS02725	8.02198	7.89544	7.87416	6.78174	7.04896	6.91787	6.98235	6.93928	6.96341	7.7448	7.60828	7.50866
W903_RS00370	7.674	7.637	7.749	6.651	6.68	6.564	6.529	6.386	6.55	7.773	7.73	7.707			W903_RS00370	7.48245	7.52422	7.68749	6.55347	6.55238	6.39467	6.58624	6.69851	6.61785	7.36985	7.31555	7.38004
W903_RS03815	7.769	7.83	7.615	6.584	6.705	6.676	6.875	6.808	6.688	7.252	7.268	7.259			W903_RS03815	7.3718	7.40183	7.60345	6.58191	6.66084	6.7859	6.80418	6.82615	6.79348	6.99694	7.11589	6.51762
W903_RS03820	8.735	8.726	8.696	7.452	7.538	7.499	7.608	7.677	7.434	8.147	8.012	8.048			W903_RS03820	8.63232	8.43735	8.37838	7.49707	7.33428	7.30531	7.36137	7.29051	7.3031	7.73225	7.60828	7.526
W903_RS03840	9.551	9.655	9.521	8.152	8.323	8.199	8.224	8.142	8.047	9.273	9.204	9.089			W903_RS03840	9.33626	9.08767	9.31218	7.90655	8.09905	8.0091	8.06201	8.01863	7.9854	8.62236	8.66436	8.65899
W903_RS09145	7.908	7.969	7.983	6.761	6.801	6.676	6.572	6.738	6.72	7.277	7.29	7.391			W903_RS09145	7.86121	7.61086	7.75615	6.63613	6.84564	6.88645	6.53873	6.42593	6.63261	6.84736	6.87293	6.9094
W903_RS09140	10.168	10.128	10.17	8.31	8.293	8.316	8.137	8.131	8.061	9.005	9.124	9.163			W903_RS09140	9.7139	9.94081	9.96414	8.24276	8.04807	8.16435	7.97362	8.22968	7.89622	8.7051	8.49513	8.52687
W903_RS09005	8.084	7.99	7.987	6.495	6.613	6.484	6.403	6.021	6.385	7.753	7.683	7.579			W903_RS09005	7.75162	7.93524	7.83114	6.58191	6.59006	6.63321	6.45287	6.42593	6.4168	7.43535	7.38686	7.2791
W903_RS09015	8.44	8.47	8.328	6.849	7.044	6.501	6.558	6.329	6.525	8.15	8.021	8.233			W903_RS09015	8.23705	8.0718	8.14952	6.67473	6.87332	6.71267	6.4708	6.20542	6.31446	7.48228	7.50247	7.83091
W903_RS09130	7.619	7.642	7.681	6.05	6.118	6.123	6.157	6.116	5.914	7.382	7.212	7.343			W903_RS09130	7.39095	7.29859	7.36152	5.89268	5.99123	6.12196	6.19247	6.12448	5.85103	6.82018	6.72614	6.71612
W903_RS09010	8.32	8.297	8.266	6.48	6.555	6.533	6.558	6.489	6.444	8.047	7.84	7.856			W903_RS09010	7.7938	7.87509	7.95624	6.55347	6.47146	6.59068	6.53873	6.30899	6.4168	7.40304	7.57894	7.64111
W903_RS09125	8.047	8.126	8.005	6.447	6.146	6.297	6.157	6.386	6.122	7.697	7.518	7.632			W903_RS09125	7.90007	7.92869	7.87416	6.01566	6.33145	6.20252	6.13604	6.50291	6.26878	6.92481	6.97677	7.04671
W903_RS09115	9.011	9.211	9.199	6.997	6.909	6.835	6.612	6.738	6.622	8.789	8.627	8.684			W903_RS09115	8.96399	8.76975	8.70631	6.60944	6.84564	7.035	6.48833	6.63803	6.50669	7.96312	7.90511	7.74673
W903_RS09110	9.422	9.365	9.465	7.11	7.097	6.972	6.712	6.774	6.799	8.768	8.802	8.899			W903_RS09110	8.86609	9.11307	8.99511	6.78174	6.92654	6.74998	6.58624	6.73674	6.48951	8.14148	8.13783	8.0669
W903_RS04325	12.983	12.814	12.872	9.338	9.465	9.4	9.572	9.852	9.732	12.684	12.717	12.803			W903_RS04325	12.5573	12.6845	12.6158	9.18897	8.95249	8.97118	9.55746	9.87578	9.73165	12.0533	12.1721	12.0152

## Sheet: V COG
	OD0.6															OD1.2
V COG genes	X1084_AEKO_06_1	X1084_AEKO_06_2	X1084_AEKO_06_3	X1084_WT_06_1	X1084_WT_06_2	X1084_WT_06_3	X1084_dCas9_06_1	X1084_dCas9_06_2	X1084_dCas9_06_3	X1084_xCas9_06_1	X1084_xCas9_06_2	X1084_xCas9_06_3			V COG genes	X1084_AEKO_12_1	X1084_AEKO_12_2	X1084_AEKO_12_3	X1084_WT_12_1	X1084_WT_12_2	X1084_WT_12_3	X1084_dCas9_12_1	X1084_dCas9_12_2	X1084_dCas9_12_3	X1084_xCas9_12_1	X1084_xCas9_12_2	X1084_xCas9_12_3
W903_RS01645	10.368	10.311	10.319	11.464	11.468	11.403	10.46	10.412	10.512	10.452	10.475	10.458			W903_RS01645	11.328	11.3045	11.2705	12.2748	12.162	12.3396	12.1391	12.2124	12.1666	11.2651	11.3796	11.2532
W903_RS06715	9.706	9.694	9.787	10.392	10.484	10.517	10.492	10.539	10.521	10.273	10.163	10.286			W903_RS06715	10.0322	10.0127	9.99145	9.79616	9.89321	9.85303	9.41175	9.61437	9.58722	10.3241	10.19	10.3727
W903_RS06710	10.899	10.906	10.922	11.64	11.577	11.597	11.506	11.591	11.522	11.299	11.274	11.343			W903_RS06710	11.1983	11.419	11.3431	10.9191	10.9107	10.9235	10.7342	11.3351	10.7573	11.5715	11.4918	11.5099
W903_RS03700	12.129	12.01	12.079	12.836	12.768	12.865	12.009	12.317	12.134	11.926	11.95	11.987			W903_RS03700	12.6307	13.0995	12.834	12.3427	12.4316	12.3027	12.3839	13.2247	12.3095	12.541	12.5852	12.3529
W903_RS03695	11.921	11.832	11.867	12.537	12.569	12.523	11.914	12.003	11.942	11.832	11.845	11.926			W903_RS03695	12.5274	12.2998	12.3552	12.1039	12.2854	12.1914	12.1467	12.0036	12.1122	12.1968	12.1447	12.3163
W903_RS07335	7.448	7.16	7.179	7.657	7.624	7.707	7.559	7.561	7.591	7.583	7.509	7.391			W903_RS07335	7.33258	7.42146	7.49467	7.20968	6.95217	7.19022	7.08955	7.18503	7.06318	7.64075	7.75867	7.64111
W903_RS04880	10.841	10.908	10.866	11.464	11.433	11.439	11.732	11.705	11.744	10.863	10.975	10.975			W903_RS04880	11.132	10.9951	11.143	11.146	11.0414	11.0843	11.1608	11.1482	11.1842	11.4889	11.5577	11.513
W903_RS04875	11.467	11.423	11.312	11.885	11.929	12.028	12.123	12.322	12.264	11.284	11.282	11.432			W903_RS04875	11.3223	11.5631	11.4249	11.6653	11.6324	11.6184	11.7079	11.4977	11.6224	11.9978	12.0909	11.9352
W903_RS03350	11.827	11.794	11.808	12.121	12.146	12.118	12.234	12.36	12.302	11.799	11.886	11.941			W903_RS03350	11.8993	11.9153	11.9557	12.2303	12.2633	12.3286	12.298	12.1369	12.2609	11.9928	12.0426	11.945
W903_RS08405	10.969	10.905	10.857	11.144	11.193	11.202	11.113	11.114	11.189	10.685	10.63	10.728			W903_RS08405	10.83	10.8568	10.9019	11.6024	11.6333	11.6744	11.7528	11.8712	11.6921	10.9725	10.9029	11.004
W903_RS02830	10.045	10.011	9.935	10.126	10.306	10.208	9.967	10.116	10.059	9.91	9.918	10.009			W903_RS02830	10.0736	10.0524	9.9747	10.2471	10.2246	10.2472	10.2472	10.0007	10.1102	10.1193	10.0589	9.87029
W903_RS03340	11.897	11.811	11.819	12.088	12.119	12.043	12.088	12.167	12.172	11.857	11.84	11.871			W903_RS03340	11.9061	11.879	11.921	12.2862	12.2416	12.3207	12.2418	12.3526	12.2737	12.0771	12.0781	11.9827
W903_RS03345	11.592	11.574	11.553	11.775	11.84	11.786	11.866	11.91	11.934	11.531	11.587	11.631			W903_RS03345	11.5598	11.5878	11.6279	11.9613	11.8191	11.9207	11.96	11.6244	11.9312	11.704	11.7528	11.6718
W903_RS00965	11.684	11.652	11.687	11.725	11.792	11.827	11.922	12.079	11.955	11.506	11.594	11.621			W903_RS00965	11.6168	11.8296	11.7835	12.0232	12.0486	11.9239	11.9999	12.4874	11.985	11.8212	11.8738	11.7656
W903_RS09465	7.665	7.674	7.723	7.714	7.721	7.838	7.514	7.645	7.722	7.736	7.819	7.755			W903_RS09465	7.69318	7.92869	7.86945	7.9022	8.11891	8.10672	8.08323	8.4125	8.00791	7.58539	7.95053	7.55996
W903_RS09430	8.126	7.787	7.915	7.953	7.974	7.989	7.792	7.693	7.781	7.899	7.808	7.92			W903_RS09430	7.55109	7.77572	7.64896	8.15901	8.28576	8.04654	8.05343	7.74496	8.22221	7.95248	8.02649	7.60927
W903_RS05080	7.723	7.674	7.686	7.678	7.792	7.696	7.745	7.91	7.722	7.802	7.691	7.856			W903_RS05080	7.80756	7.81207	7.85521	7.87136	7.69305	7.54364	7.9224	8.03753	7.97629	7.79386	7.91661	7.73216
W903_RS03650	11.795	11.649	11.74	11.75	11.754	11.764	11.535	11.693	11.549	11.382	11.508	11.531			W903_RS03650	11.4944	11.6694	11.6406	11.2967	11.3298	11.3783	11.1418	11.6339	11.1607	11.6086	11.7404	11.5558
W903_RS08455	12.872	12.871	12.851	12.894	12.84	12.86	13.203	13.347	13.255	12.178	12.195	12.193			W903_RS08455	12.2876	12.3183	12.2569	12.8348	12.84	12.8479	12.6873	12.989	12.6765	13.0663	13.1181	13.1092
W903_RS09250	8.761	8.782	8.679	8.721	8.802	8.63	8.364	8.049	8.303	8.601	8.595	8.605			W903_RS09250	8.75406	8.7626	8.87752	8.82109	8.52552	8.78192	8.62291	8.26189	8.55288	8.74771	8.56815	8.75224
W903_RS08460	12.697	12.593	12.649	12.606	12.526	12.602	12.995	13.211	13.045	11.948	11.972	12.061			W903_RS08460	12.0992	12.2565	12.0798	12.6263	12.6705	12.5958	12.5283	12.8323	12.4677	12.859	12.8333	12.7868
W903_RS02115	9.656	9.481	9.64	9.458	9.473	9.505	9.548	9.704	9.583	9.458	9.541	9.604			W903_RS02115	9.63858	9.89137	9.70828	9.47253	9.5136	9.54191	9.52014	10.321	9.48525	9.59709	9.55596	9.52875
W903_RS04305	10.416	10.316	10.426	10.328	10.273	10.169	10.105	10.094	10.151	10.345	10.309	10.266			W903_RS04305	10.3787	10.6075	10.5164	9.85902	9.76734	9.67919	9.78079	10.2286	9.7818	9.97478	9.8612	9.92007
W903_RS05085	8.925	8.891	8.943	8.717	8.855	8.751	8.685	8.629	8.743	8.877	8.939	8.939			W903_RS05085	8.7052	8.8119	8.74924	8.96743	8.82799	8.90646	9.05586	8.69947	9.00139	8.72961	8.7544	8.82658
W903_RS05630	11.159	11.117	11.088	10.845	10.962	11.013	10.798	10.952	10.893	10.825	10.891	10.879			W903_RS05630	10.8492	10.9232	10.8841	10.6968	10.8643	10.6708	10.7542	10.7022	10.6749	11.0199	11.0468	11.0577
W903_RS02840	11.174	11.077	11.103	10.922	10.822	10.98	10.595	10.711	10.636	10.722	10.804	10.885			W903_RS02840	10.9925	11.1261	11.0181	10.5166	10.4545	10.4296	10.1275	10.5777	10.0848	10.8606	11.043	10.8792
W903_RS02835	10.971	11.02	10.902	10.725	10.784	10.719	10.449	10.523	10.541	10.726	10.717	10.807			W903_RS02835	10.6811	10.7294	10.8106	10.3874	10.5175	10.503	10.1065	9.87747	10.1112	10.7657	10.8361	10.8166
W903_RS05625	11.576	11.529	11.524	11.29	11.274	11.321	11.219	11.168	11.359	11.183	11.276	11.269			W903_RS05625	11.1463	11.2525	11.3312	10.9862	10.9134	10.9915	10.877	10.8395	10.8359	11.3889	11.4881	11.4015
W903_RS01775	7.647	7.485	7.539	7.476	7.432	7.257	7.267	7.393	7.261	7.616	7.779	7.767			W903_RS01775	7.51724	7.46923	7.54418	8.01887	8.00586	7.87616	7.98272	7.6973	8.03444	7.40304	7.50247	7.49108
W903_RS00060	10.568	10.515	10.489	10.327	10.226	10.292	10.295	10.445	10.448	10.451	10.508	10.385			W903_RS00060	10.4199	10.5315	10.4431	10.4659	10.4199	10.3713	10.5772	10.4403	10.5172	10.4034	10.3916	10.3905
W903_RS06385	10.996	11.063	10.949	10.651	10.809	10.728	11.054	10.959	11.054	10.58	10.519	10.622			W903_RS06385	10.8155	10.6626	10.7363	10.5248	10.5121	10.6077	10.5844	10.0689	10.5285	10.9392	10.9799	10.9895
W903_RS00455	10.82	10.818	10.76	10.326	10.431	10.362	10.342	10.231	10.317	10.57	10.636	10.699			W903_RS00455	10.7558	10.4459	10.564	10.4524	10.532	10.5289	10.5082	10.127	10.5531	10.3575	10.3371	10.4719
W903_RS06590	11.914	11.851	11.842	11.373	11.372	11.328	11.277	11.325	11.33	11.969	12.041	12.082			W903_RS06590	11.7796	11.648	11.7691	11.047	11.1092	11.0639	11.0341	10.791	10.9536	11.9191	11.9537	11.9412
W903_RS03540	8.457	8.488	8.362	8.003	7.931	8.173	8.458	8.331	8.483	8.311	8.213	8.249			W903_RS03540	7.87429	8.14085	7.86945	7.32475	7.27874	7.16578	7.11708	7.6394	7.34122	8.12278	8.16667	7.98472
W903_RS08935	10.91	10.943	10.865	10.42	10.496	10.233	9.963	10.057	9.904	10.996	11.029	11.087			W903_RS08935	11.1566	10.7958	10.9309	11.2835	11.2523	11.329	11.5275	10.822	11.486	10.8997	11.0112	10.9924
W903_RS05215	10.073	10.122	10.16	9.654	9.636	9.55	9.509	9.506	9.484	10.303	10.237	10.156			W903_RS05215	10.1217	9.98405	10.0773	9.45547	9.41533	9.52485	9.39369	9.2239	9.56828	9.75615	9.70396	9.81873
W903_RS03545	9.845	9.842	9.845	9.253	9.277	9.398	9.771	9.73	9.72	9.586	9.571	9.55			W903_RS03545	9.06108	9.08482	9.02816	8.36261	8.22327	8.23043	8.18072	8.1686	8.21839	9.39929	9.14864	9.20551
W903_RS09950	9.882	9.762	9.751	9.286	9.238	9.223	9.88	9.715	9.808	10.258	10.189	10.131			W903_RS09950	9.46246	9.29406	9.44309	8.8564	8.78596	8.74527	9.22736	9.32452	9.40699	9.7969	9.79077	9.85758
W903_RS01780	7.709	7.479	7.56	7.059	7.273	7.136	7.025	7.021	7.286	7.399	7.518	7.552			W903_RS01780	7.3718	7.3305	7.55626	7.65373	7.77211	7.46919	7.71187	7.79844	7.63383	7.31831	7.42101	7.526
W903_RS03535	7.995	7.982	7.961	7.197	7.412	7.723	7.873	7.842	7.743	7.761	7.794	7.856			W903_RS03535	7.20654	7.14941	7.05857	6.82574	6.97719	6.88645	6.71503	6.45245	6.58754	7.51261	7.04853	7.19169
W903_RS01550	8.356	8.416	8.381	7.704	7.752	7.696	7.635	7.595	7.518	8.415	8.407	8.336			W903_RS01550	8.27627	8.38199	8.15334	7.64845	7.59426	7.80434	7.6491	7.59637	7.69184	8.23129	8.20421	8.15509
W903_RS05310	7.244	6.926	7.129	6.511	6.425	6.501	6.386	6.58	6.525	6.665	6.914	6.915			W903_RS05310	6.98713	6.94875	6.83637	6.49349	6.27779	6.54595	6.3964	6.55039	6.24465	6.49374	6.51264	6.56112
W903_RS01555	8.161	8.099	7.95	7.272	7.365	7.324	7.295	7.373	7.249	8.266	8.054	8.148			W903_RS01555	8.01028	8.22779	8.01253	7.3718	7.17994	7.30531	7.47381	7.71338	7.39264	7.98414	7.83392	8.16572
W903_RS05230	9.565	9.518	9.47	8.645	8.576	8.656	8.624	8.705	8.816	9.261	9.208	9.36			W903_RS05230	9.38105	9.25915	9.38391	8.78028	8.47317	8.76737	8.80432	8.56548	8.81	8.90633	8.81535	8.92203
W903_RS05305	8.266	8.204	8.076	7.307	7.359	7.401	7.171	7.289	7.273	7.748	7.79	7.961			W903_RS05305	7.72273	7.9221	7.90668	6.96626	7.42154	7.30531	7.02256	7.14764	7.10069	7.38656	7.42101	7.47326
W903_RS05225	11.131	11.098	11.105	9.725	9.828	9.756	10.06	9.964	10.081	10.818	10.846	10.944			W903_RS05225	10.8024	10.6192	10.7208	9.61369	9.60213	9.66759	9.74375	9.26084	9.71454	10.2465	10.1739	10.3615
W903_RS00885	7.275	7.16	7.165	6.189	6.29	6.229	6.386	6.116	6.353	7.399	7.24	7.375			W903_RS00885	6.84291	6.85668	7.11202	6.25722	6.33145	6.12196	6.29109	6.30899	5.99961	7.10743	7.00122	6.6798
W903_RS05335	8.46	8.253	8.409	7.321	7.139	7.28	7.308	7.222	7.23	8.263	8.136	8.058			W903_RS05335	8.04509	8.04798	8.11064	6.66204	6.81717	6.97803	6.90814	6.65864	6.92076	7.69382	7.73259	7.7754
W903_RS05475	11.578	11.51	11.486	9.908	9.938	9.84	10.082	9.97	10.128	11.795	11.85	11.812			W903_RS05475	11.2327	11.1452	11.2632	12.2804	12.1776	12.3535	12.4687	11.8759	12.4338	11.404	11.4199	11.4573
W903_RS05330	8.482	8.428	8.475	7.118	7.243	7.161	7.26	6.964	7.123	8.266	8.002	8.265			W903_RS05330	7.87429	8.0718	8.16854	6.80398	6.72649	6.7859	6.64577	6.85976	6.7685	7.92005	7.60828	7.97256
W903_RS00880	7.815	7.68	7.672	6.447	6.57	6.358	6.469	6.663	6.512	7.798	7.819	7.951			W903_RS00880	7.55109	7.52422	7.51347	6.41152	6.42768	6.59068	6.4708	6.42593	6.43563	7.54223	7.29704	7.25785
W903_RS06650	13.014	12.865	12.924	10.789	10.816	10.712	11.584	11.649	11.749	12.602	12.664	12.794			W903_RS06650	12.5646	12.6234	12.6232	10.5417	10.4121	10.6804	10.5772	10.6878	10.6167	12.1103	12.1651	12.193
W903_RS03745	8.573	8.681	8.643	7.042	7.352	7.136	6.813	6.841	6.957	8.639	8.552	8.487			W903_RS03745	8.44871	8.27944	8.28789	6.74739	6.72649	6.63321	6.77954	6.67879	6.67551	8.10383	7.99446	8.11171
