# Supplementary material for: Group B Streptococcus Cas9 variants provide insight into programmable gene repression and CRISPR-Cas transcriptional effects
Source: Commun Biol. 2023 Jun 9;6:620. doi: 10.1038/s42003-023-04994-w (PMC10256743; doi:10.1038/s42003-023-04994-w)
Supplement: Supplementary file 10 — Supplemental Data 7 [file 42003_2023_4994_MOESM10_ESM.xlsx]

## Sheet: Fig2A 1084
	FflucE 316			FflucE 267 (+)			No Pffluc (- Control)			FflucE 68			FflucI -76			FflucI -34			FflucE 277			FflucE 1189			FflucE 1390
Rep1	25.3548	26.1825	21.7102	99.0448	107.067	75.8745	0.7369	0.779076	0.777346	10.2347	8.59766	10.4664	17.4945	16.0545	20.6274	23.1168	29.6606	29.678	6.85044	6.39956	6.38534	9.13566	7.21443	6.15579	44.7373	33.2883	26.3876
Rep2	26.4779	25.4796	21.9408	94.7611	101.679	115.162	0.955752	0.689448	0.820549	13.0266	11.8405	31.1095	23.0443	22.8717	25.7581	39.5044	34.1127	33.2858	8.28319	7.94365	11.9158	6.74392	7.41047	6.54788	49.9913	47.9524	48.2661
Rep3	34.4804	33.7875	33.7413	130.346	131.57	126.651	2.86374	3.23326	3.44111	15.7968	14.3187	13.7875	26.836	28.5219	29.8383	45.0808	40.8545	43.2794	10.6698	8.2679	9.05312	18.9607	19.0531	18.9376	26.9284	29.5381	28.9838

## Sheet: Fig2A A909
	FflucE 316			Ffluc 267 (+)			FflucE 68			FflucI -76			FflucI -34			FflucE 277			No Pffluc (- Control)			FflucE 1189			FflucE 1390
Rep1	42.2249	44.9139	47.9389	138.061	127.515	122.809	18.1504	17.7723	15.9656	64.5348	50.7539	41.4687	12.2683	10.7138	12.5204	5.25186	4.66365	4.66365	1.30246	1.21843	1.1344	9.78946	7.73073	6.59633	52.5606	52.8547	55.2495
Rep2	44.0316	41.6787	39.9561	119.994	129.364	123.188	16.1757	16.974	15.6715	44.3257	44.2416	45.7122	14.7472	14.6632	15.7556	4.91574	4.87372	4.32753	1.26045	2.05873	1.51253	7.22655	7.94081	7.01648	52.6446	54.8714	35.3765
Rep3	41.3426	40.9645	39.9981	115.583	121.339	125.204	14.7472	17.7303	15.1253	40.2922	41.5107	44.7878	18.1084	18.9907	18.4865	5.12581	4.95775	4.49559	1.17642	1.1344	1.21843	7.98282	8.52901	8.73909	33.822	30.5028	29.5364

## Sheet: Fig2B 1084
	GGG			AGG			CGG			TGG
Rep1	20.1591	15.8409	16.4181	57.152	44.7277	38.3283	21.8105	16.511	15.9221	26.1087	19.6754	18.0938
Rep2	14.152	14.5582	15.0285	32.9501	34.5499	38.8048	16.8878	16.5345	15.875	16.8072	15.9494	17.4773
Rep3	18.0855	13.8741	15.1781	41.0855	40.2345	39.4516	16.087	17.2882	16.9114	17.9598	16.834	16.6999

## Sheet: Fig2B A909
	GGG			AGG			CGG			TGG
Rep1	39.526	32.6205	33.1904	76.5093	61.8388	62.8479	40.3815	31.682	32.4976	42.4956	40.7225	35.2491
Rep2	36.128	33.5412	35.1854	58.3458	57.285	62.5891	25.5548	25.1156	25.2202	36.2706	36.868	36.6175
Rep3	28.3675	30.4501	32.1162	57.4661	64.4779	68.0485	32.644	32.9368	36.9937	35.808	37.4655	39.7396

## Sheet: Fig3B
10/84 dCas9:Sham	10/84 dCas9:cyl 283	10/84 dCas9:cyl 384	10/84 dCas9:Sham	10/84 dCas9:cyl 283	10/84 dCas9:cyl 384	A909 dCas9:Sham	A909 dCas9:covR 227	A909 dCas9:covR 313	A909 dCas9:Sham	A909 dCas9:covR 227	A909 dCas9:covR 313
1.03176	0.736147	0.436925	0.970432	0.118832	0.47448	1.07357	0.259871	0.2669	1.0435	12.9402	19.7792
1.03149	0.736283	1.03759	1.00179	0.112356	0.4526	0.928864	0.28254	0.2737	0.980437	13.4602	19.202
0.936754	0.741753	1.14968	1.02777	0.107855	0.344971	0.99757	0.285201	0.137879	0.976065	13.963	17.63
1	0.620657	0.995527	1	0.0964396	0.447893	1	0.280039	0.258782	1	15.8279	17.6388

## Sheet: Fig3B Ct Values
Target	Content	Sample	Cq
recA	Unkn	1084 Sham	19.08
recA	Unkn	1084 Sham	19.41
recA	Unkn	1084 Sham	19.2
recA	Unkn	1084 Cyl 283 PS	18.77
recA	Unkn	1084 Cyl 283 PS	18.47
recA	Unkn	1084 Cyl 283 PS	18.6
recA	Unkn	1084 Cyl 384 PS	18.32
recA	Unkn	1084 Cyl 384 PS	18.16
recA	Unkn	1084 Cyl 384 PS	18.35
recA	Unkn	A909 Sham	20.14
recA	Unkn	A909 Sham	20.02
recA	Unkn	A909 Sham	19.85
recA	Unkn	A909 CovR 227 PS	19.93
recA	Unkn	A909 CovR 227 PS	19.96
recA	Unkn	A909 CovR 227 PS	20.07
recA	Unkn	A909 CovR 313 PS	20.59
recA	Unkn	A909 CovR 313 PS	20.7
recA	Unkn	A909 CovR 313 PS	21.38
recA	Neg Ctrl	water	34.45
covR	Unkn	1084 Sham	14.33
covR	Unkn	1084 Sham	14.33
covR	Unkn	1084 Sham	14.47
covR	Unkn	1084 Cyl 283 PS	14.2
covR	Unkn	1084 Cyl 283 PS	14.2
covR	Unkn	1084 Cyl 283 PS	14.19
covR	Unkn	1084 Cyl 384 PS	14.61
covR	Unkn	1084 Cyl 384 PS	13.36
covR	Unkn	1084 Cyl 384 PS	13.22
covR	Unkn	A909 Sham	15.13
covR	Unkn	A909 Sham	15.33
covR	Unkn	A909 Sham	15.23
covR	Unkn	A909 CovR 227 PS	17.15
covR	Unkn	A909 CovR 227 PS	17.03
covR	Unkn	A909 CovR 227 PS	17.02
covR	Unkn	A909 CovR 313 PS	18.02
covR	Unkn	A909 CovR 313 PS	17.98
covR	Unkn	A909 CovR 313 PS	18.97
covR	Neg Ctrl	water	N/A
cylD	Unkn	1084 Sham	13.52
cylD	Unkn	1084 Sham	13.47
cylD	Unkn	1084 Sham	13.44
cylD	Unkn	1084 Cyl 283 PS	15.93
cylD	Unkn	1084 Cyl 283 PS	16.01
cylD	Unkn	1084 Cyl 283 PS	16.07
cylD	Unkn	1084 Cyl 384 PS	13.6
cylD	Unkn	1084 Cyl 384 PS	13.67
cylD	Unkn	1084 Cyl 384 PS	14.06
cylD	Unkn	A909 Sham	15.63
cylD	Unkn	A909 Sham	15.72
cylD	Unkn	A909 Sham	15.72
cylD	Unkn	A909 CovR 227 PS	11.98
cylD	Unkn	A909 CovR 227 PS	11.92
cylD	Unkn	A909 CovR 227 PS	11.87
cylD	Unkn	A909 CovR 313 PS	12.27
cylD	Unkn	A909 CovR 313 PS	12.31
cylD	Unkn	A909 CovR 313 PS	13.5
cylD	Neg Ctrl	water	37.85
recA	Unkn	1084 Sham	18.99
recA	Unkn	1084 Cyl 283 PS	18.25
recA	Unkn	1084 Cyl 384 PS	18.05
recA	Unkn	A909 Sham	19.58
recA	Unkn	A909 CovR 227 PS	19.64
recA	Unkn	A909 CovR 313 PS	20.18
recA	Neg Ctrl	water	33.28
cylD	Unkn	1084 Sham	13.4
cylD	Unkn	1084 Cyl 283 PS	16.04
cylD	Unkn	1084 Cyl 384 PS	13.62
cylD	Unkn	A909 Sham	15.71
cylD	Unkn	A909 CovR 227 PS	11.79
cylD	Unkn	A909 CovR 313 PS	12.17
cylD	Neg Ctrl	water	35.62
covR	Unkn	1084 Sham	14.29
covR	Unkn	1084 Cyl 283 PS	14.24
covR	Unkn	1084 Cyl 384 PS	13.36
covR	Unkn	A909 Sham	15.42
covR	Unkn	A909 CovR 227 PS	17.31
covR	Unkn	A909 CovR 313 PS	17.97
covR	Neg Ctrl	water	35.52

## Sheet: Fig3C
	10/84 Sham			10/84 cyl 283 PS			10/84 cyl 384 PS			A909 Sham PS			A909 covR 227 PS			A909 covR 313 PS			PBS			Positive Control
Rep1	114.921	114.19	115.56	6.21194	6.02923	6.30329	45.7217	35.4446	28.6845	10.0944	9.68331	9.54628	61.2058	51.9336	51.2028	50.8374	42.3873	40.743	4.5676	4.65895	4.88733	101.218	100.259	100.122
Rep2	112.82	118.164	115.56	6.12059	6.12059	5.8922	31.7905	24.2083	31.0597	9.95737	10.003	9.82034	69.8386	69.8386	63.3983	38.0481	36.3124	39.7838	4.61328	4.70463	4.70463	99.1626	100.305	97.7467
Rep3	112.865	112.5	117.342	6.44032	6.71437	6.94275	28.9129	25.5786	30.7856	9.91169	10.3228	10.8709	52.1163	52.1163	54.5371	37.2716	33.5262	41.1998	4.93301	4.79598	4.7503	99.665	100.807	100.716

## Sheet: Fig4A 1084
Time	Sham PS			CcpA 160			CcpA 861			CcpA 886
0:00:09	0.097667	0.099667	0.099	0.098667	0.097667	0.099	0.092667	0.094333	0.097667	0.093	0.094333	0.094333
0:10:09	0.097333	0.099	0.098333	0.098	0.098	0.099333	0.092667	0.094667	0.098667	0.092667	0.094333	0.094
0:20:09	0.097333	0.099333	0.098667	0.098	0.097667	0.098667	0.093333	0.095333	0.099333	0.093	0.094333	0.094333
0:30:09	0.097667	0.099333	0.098	0.098	0.097333	0.098667	0.093333	0.095	0.098333	0.092333	0.094	0.094333
0:40:09	0.100333	0.1	0.099	0.098333	0.097	0.098	0.093333	0.094667	0.098333	0.093	0.094333	0.094333
0:50:09	0.100333	0.101667	0.100333	0.099667	0.098	0.098667	0.094333	0.095	0.098333	0.093667	0.094667	0.094667
1:00:09	0.100333	0.102	0.100667	0.1	0.099	0.099667	0.094	0.095667	0.098667	0.093333	0.094667	0.094667
1:10:09	0.102	0.102	0.101	0.100667	0.099667	0.099667	0.096333	0.097	0.099333	0.094333	0.095333	0.095
1:20:09	0.102667	0.102333	0.101333	0.099667	0.099333	0.1	0.098333	0.098667	0.101	0.094667	0.096	0.096
1:30:09	0.105	0.105333	0.100333	0.1	0.098333	0.099333	0.098333	0.098667	0.101333	0.095333	0.097	0.096667
1:40:09	0.103667	0.106667	0.105	0.100667	0.098333	0.099667	0.098333	0.098333	0.101	0.095	0.098	0.097667
1:50:09	0.107667	0.117667	0.115667	0.101667	0.098333	0.099	0.099	0.098333	0.101333	0.096667	0.099333	0.099333
2:00:09	0.117333	0.121667	0.125333	0.102	0.100333	0.099	0.103333	0.097333	0.101	0.099	0.101667	0.101333
2:10:09	0.121	0.130667	0.134	0.103	0.101	0.101667	0.106667	0.099333	0.102	0.102	0.103667	0.104
2:20:09	0.130667	0.136333	0.144	0.103667	0.101667	0.102	0.107	0.103667	0.105667	0.103	0.106667	0.105667
2:30:09	0.140333	0.146	0.156667	0.104333	0.103	0.103667	0.11	0.11	0.112333	0.107	0.11	0.108667
2:40:09	0.152667	0.161667	0.168667	0.104667	0.103667	0.104667	0.109333	0.111667	0.114333	0.109333	0.113667	0.111333
2:50:09	0.165667	0.167333	0.185	0.105	0.104333	0.104333	0.110667	0.113667	0.114667	0.110333	0.117333	0.115667
3:00:09	0.171333	0.182333	0.203667	0.106	0.105	0.105333	0.113	0.115333	0.116333	0.113	0.121	0.121333
3:10:09	0.201333	0.211333	0.236667	0.106667	0.106	0.106333	0.113	0.113333	0.117333	0.117667	0.126333	0.127
3:20:09	0.241333	0.25	0.274333	0.107	0.106667	0.107	0.113667	0.115	0.116667	0.120333	0.131667	0.134
3:30:09	0.277667	0.298667	0.315	0.107667	0.107333	0.107667	0.114667	0.116333	0.118667	0.121667	0.134	0.136333
3:40:09	0.325667	0.345667	0.353	0.108333	0.108667	0.108333	0.116667	0.118333	0.118667	0.125333	0.137	0.137333
3:50:09	0.374667	0.386333	0.404333	0.109667	0.109	0.109333	0.119667	0.119333	0.119333	0.134333	0.139333	0.143333
4:00:09	0.435333	0.43	0.458667	0.111	0.110333	0.110333	0.121	0.122	0.122	0.139	0.147333	0.154333
4:10:09	0.491	0.489667	0.521667	0.111667	0.112333	0.111	0.124667	0.124333	0.124	0.149	0.157	0.164333
4:20:09	0.541667	0.555333	0.572667	0.112333	0.113333	0.113	0.128333	0.126333	0.125333	0.16	0.164	0.172667
4:30:09	0.578667	0.569667	0.596	0.113667	0.114	0.114333	0.131333	0.131333	0.129667	0.172667	0.178	0.185
4:40:09	0.593	0.600667	0.615667	0.114333	0.116	0.115	0.136	0.131	0.132667	0.184333	0.193667	0.196667
4:50:09	0.591333	0.594667	0.608	0.116667	0.117	0.116	0.140333	0.137333	0.135333	0.200667	0.205667	0.214
5:00:09	0.596	0.588333	0.614	0.117	0.119333	0.117	0.146333	0.141667	0.141667	0.223	0.222	0.236
5:10:09	0.603333	0.599333	0.626333	0.118333	0.121667	0.117667	0.151667	0.145667	0.147667	0.248333	0.242333	0.260333
5:20:09	0.594333	0.615667	0.624333	0.120333	0.124333	0.120333	0.16	0.153667	0.153	0.278333	0.262333	0.286
5:30:09	0.6	0.604	0.626	0.122667	0.127667	0.122	0.168667	0.163	0.163667	0.312	0.289667	0.324
5:40:09	0.600667	0.596667	0.628	0.123667	0.131333	0.123667	0.179	0.174	0.175333	0.347333	0.316667	0.354
5:50:09	0.601	0.600333	0.623667	0.126333	0.135333	0.126	0.194	0.182667	0.187	0.377	0.349333	0.387333
6:00:09	0.583333	0.593333	0.631	0.128333	0.142667	0.128667	0.208333	0.192667	0.197333	0.408667	0.384	0.420667
6:10:09	0.585	0.619	0.61	0.131	0.149333	0.131333	0.224333	0.202	0.209333	0.453333	0.413333	0.453
6:20:09	0.598667	0.591667	0.605	0.135667	0.157667	0.134667	0.249667	0.218667	0.223333	0.495667	0.447	0.486333
6:30:09	0.589333	0.585	0.588	0.137667	0.167	0.139	0.269667	0.234	0.237333	0.529	0.487667	0.517
6:40:09	0.584333	0.571667	0.583667	0.144	0.178667	0.141667	0.292333	0.249333	0.257	0.578	0.536667	0.558
6:50:09	0.576667	0.582667	0.581667	0.147667	0.198333	0.147667	0.320333	0.268667	0.279667	0.61	0.586333	0.582667
7:00:09	0.579667	0.563333	0.575333	0.154333	0.220333	0.151667	0.346333	0.291667	0.305	0.645667	0.63	0.603667
7:10:09	0.588	0.558667	0.575	0.159333	0.253	0.158	0.381	0.312	0.328333	0.680667	0.677333	0.634333
7:20:09	0.576667	0.565333	0.576667	0.17	0.288667	0.166667	0.417333	0.34	0.350667	0.699667	0.704333	0.649
7:30:09	0.577667	0.564	0.572	0.177	0.328667	0.175333	0.460333	0.367	0.38	0.713	0.733667	0.664333
7:40:09	0.577	0.562667	0.567667	0.188333	0.373667	0.186333	0.502667	0.397	0.405	0.733333	0.759	0.677667
7:50:09	0.58	0.563667	0.573	0.205	0.417667	0.202	0.559	0.427333	0.435	0.744667	0.773	0.687
8:00:09	0.579667	0.557667	0.57	0.222333	0.458333	0.220667	0.6	0.460667	0.468	0.753333	0.804667	0.698333

## Sheet: Fig4A A909
Times	Sham PS			CcpA 160			CcpA 861			CcpA 886
0:00:09	0.097	0.097	0.097	0.095	0.096	0.096	0.097	0.097	0.096	0.098	0.093	0.095
0:10:09	0.099	0.099	0.098	0.095	0.095	0.096	0.1	0.098	0.096	0.1	0.093	0.094
0:20:09	0.097	0.099	0.097	0.095	0.096	0.096	0.098	0.097	0.097	0.097	0.093	0.096
0:30:09	0.097	0.098	0.097	0.095	0.096	0.097	0.098	0.099	0.098	0.098	0.094	0.097
0:40:09	0.099	0.099	0.098	0.097	0.097	0.098	0.1	0.101	0.099	0.098	0.096	0.098
0:50:09	0.1	0.102	0.098	0.098	0.098	0.1	0.101	0.102	0.101	0.099	0.099	0.099
1:00:09	0.104	0.103	0.101	0.099	0.1	0.101	0.104	0.103	0.103	0.102	0.101	0.101
1:10:09	0.103	0.103	0.107	0.1	0.101	0.103	0.107	0.105	0.104	0.106	0.103	0.103
1:20:09	0.101	0.105	0.114	0.101	0.101	0.104	0.107	0.107	0.105	0.106	0.105	0.106
1:30:09	0.1	0.109	0.118	0.101	0.102	0.106	0.106	0.108	0.106	0.106	0.105	0.108
1:40:09	0.103	0.111	0.122	0.103	0.103	0.108	0.107	0.11	0.109	0.108	0.108	0.11
1:50:09	0.11	0.115	0.123	0.105	0.104	0.109	0.108	0.111	0.111	0.115	0.11	0.113
2:00:09	0.136	0.115	0.127	0.107	0.105	0.11	0.111	0.113	0.113	0.122	0.117	0.115
2:10:09	0.139	0.121	0.133	0.107	0.106	0.11	0.112	0.115	0.114	0.135	0.126	0.119
2:20:09	0.156	0.125	0.146	0.108	0.107	0.111	0.117	0.115	0.116	0.145	0.138	0.125
2:30:09	0.164	0.138	0.163	0.106	0.107	0.112	0.12	0.117	0.118	0.151	0.142	0.13
2:40:09	0.178	0.148	0.198	0.106	0.108	0.114	0.12	0.119	0.12	0.16	0.145	0.137
2:50:09	0.188	0.174	0.215	0.12	0.109	0.116	0.123	0.12	0.124	0.163	0.153	0.147
3:00:09	0.198	0.19	0.223	0.121	0.11	0.117	0.123	0.123	0.127	0.198	0.167	0.157
3:10:09	0.244	0.198	0.247	0.129	0.111	0.119	0.13	0.124	0.13	0.208	0.193	0.174
3:20:09	0.269	0.217	0.279	0.128	0.111	0.121	0.136	0.126	0.134	0.238	0.212	0.205
3:30:09	0.3	0.238	0.307	0.131	0.113	0.124	0.15	0.128	0.137	0.239	0.232	0.228
3:40:09	0.339	0.255	0.356	0.133	0.115	0.127	0.165	0.131	0.141	0.264	0.225	0.253
3:50:09	0.384	0.295	0.386	0.139	0.116	0.13	0.17	0.136	0.147	0.289	0.283	0.253
4:00:09	0.42	0.315	0.405	0.146	0.117	0.131	0.176	0.142	0.155	0.307	0.311	0.334
4:10:09	0.481	0.339	0.438	0.15	0.119	0.133	0.186	0.146	0.162	0.344	0.345	0.35
4:20:09	0.508	0.365	0.462	0.161	0.12	0.133	0.193	0.135	0.172	0.373	0.39	0.422
4:30:09	0.522	0.381	0.476	0.16	0.119	0.135	0.205	0.158	0.176	0.414	0.426	0.427
4:40:09	0.549	0.4	0.49	0.169	0.13	0.154	0.217	0.169	0.171	0.406	0.447	0.471
4:50:09	0.572	0.417	0.507	0.174	0.141	0.154	0.238	0.183	0.202	0.433	0.478	0.516
5:00:09	0.61	0.438	0.528	0.182	0.145	0.168	0.259	0.183	0.21	0.479	0.501	0.547
5:10:09	0.629	0.454	0.531	0.193	0.145	0.172	0.283	0.2	0.234	0.483	0.526	0.553
5:20:09	0.641	0.465	0.528	0.203	0.154	0.184	0.304	0.213	0.256	0.509	0.511	0.565
5:30:09	0.653	0.485	0.534	0.215	0.161	0.184	0.335	0.225	0.266	0.519	0.537	0.579
5:40:09	0.66	0.501	0.565	0.232	0.166	0.203	0.363	0.247	0.289	0.524	0.53	0.612
5:50:09	0.662	0.507	0.56	0.253	0.177	0.215	0.405	0.264	0.331	0.532	0.53	0.63
6:00:09	0.649	0.511	0.556	0.27	0.186	0.233	0.446	0.298	0.361	0.542	0.545	0.62
6:10:09	0.634	0.514	0.542	0.297	0.197	0.248	0.473	0.321	0.406	0.551	0.545	0.619
6:20:09	0.634	0.509	0.543	0.319	0.209	0.269	0.507	0.358	0.448	0.563	0.546	0.613
6:30:09	0.636	0.525	0.534	0.35	0.223	0.287	0.51	0.388	0.471	0.565	0.546	0.599
6:40:09	0.635	0.513	0.549	0.37	0.235	0.308	0.546	0.425	0.495	0.557	0.542	0.59
6:50:09	0.629	0.52	0.533	0.396	0.254	0.339	0.576	0.456	0.515	0.559	0.541	0.589
7:00:09	0.619	0.515	0.526	0.437	0.275	0.369	0.582	0.48	0.538	0.556	0.539	0.587
7:10:09	0.617	0.516	0.538	0.468	0.295	0.395	0.606	0.502	0.579	0.547	0.535	0.583
7:20:09	0.61	0.52	0.523	0.498	0.319	0.424	0.583	0.52	0.618	0.555	0.537	0.581
7:30:09	0.614	0.518	0.525	0.524	0.344	0.446	0.606	0.537	0.618	0.557	0.541	0.576
7:40:09	0.618	0.515	0.525	0.541	0.372	0.463	0.611	0.534	0.622	0.56	0.539	0.572
7:50:09	0.612	0.508	0.521	0.56	0.404	0.485	0.608	0.552	0.637	0.537	0.541	0.57
8:00:09	0.619	0.511	0.521	0.576	0.418	0.495	0.599	0.571	0.648	0.546	0.544	0.567

## Sheet: Fig4B 1084
Sham PS	CcpA 160	CcpA 861	CcpA 886
0.596	0.117	0.146333	0.223
0.588333	0.119333	0.141667	0.222
0.614	0.117	0.141667	0.236

[truncated: 25 more sheets: Fig4B A909, Fig4C, Fig4C Ct Values, Fig5C, Fig5D, Fig6C 1084, Fig6C A909, Fig6D, Fig6E, Fig7D OD0.6, Fig7D OD1.2, Fig7 LE Heatmaps F COG, Fig7 LE Heatmaps G COG, Fig7 LE Heatmaps V COG, Fig8A, Fig8B, Fig8C, sFig5 1084, sFig5 A909, sFig8 qPCR OD0.6 …]
